# Supplementary material for: The Intratumoral Bacterial Metataxonomic Signature of Hepatocellular Carcinoma
Source: Microbiol Spectr. 2022 Sep 29;10(5):e00983-22. doi: 10.1128/spectrum.00983-22 (PMC9602924; doi:10.1128/spectrum.00983-22)
Supplement: Supplemental file 1 — Table S1. Download spectrum.00983-22-s0001.xlsx, XLSX file, 0.03 MB [file spectrum.00983-22-s0001.xlsx]

## Sheet: Title
Table S1. The three cohorts enrolled in this study.
(A) 16S_cohort. The cohort used for 16S rRNA gene sequencing.
(B) qPCR_cohort. The cohort used for qPCR validation.
(C) Culturing_cohort. The cohort used for tissue culturing.

## Sheet: A
TableS1A. 16S_cohort. The cohort used for 16S rRNA gene sequencing.
Notes:
aFailed means the 16S rRNA sequencing was failed due to PCR amplification or too few reads were sequenced.
b"/" indicates there is no record for this item. "n/a", not available, indicates there should be a recored but the data is missing.
cThe tumor volume was calculated by summaring the volumes of all tumors.
dInflammation activity is defined by grade score, while liver fibrosis is divided into S1~S4 stages. S1~S3 indicate different level of fibrosis, while S4 indicates cirrhosis. S4e indicates early (developing) cirrhosis. n/a indicates the missing of GS record.
Code	Sample	Tissue used for 16s rRNA sequencing	Sequencing sample code for cancer tissuea	Sequencing sample code for peri-tumor tissue	Sequencing sample code for normal liver tissueb	Pathologic diagnosis	Sex	Age	Grade	Tumor size	Tumor volume (cm3)c	Tumor count	Cirrhosis grading (inflammation) & staging (fibrosis)d	Cancer envelope	Microvascular invasion(MVI)	HBsAg(cut of index (COI))	HBcAb(cut of index (COI))	AntiHCV(cut of index (COI))	AFP(μg/L)	TNM
819	1-03-T,1-04-P	Cancer tissue/peri-tumor	T_1_03	failed	/	hepatocellular carcinoma	Male	75	II	7*5*5cm;3.5*3.5*2.5cm;1.5cm	205.625	3	No cirrhosis	Multinodular	M1	(-)0.436	(-)1.130	(-)0.0386	4	IIIA
818	1-05-T,1-06-P	Cancer tissue/peri-tumor	T_1_05_2	failed	/	hepatocellular carcinoma	Male	41	III	4*4*3cm	48	1	G2S4	Single nodular type with envelope	M0	(+)2395	(+)0.010	(-)0.0359	1443	IB
823	1-11-T,1-12-P	Cancer tissue/peri-tumor	T_1_11	P_1_12_2	/	hepatocellular carcinoma	Male	42	III	18*17*9.5cm	2907	1	G2S4e	Multinodular	M2	(+)1.1	(+)0.010	(-)0.0371	129	II
825	1-13-T,1-14-P	Cancer tissue/peri-tumor	T_1_13	P_1_14	/	hepatocellular carcinoma	Male	71	II	6.5*4.5*4cm	117	1	cirrhosis, mixed type of nodules, GS classification was missing	Single nodular with partial envelope	M1	(-)0.360	(+)0.010	(-)0.0386	121	II
826	1-15-T,1-16-P	Cancer tissue/peri-tumor	T_1_15	P_1_16	/	hepatocellular carcinoma	Female	74	III	6.3*5*5cm	157.5	1	G2S2	Single nodular type with envelope	M1	(+)1454	(+)0.010	(-)0.0379	1.7	II
813	1-19-T,1-20-P	Cancer tissue/peri-tumor	T_1_19	P_1_20	/	hepatocellular carcinoma	Female	59	II	4.5*3*3cm	40.5	1	G2S2	Single nodular type with envelope	M0	(+)1340	(+)0.010	(-)0.0405	9.2	IB
814	1-21-T,1-22-P	Cancer tissue/peri-tumor	T_1_21	P_1_22	/	hepatocellular carcinoma	Female	54	II	7.5*7*5cm	262.5	1	G3S4, mixed type of nodules	Single nodular with partial envelope	M2	(+)2104	(+)0.010	(-)0.0423	860	II
815	1-23-T,1-24-P	Cancer tissue/peri-tumor	T_1_23	P_1_24	/	hepatocellular carcinoma	Male	40	II	6.5*5*4.5cm	146.25	1	G1S4e, mixed type of nodules	Single nodular type with envelope	M2	(-)0.496	(+)0.009	(-)0.0387	40.7	II
816	1-25-T,1-26-P	Cancer tissue/peri-tumor	T_1_25	P_1_26	/	hepatocellular carcinoma	Female	56	III	4.5*4.5*4.0cm	81	1	G2S4, mixed type of nodules	Single nodular type with envelope	M0	(+)310.0	(+)0.009	(-)0.0414	19238	IB
802	1-27-T,1-28-P	Cancer tissue/peri-tumor	T_1_27	P_1_28	/	hepatocellular carcinoma	Female	72	II	9*7.5*7cm	472.5	1	No cirrhosis	Single nodular type with envelope	M1	(-)0.463	(+)0.010	(-)0.0379	6128	II
803	1-29-T,1-30-P	Cancer tissue/peri-tumor	T_1_29	P_1_30	/	hepatocellular carcinoma	Male	71	II	5.5*4*3.5cm	77	1	G1S4, mixed type of nodules	Single nodular with partial envelope	M0	(-)0.452	(+)0.009	(-)0.0374	4288	IB
804	1-31-T,1-32-P	Cancer tissue/peri-tumor	T_1_31	P_1_32	/	hepatocellular carcinoma	Male	75	III	12*10*7cm	840	1	No cirrhosis	Single nodular type with envelope	M2	(-)0.416	(-)1.900	(-)0.0410	14.4	II
805	1-33-T,1-34-P	Cancer tissue/peri-tumor	T_1_33	P_1_34	/	hepatocellular carcinoma	Female	75	II	4.5*4*2.5cm	45	1	G2S4, mixed type of nodules	Single nodular type with envelope	M1	(+)2487	(+)0.010	(-)0.0369	2	II
810	1-35-T,1-36-P	Cancer tissue/peri-tumor	T_1_35	P_1_36	/	hepatocellular carcinoma	Male	67	II	4*3*2cm	24	1	G1S2	Single nodular type with envelope	M0	(+)1386	(+)0.010	(-)0.0472	26.4	IB
801	1-37-T,1-38-P	Cancer tissue/peri-tumor	T_1_37	failed	/	hepatocellular carcinoma	Male	76	II	1.6*1*1cm;1.9*1.2*1cm	3.88	2	No cirrhosis	Multinodular	M0	(-)0.430	(+)0.009	(+)53.8	131	II
790	1-39-T,1-40-P	Cancer tissue/peri-tumor	T_1_39	P_1_40	/	hepatocellular carcinoma	Male	64	III	3*2.5*1.5cm	11.25	1	G2S3	Single nodular type without envelope	M0	(+)5117	(+)0.009	(-)0.106	2.4	IB
800	1-41-T,1-42-P	Cancer tissue/peri-tumor	T_1_41	P_1_42	/	hepatocellular carcinoma	Male	51	II	3.5*3*2.5cm;0.9cm;0.8cm	26.25	3	G2S3	Multinodular	M0	(+)2695	(+)0.011	(-)0.0346	2152	II
798	1-43-T,1-44-P	Cancer tissue/peri-tumor	T_1_43	P_1_44	/	hepatocellular carcinoma	Male	54	II	2.5*2.5*2cm	12.5	1	G2S3	Complete envelope	M0	(+)2181	(+)0.009	(-)0.0409	1.7	IB
797	1-45-T,1-46-P	Cancer tissue/peri-tumor	T_1_45	P_1_46	/	hepatocellular carcinoma	Female	75	II	5*4.4*3.5cm;1.5*1*0.5cm;1*0.5*0.5cm	78	3	G2S4, mixed type of nodules	Multinodular	M0	(+)2269	(+)0.010	(-)0.0410	8.2	II
796	1-47-T,1-48-P	Cancer tissue/peri-tumor	T_1_47	P_1_48	/	hepatocellular carcinoma	Male	54	II	10*8*8cm	640	1	G2S1	Single nodular with partial envelope	M2	(+)259	(+)0.009	(-)0.0352	4581	II
795	1-49-T,1-50-P	Cancer tissue/peri-tumor	T_1_49	P_1_50	/	hepatocellular carcinoma	Male	48	III	16*9*8cm	1152	1	G1S2	Single nodular with partial envelope	M1	(+)2716	(+)0.009	(-)0.0361	2120	II
794	1-51-T,1-52-P	Cancer tissue/peri-tumor	T_1_51	P_1_52	/	hepatocellular carcinoma	Male	61	II	6*5*4cm;5.5*4.5*3cm	194.25	2	G2S3	Multinodular	M0	(+)2810	(+)0.009	(-)0.0413	7.4	IIIA
792	1-53-T,1-54-P	Cancer tissue/peri-tumor	T_1_53	P_1_54	/	hepatocellular carcinoma	Male	69	III	7*6*4cm	168	1	No cirrhosis	Single nodular type without envelope	M0	(-)0.419	(+)0.010	(-)0.0366	56.5	IB
791	1-55-T,1-56-P	Cancer tissue/peri-tumor	T_1_55	P_1_56	/	hepatocellular carcinoma	Male	54	III	2.5*2*2cm	10	1	G1S4, mixed type of nodules	Single nodular with partial envelope	M0	(-)0.751	(+)0.009	(-)0.351	2.9	IB
789	1-57-T,1-58-P	Cancer tissue/peri-tumor	T_1_57	failed	/	hepatocellular carcinoma	Male	72	III	2.5*2.2*2cm	11	1	G2S4, mixed type of nodules	Single nodular type with envelope	M1	(+)2658	(+)0.010	(-)0.0399	1018	II
788	1-59-T,1-60-P	Cancer tissue/peri-tumor	T_1_59	P_1_60	/	hepatocellular carcinoma	Male	68	II	3.5*3.2*2.5cm	28	1	G2S4, mixed type of nodules	Single nodular type with envelope	M2	(+)197	(+)0.009	(-)0.0427	1.5	II
786	1-61-T,1-62-P	Cancer tissue/peri-tumor	T_1_61	P_1_62	/	hepatocellular carcinoma	Male	50	II	3*2.5*2.5cm	18.75	1	G2S4e	Single nodular type with envelope	M1	(+)2443	(+)0.010	(-)0.0383	9.7	II
785	1-63-T,1-64-P	Cancer tissue/peri-tumor	T_1_63	P_1_64	/	hepatocellular carcinoma	Female	65	III	16*14*10cm	2240	1	G1S3	Single nodular type without envelope	M2	(-)0.475	(+)0.009	(-)0.0395	22.9	II
784	1-65-T,1-66-P	Cancer tissue/peri-tumor	T_1_65	P_1_66	/	hepatocellular carcinoma	Male	59	III	8*7*7cm	392	1	G1S2	Single nodular type without envelope	M2	(-)0.481	(-)2.460	(-)0.0575	3345	II
782	1-67-T,1-68-P	Cancer tissue/peri-tumor	T_1_67	P_1_68	/	hepatocellular carcinoma	Male	66	III	4*3*2.5cm	30	1	G1S4e	Single nodular type without envelope	M0	(+)60.56	(+)0.009	(-)0.0379	27.6	Ib
781	1-69-T,1-70-P	Cancer tissue/peri-tumor	T_1_69	P_1_70	/	hepatocellular carcinoma	Male	64	III	4*3*3cm	36	1	G2S4, mixed type of nodules	Single nodular type without envelope	M1	(+)5027	(+)0.009	(-)0.0375	475	II
779	1-73-T,1-74-P	Cancer tissue/peri-tumor	T_1_73	P_1_74	/	hepatocellular carcinoma	Male	54	II	4*3*2.5cm	30	1	G1S4, mixed type of nodules	Single nodular type without envelope	M1	(+)3050	(+)0.011	(-)0.0367	3.3	II
775	1-75-T,1-76-P	Cancer tissue/peri-tumor	T_1_75	P_1_76	/	hepatocellular carcinoma	Male	55	II	6*5.5*4.5cm	148.5	1	G2S4, mixed type of nodules	Single nodular type without envelope	No MVI	(-)0.479	(+)0.011	(-)0.0360	5.3	n/a
824	2-01-T,2-02-P	Cancer tissue/peri-tumor	T_2_01	P_2_02	/	hepatocellular carcinoma	Male	64	III	10*9*8.5cm	765	1	No cirrhosis	Single nodular with partial envelope	M2	(-)0.515	(+)0.009	(-)0.0359	4509	II
829	2-03-T,2-04-P	Cancer tissue/peri-tumor	T_2_03	P_2_04	/	hepatocellular carcinoma	Male	51	III	6*6*5cm	180	1	G2S3	Single nodular type without envelope	M2	(+)2554	(+)0.009	(-)0.0377	17	II
831	2-05-T,2-06-P	Cancer tissue/peri-tumor	T_2_05	P_2_06	/	hepatocellular carcinoma	Female	57	II	2*2*1.8cm	7.2	1	G2S4e, mixed type of nodules	Single nodular type with envelope	M0	(+)7054	(+)0.009	(-)0.0424	194	IB
832	2-07-T,2-08-P	Cancer tissue/peri-tumor	T_2_07	P_2_08	/	hepatocellular carcinoma	Female	67	III	3.5*3*2.5cm	26.25	1	G2S4, mixed type of nodules	Single nodular type without envelope	M2	(+)2663	(+)0.009	(-)0.0489	652	II
828	2-09-T,2-10-P	Cancer tissue/peri-tumor	T_2_09	P_2_10	/	hepatocellular carcinoma	Male	55	II	4*3*3cm;0.8cm	36	2	G2S4, mixed type of nodules	Multinodular	M0	(+)2842	(+)0.010	(-)0.0395	4.1	II
839	2-11-T,2-12-P	Cancer tissue/peri-tumor	T_2_11	P_2_12	/	hepatocellular carcinoma	Female	65	II	6*4.5*4cm	108	1	G2S4e, mixed type of nodules	Single nodular with partial envelope	M0	(+)1143	(+)0.009	(-)0.0375	1403	IB
836	2-13-T,2-14-P	Cancer tissue/peri-tumor	T_2_13	P_2_14	/	hepatocellular carcinoma	Male	36	III	2*1.5*1cm	3	1	G2S4	Single nodular type without envelope	M0	n/a	n/a	n/a	648	IB
833	2-15-T,2-16-P	Cancer tissue/peri-tumor	T_2_15	failed	/	hepatocellular carcinoma	Male	60	II	2*1.8*1cm	3.6	1	G2S4, mixed type of nodules	Single nodular type with envelope	M1	(+)1261	(+)0.010	(-)0.0419	276	II
834	2-17-T,2-18-P	Cancer tissue/peri-tumor	T_2_17	P_2_18	/	hepatocellular carcinoma	Male	45	III	2.5*2.2*0.8cm	4.4	1	G2S4, mixed type of nodules	Single nodular type without envelope	M1	(+)1213	(+)0.009	(-)0.0374	5466	II
838	2-19-T,2-20-P	Cancer tissue/peri-tumor	T_2_19	P_2_20	/	hepatocellular carcinoma	Male	40	II	3*3*3cm	27	1	G2S4, mixed type of nodules	Single nodular with partial envelope	M0	(+)2399	(+)0.009	(-)0.0351	4.6	IB
841	2-21-T,2-22-P	Cancer tissue/peri-tumor	T_2_21	P_2_22	/	hepatocellular carcinoma	Male	62	II-III	6*5*3.5cm	105	1	G2S4	Single nodular type without envelope	M0	(+)3274	(+)0.009	(-)0.0382	35.2	IB
837	2-23-T,2-24-P	Cancer tissue/peri-tumor	T_2_23	P_2_24	/	hepatocellular carcinoma	Male	78	II-III	3*2*2cm	12	1	G2S4, mixed type of nodules	Single nodular type without envelope	M0	(+)471	(+)0.010	(-)0.0417	285	IB
842	2-25-T,2-26-P	Cancer tissue/peri-tumor	T_2_25	P_2_26	/	hepatocellular carcinoma	Male	28	III	8*6.5*6cm	312	1	G2S4, mixed type of nodules	Single nodular type without envelope	M1	(+)7534	(+)0.009	(-)0.0737	>60500	II
843	2-27-T,2-28-P	Cancer tissue/peri-tumor	T_2_27	P_2_28	/	hepatocellular carcinoma	Male	59	III	3.5*3*3cm	31.5	1	G2S4, mixed type of nodules	Single nodular type without envelope	M1	(+)2594	(+)0.009	(-)0.0460	15	II
848	2-29-T,2-30-P	Cancer tissue/peri-tumor	T_2_29	P_2_30	/	hepatocellular carcinoma	Male	59	III	3*3*2.5cm	22.5	1	G1S1	Single nodular type without envelope	M0	(+)2500	(+)0.009	(-)0.0364	3.2	IB
844	2-31-T,2-32-P	Cancer tissue/peri-tumor	T_2_31	P_2_32	/	hepatocellular carcinoma	Male	64	II	7.5*6*5.5cm	247.5	1	G3S3	Single nodular type with envelope	M0	(+)596.1	(+)0.009	(-)0.0428	19.2	IB
846	2-33-T,2-34-P	Cancer tissue/peri-tumor	T_2_33	P_2_34	/	hepatocellular carcinoma	Male	55	II	13*8.5*5cm	552.5	1	G1S3	Single nodular with partial envelope	M0	(-)0.448	(+)0.033	(-)0.0349	109	IB
847	2-35-T,2-36-P	Cancer tissue/peri-tumor	T_2_35	P_2_36	/	hepatocellular carcinoma	Male	66	III	8*7*7cm	392	1	G2S2	Single nodular type with envelope	M0	(+)7482	(+)0.009	(-)0.0495	894	IB
852	2-37-T,2-38-P	Cancer tissue/peri-tumor	T_2_37	P_2_38	/	hepatocellular carcinoma	Female	55	III	3*1.5*1.5cm;0.4cm	6.75	2	G2S4, mixed type of nodules	Multinodular	M0	(-)0.375	(+)0.009	(+)83.2	3.8	II
851	2-39-T,2-40-P	Cancer tissue/peri-tumor	T_2_39	P_2_40	/	hepatocellular carcinoma	Male	54	III	9.5*7*13cm;3.5*2.5*2.5cm;0.6cm;1.2*0.8*0.4cm	886.759	4	No cirrhosis	Multinodular	M1	(-)0.357	(-)2.400	(-)0.0372	4.7	IIIA
853	2-41-T,2-42-P	Cancer tissue/peri-tumor	T_2_41	P_2_42	/	hepatocellular carcinoma	Male	56	II	2.5*2.5*2.5cm;2.5*1.5*1.5cm;2.5*2*2cm	31.25	3	G1S4	Multinodular	M0	(+)3084	(+)0.009	(-)0.0600	1.6	II
856	2-43-T,2-44-P	Cancer tissue/peri-tumor	T_2_43	P_2_44	/	hepatocellular carcinoma	Male	62	II	5*4*4cm	80	1	G3S4e, mixed type of nodules	Single nodular with partial envelope	M0	(+)51.31	(+)0.009	(-)0.0410	4.4	IB
854	2-45-T,2-46-P	Cancer tissue/peri-tumor	T_2_45	P_2_46	/	hepatocellular carcinoma	Male	76	III	5.5*5*4cm	110	1	No cirrhosis	Single nodular with partial envelope	M2	(-)0.437	(-)1.380	(-)0.0420	4	II
858	2-47-T,2-48-P	Cancer tissue/peri-tumor	T_2_47	P_2_48	/	hepatocellular carcinoma	Male	47	II	3*3*2cm	18	1	G1S4, mixed type of nodules	Single nodular type with envelope	M0	(+)578	(+)0.009	(-)0.0414	1.6	IB
522	2-49-T,2-50-P	Cancer tissue/peri-tumor	T_2_49	P_2_50	/	hepatocellular carcinoma	Male	34	n/a	2.3*2*2cm	9.2	1	No cirrhosis	Complete envelope	No MVI	(-)0.281	(-)1.930	(-)0.0340	2.3	n/a
857	2-51-T,2-52-P	Cancer tissue/peri-tumor	T_2_51	P_2_52	/	hepatocellular carcinoma	Male	73	II	15*11*10cm	1650	1	No cirrhosis	Single nodular with partial envelope	M1	(-)0.509	(-)2.250	(-)0.0367	11.8	II
860	2-53-T,2-54-P	Cancer tissue/peri-tumor	T_2_53	P_2_54	/	hepatocellular carcinoma	Female	40	III	6*5.5*4.5cm	148.5	1	G2S1	Single nodular type without envelope	M0	(+)414	(+)0.009	(-)0.0360	10954	IB
862	2-55-T,2-56-P	Cancer tissue/peri-tumor	T_2_55	P_2_56	/	hepatocellular carcinoma	Male	53	III	2*1*0.8cm	1.6	1	G2S4, mixed type of nodules	Single nodular with partial envelope	M0	(+)1564	(+)0.010	(-)0.0418	4.8	IB
863	2-57-T,2-58-P	Cancer tissue/peri-tumor	T_2_57	P_2_58	/	hepatocellular carcinoma	Male	63	III	2.5*2*2cm;1cm	10	2	G1S1	Multinodular	M1	(+)1799	(+)0.009	(-)0.0362	1.7	II
864	2-59-T,2-60-P	Cancer tissue/peri-tumor	T_2_59	P_2_60	/	hepatocellular carcinoma	Female	67	II-III	3.1*2.5*2.3cm	17.825	1	G1S4, mixed type of nodules	Multinodular	M0	(+)1436	(+)0.010	(-)0.0411	287	IB
822	1-09-T,1-10-P	Cancer tissue/peri-tumor	failed	failed	/	hepatocellular carcinoma	Male	73	II	5*5*4cm	100	1	G2S4	Single nodular with partial envelope	No MVI	(+)2692	(+)0.010	(-)0.0504	3.4	IB
821	1-07-T,1-08-P	Cancer tissue/peri-tumor	failed	failed	/	hepatocellular carcinoma	Male	70	II	2.2*1.6*1.5cm	5.28	1	G1S4	Single nodular type with envelope	M0	(+)1911	(+)0.009	(-)0.0406	18.9	IB
820	1-01-T,1-02-P	Cancer tissue/peri-tumor	failed	P_1_02	/	hepatocellular carcinoma	Male	62	II	8*7*6cm;3*2*2cm	348	2	G3S4	Multinodular	M1	(+)3651	(+)0.010	(-)0.0518	5673	IIIA
780	1-71-T,1-72-P	Cancer tissue/peri-tumor	failed	P_1_72	/	hepatocellular carcinoma	Male	49	II	16*14*12cm	2688	1	G2S2	No envelope	M0	(+)6447	(+)0.009	(-)0.0431	168	Ib
812	1-17-T,1-18-P	Cancer tissue/peri-tumor	failed	P_1_18	/	hepatocellular carcinoma	Male	68	II	3*2.5*2cm;3*3*2cm	33	2	G2S4, mixed type of nodules	Multinodular	M0	(+)477	(+)0.009	(-)0.0410	6.1	II
808	3-20-P	peri-tumor	/	P_3_21	/	hepatocellular carcinoma	Male	43	II-III	1.5*1*1cm;3.5*3*2.5cm;0.8cm;1.1cm	29.593	4	No cirrhosis	No envelope	n/a	(-)0.434	(-)2.360	(-)0.0341	1.8	n/a
633	3-18-P	peri-tumor	/	P_3_18	/	hepatocellular carcinoma	Male	84	II	2.5cm	15.625	1	No cirrhosis	No envelope	No MVI	(-)0.419	(+)0.013	(-)0.0336	3.6	n/a
274	3-02-P	peri-tumor	/	P_3_02	/	hepatocellular carcinoma	Female	50	III	3.5x3x2.5	43.75	1	G1S4	No envelope	M1	(+)2228	(+)0.008	(-)	13.5	n/a
567	3-13-P	Normal	/	/	failed	colon adrenocarcinoma, liver metastasis	Female	62	/	/	/	/	/	/	/	(-)0.387	(-)2.130	(-)0.0381	2	/
265	3-01-P	Normal	/	/	P_3_01	Fibrous tissue hyperplasia	Female	63	/	/	/	/	/	/	/	(-)0.448	(-)1.390	(-)	3.7	/
346	3-03-P	Normal	/	/	P_3_03	Cavernous hemangioma	Female	38	/	/	/	/	/	/	/	(-)0.214	(-)2.030	(-)	2.5	/
375	3-04-P	Normal	/	/	P_3_04	breast cancer, liver metastasis	Female	71	/	/	/	/	/	/	/	(-)0.457	(+)0.009	(-)	2.8	/
382	3-05-P	Normal	/	/	P_3_05	Angiomyolipoma	Female	58	/	/	/	/	/	/	/	(-)0.462	(+)0.010	(-)	2.4	/
470	3-06-P	Normal	/	/	P_3_06	Renal clear cell carcinoma, liver metastasis	Male	67	/	/	/	/	/	/	/	(-)0.252	(-)2.500	(-)	2.6	/
510	3-07-P	Normal	/	/	P_3_07	colon adrenocarcinoma, liver metastasis	Male	70	/	/	/	/	/	/	/	(-)0.312	(-)2.010	(-)0.0352	3.4	/
514	3-08-P	Normal	/	/	P_3_08	Focal Nodular Hyperplasia (FNH)	Female	51	/	/	/	/	/	/	/	(-)0.358	(-)2.220	(-)0.0376	2.6	/
530	3-09-P	Normal	/	/	P_3_09	colon adrenocarcinoma, liver metastasis	Female	51	/	/	/	/	/	/	/	(-)0.302	(+)0.008	(-)0.0366	2.5	/
552	3-10-P	Normal	/	/	P_3_10	colon adrenocarcinoma, liver metastasis	Female	58	/	/	/	/	/	/	/	(-)0.368	(+)0.008	(-)0.0352	3.3	/
569	3-11-P	Normal	/	/	P_3_11	Angiomyolipoma	Female	36	/	/	/	/	/	/	/	(-)0.252	(+)0.009	(-)0.0449	2.2	/
568	3-12-P	Normal	/	/	P_3_12	Intraductalpapillary neoplasm	Female	68	/	/	/	/	/	/	/	(-)0.219	(+)0.009	(-)0.0372	2.1	/
581	3-14-P	Normal	/	/	P_3_14	colon adrenocarcinoma, liver metastasis	Male	64	/	/	/	/	/	/	/	(-)0.343	(-)2.220	(-)0.0375	3.3	/
606	3-15-P	Normal	/	/	P_3_15	colon adrenocarcinoma, liver metastasis	Male	25	/	/	/	/	/	/	/	(-)0.393	(+)0.008	(-)0.0363	1.3	/
634	3-16-P	Normal	/	/	P_3_16	colon adrenocarcinoma, liver metastasis	Male	44	/	/	/	/	/	/	/	(-)0.343	(-)2.160	(-)0.0370	2.3	/
632	3-17-P	Normal	/	/	P_3_17	colon adrenocarcinoma, liver metastasis	Male	62	/	/	/	/	/	/	/	(-)0.291	(-)2.060	(-)0.0392	1.7	/
645	3-19-P	Normal	/	/	P_3_19	Focal Nodular Hyperplasia (FNH)	Male	52	/	/	/	/	/	/	/	(+)1952	(+)0.009	(-)0.0355	1.6	/
658	3-20-P	Normal	/	/	P_3_20	Epithelioid angiomyolipoma	Female	65	/	/	/	/	/	/	/	(-)0.385	(-)1.610	(-)0.0619	2.6	/
657	3-21-P	Normal	/	/	P_3_22	colon adrenocarcinoma, liver metastasis	Male	76	/	/	/	/	/	/	/	(-)0.277	(+)0.009	(-)0.0512	1.5	/
697	3-22-P	Normal	/	/	P_3_23	colon adrenocarcinoma, liver metastasis	Female	57	/	/	/	/	/	/	/	(-)0.337	(-)2.130	(-)0.0492	3.7	/
730	3-23-P	Normal	/	/	P_3_24	colon adrenocarcinoma, liver metastasis	Male	22	/	/	/	/	/	/	/	(-)0.340	(-)2.200	(-)0.0376	2.1	/
740	3-24-P	Normal	/	/	P_3_25	Epithelioid angiomyolipoma	Female	29	/	/	/	/	/	/	/	(-)0.369	(-)2.040	(-)0.0347	2.6	/
741	3-25-P	Normal	/	/	P_3_26	colon adrenocarcinoma, liver metastasis	Female	31	/	/	/	/	/	/	/	(-)0.416	(-)2.190	(-)0.0363	4.3	/
762	3-26-P	Normal	/	/	P_3_27	colon adrenocarcinoma, liver metastasis	Male	64	/	/	/	/	/	/	/	(-)0.427	(+)0.010	(-)0.0363	2.7	/
776	3-27-P	Normal	/	/	P_3_28	colon adrenocarcinoma, liver metastasis	Male	63	/	/	/	/	/	/	/	(-)0.388	(+)0.008	(-)0.0394	0.9	/
777	3-28-P	Normal	/	/	P_3_29	colon adrenocarcinoma, liver metastasis	Male	51	/	/	/	/	/	/	/	(-)0.452	(+)0.010	(-)0.0346	7	/
787	3-29-P	Normal	/	/	P_3_30	colon adrenocarcinoma, liver metastasis	Male	52	/	/	/	/	/	/	/	(-)0.426	(-)1.650	(-)0.0482	2.6	/
849	3-31-P	Normal	/	/	P_3_31	colon adrenocarcinoma, liver metastasis	Female	60	/	/	/	/	/	/	/	(-)0.333	(+)0.010	(-)0.0367	4	/
859	3-32-P	Normal	/	/	P_3_32	colon adrenocarcinoma, liver metastasis	Female	57	/	/	/	/	/	/	/	(-)0.456	(-)1.770	(-)0.0474	5.3	/

## Sheet: B
TableS1B. 12 tissue samples (HCC or peri-carcinoma tissue) used for qPCR analysis
SampleID	Gender	Age	Pathological type	Peri-carcinoma tissue	Cancerous tissue	qPCR
13-102	M	65	Hepatocellular carcinoma	/	T	Yes
13-525	M	51	Hepatocellular carcinoma	P	/	Yes
13-526	F	71	Hepatocellular carcinoma	P	/	Yes
13-106	M	51	Hepatocellular carcinoma	/	T	Yes
13-164	F	64	Hepatocellular carcinoma	/	T	Yes
13-514	M	64	Hepatocellular carcinoma	P	T	Yes
13-178	M	57	Hepatocellular carcinoma	/	T	Yes
13-511	M	46	Hepatocellular carcinoma	P	/	Yes
13-515	M	64	Hepatocellular carcinoma	P	T	Yes
13-535	F	79	Hepatocellular carcinoma	P	/	Yes

## Sheet: C
TableS1C. 12 liver samples used for tissue culturing.
SampleID	Gender	Age	Pathological type	Peri-carcinoma tissue	Cancerous tissue	Tissue culturing	FISH/HE/Gram staining
1	M	55	Hepatocellular carcinoma	1P	1T	Yes	no
2	M	65	Hepatocellular carcinoma	2P	2T	Yes	no
3	M	71	Hepatocellular carcinoma	3P	3T	Yes	no
4	M	72	Hepatocellular carcinoma	4P	4T	Yes	no
7	M	55	Hepatocellular carcinoma	7P	7T	Yes	no
8	M	62	Hepatocellular carcinoma	8P	8T	Yes	no
9	M	78	Hepatocellular carcinoma	9P	9T	Yes	Yes, 9P and 9T
10	M	50	Hepatocellular carcinoma	10P	10T	Yes	no
11	M	68	Hepatocellular carcinoma	11P	11T	Yes	no
12	M	63	Hepatocellular carcinoma	12P	12T	Yes	no
13	M	67	Hepatocellular carcinoma	13P	13T	Yes	no
14	Female	71	Hepatocellular carcinoma	14P	14T	Yes	no
