# Supplementary material for: The Intratumoral Bacterial Metataxonomic Signature of Hepatocellular Carcinoma
Source: Microbiol Spectr. 2022 Sep 29;10(5):e00983-22. doi: 10.1128/spectrum.00983-22 (PMC9602924; doi:10.1128/spectrum.00983-22)
Supplement: Supplemental file 2 — Table S2. Download spectrum.00983-22-s0002.xlsx, XLSX file, 0.9 MB [file spectrum.00983-22-s0002.xlsx]

## Sheet: Title
Table S2. Sequencing of bacteria colonies from fresh tissue culture and the 16s rRNA genes of the liver microbiome.
(A) BLASTN results of PCR sequences of the colonies picked from aerobic and anaerobic tissue cultures.
(B) Valid sequences of 16S rRNA sequencing of liver samples and negative controls.
(C) The abundance comparison between the microbiota of normal liver and peri-tumor.
(D) The abundance comparison between the microbiota of normal liver and HCC.
(E) The abundance comparison between the microbiota of peri-tumor and HCC.

## Sheet: A
Table S2A. BLASTN results of PCR sequences of the colonies picked from aerobic and anerobic tissue cultures.
aBALSTN was performed against NT database in GenBank on December 15, 2020.
SampleID	Culturing condition	PCR sequence	Sequence name of the top hita	Species name	Lineage	NCBI Taxonomy ID	Oxygen tolerance	Accession	Score	Expect	Identities	Gaps	Strand
1T-B-1	aerobic	ATGTCACTTAGGCGGCTGGCTCCAAAGGTTACCCCACCGACTTCGGGTGTTACAAACTCTCGTGGTGTGACGGGCGGTGTGTACAAGGCCCGGGAACGTATTCACCGCGGCATGCTGATCCGCGATTACTAGCGATTCCGGCTTCATGCAGGCGAGTTGCAGCCTGCAATCCGAACTGAGAATGGTTTTATGGGATTGGCTAAACCTCGCGGTCTTGCAGCCCTTTGTACCATCCATTGTAGCACGTGTGTAGCCCAGGTCATAAGGGGCATGATGATTTGACGTCATCCCCACCTTCCTCCGGTTTGTCACCGGCAGTCACCTTAGAGTGCCCAACTGAATGCTGGCAACTAAGATCAAGGGTTGCGCTCGTTGCGGGACTTAACCCAACATCTCACG…	Bacillus horneckiae strain MER_152.1 16S ribosomal RNA gene, partial sequence	Cytobacillus horneckiae	cellular organisms; Bacteria; Terrabacteria group; Firmicutes; Bacilli; Bacillales; Bacillaceae; Cytobacillus	549687	aerobic	KT719734.1	1848 bits(961)	0	1055/1082(98%)	8/1082(0%)	Plus/Minus
1T-B-2	aerobic	TTTGTCACCTTATCGGCTGGCTCCAAAGGTTACCCCACCGACTTCGGGTGTTACAAACTCTCGTGGTGTGACGGGCGGTGTGTACAAGGCCCGGGAACGTATTCACCGCGGCATGCTGATCCGCGATTACTAGCGATTCCGGCTTCATGCAGGCGAGTTGCAGCCTGCAATCCGAACTGAGAATGGTTTTATGGGATTGGCTAAACCTCGCGGTCTTGCAGCCCTTTGTACCATCCATTGTAGCACGTGTGTAGCCCAGGTCATAAGGGGCATGATGATTTGACGTCATCCCCACCTTCCTCCGGTTTGTCACCGGCAGTCACCTTAGAGTGCCCAACTGAATGCTGGCAACTAAGATCAAGGGTTGCGCTCGTTGCGGGACTTAACCCAACATCTCAC…	Bacillus horneckiae strain AZNB-11 16S ribosomal RNA gene, partial sequence	Cytobacillus horneckiae	cellular organisms; Bacteria; Terrabacteria group; Firmicutes; Bacilli; Bacillales; Bacillaceae; Cytobacillus	549687	aerobic	MF170824.1	2011 bits(1046)	0	1108/1119(99%)	8/1119(0%)	Plus/Minus
3P-B-1	aerobic	TTGCAGTGGCGGCGTGCTTACCATGCAGTCGAACGATGAAGACCGGTGCTTGCACTGGTTGGATTAGTGGCGAACGGGTGAGTAATACGTGAGTAACCTGCCTTTGACTCTGGGATAAGCCTTGGAAACGAGGTCTAATACCGGATATGACACAGTTTCGCATGAAATCTGTGTGGAAAGGGTTTGTACTGGTTTTAGATGGGCTCACGGCCTATCAGCTTGTTGGTGGGGTAATGGCTCACCAAGGCGACGACGGGTAGCCGGCCTGAGAGGGTGACCGGCCACACTGGGACTGAGACACGGCCCAGACTCCTACGGGAGGCAGCAGTGGGGAATATTGCACAATGGGCGCAAGCCTGATGCAGCGACGCCGCGTGAGGGATGACGGCCTTCGGGTTG…	Rothia sp. 3_1/4V 16S ribosomal RNA gene, partial sequence	Rothia sp. 3_1/4V	cellular organisms; Bacteria; Terrabacteria group; Actinobacteria; Actinobacteria; Micrococcales; Micrococcaceae; Rothia; unclassified Rothia (in: Bacteria)	440203	facultative anaerobe	EF540463.1	2686 bits(1397)	0	1419/1425(99%)	3/1425(0%)	Plus/Plus
3P-B-2	aerobic	TATGCAGGGCGGGTCTACACATGCAAGTCGACGCTGAAGCCTGGTGCTTGCACCGGGTGGATGAGTGGCGAACGGGTGAGTAATACGTGAGTGACCTGCCTTTGACTCTGGGATAAGCCTGGGAAACTGGGTCTAATACCGGATGCGACTACTGCCCGCATGGGCTGGTGGTGGAAAGGGTTATGTACTGGTCTTAGATGGGCTCACGGCCTATCAGCTGGTTGGTGGGGTAATGGCCTACCAAGGCGACGACGGGTAGCCGGCCTGAGAGGGTGACCGGCCACACTGGGACTGAGACACGGCCCAGACTCCTACGGGAGGCAGCAGTGGGGAATATTGCACAATGGGCGCAAGCCTGATGCAGCGACGCCGCGTGAGGGATGACGGCCTTCGGGTTGT…	Select seq MT214297.1 Rothia kristinae strain MS49 16S ribosomal RNA gene, partial sequence	Rothia kristinae	cellular organisms; Bacteria; Terrabacteria group; Actinobacteria; Actinobacteria; Micrococcales; Micrococcaceae; Rothia	37923	facultative anaerobe	MT573552.1	2700 bits(1404)	0	1411/1412(99%)	1/1412(0%)	Plus/Plus
3P-B-3	aerobic	TAGCATGGCGGGTCTACCATGCAGTCGAACGATGAAGACCGGTGCTTGCACTGGTTGGATTAGTGGCGAACGGGTGAGTAATACGTGAGTAACCTGCCTTTGACTCTGGGATAAGCCTTGGAAACGAGGTCTAATACCGGATATGACACAGTTTCGCATGAAATCTGTGTGGAAAGGGTTTGTACTGGTTTTAGATGGGCTCACGGCCTATCAGCTTGTTGGTGAGGTAATGGCTCACCAAGGCGACGACGGGTAGCCGGCCTGAGAGGGTGACCGGCCACACTGGGACTGAGACACGGCCCAGACTCCTACGGGAGGCAGCAGTGGGGAATATTGCACAATGGGCGCAAGCCTGATGCAGCGACGCCGCGTGAGGGATGACGGCCTTCGGGTTGTAAA…	Rothia terrae strain TS1 16S ribosomal RNA gene, partial sequence	Rothia terrae	cellular organisms; Bacteria; Terrabacteria group; Actinobacteria; Actinobacteria; Micrococcales; Micrococcaceae; Rothia	396015	facultative anaerobe	MN704772.1	2680 bits(1394)	0	1410/1413(99%)	2/1413(0%)	Plus/Plus
3P-B-4	aerobic	GAGGGCGGGGTCTTACCATGCAGTCGAACGATGAAGACTGGTGCTTGCACTGGTTGGATTAGTGGCGAACGGGTGAGTAATACGTGAGTAACCTGCCTTTGACTCTGGGATAAGCCTGGGAAACTGGGTCTAATACCGGATATGACAAGGAACCGCATGGTTTTTTGTGGAAAGGGTTTGTACTGGTTTTAGATGGGCTCACGGCCTATCAGCTTGTTGGTGGGGTAATGGCTCACCAAGGCGACGACGGGTAGCCGGCCTGAGAGGGTGACCGGCCACACTGGGACTGAGACACGGCCCAGACTCCTACGGGAGGCAGCAGTGGGGAATATTGCACAATGGGCGCAAGCCTGATGCAGCGACGCCGCGTGAGGGATGACGGCCTTCGGGTTGTAAACC…	Rothia sp. strain S13 16S ribosomal RNA gene, partial sequence	Rothia sp.	cellular organisms; Bacteria; Terrabacteria group; Actinobacteria; Actinobacteria; Micrococcales; Micrococcaceae; Rothia; unclassified Rothia (in: Bacteria)	1885016	facultative anaerobe	KX989350.1	2709 bits(1409)	0	1420/1423(99%)	1/1423(0%)	Plus/Plus
10T-B-1	aerobic	AGTATTTCACCTTTCGAAGCTCCCTAACAAGTTTGGGCCACTGGCTTCGGGTGTTACCAACTTTCATGACGTGACGGGCGGTGTGTACAAGGCCCGGGAACGTATTCACCGCAGCGTTGCTGATCTGCGATTACTAGCGACTCCGACTTCATGGAGTCGAGTTGCAGACTCCAATCCGAACTGAGACCGGCTTTAAGGGATTAGCTCCACCTCACGGTATCGCAACCCACTGTACCGACCATTGTAGCATGTGTGAAGCCCTGGACATAAGGGGCATGATGATTTGACGTCATCCCCACCTTCCTCCGAGTTAACCCCGGCAGTCTCTCGCGAGTCCCCACCATAACGTGCTGGCAACACAAGACAAGGGTTGCGCTCGTTGCGGGACTTAACCCAACA…	Corynebacterium jeikeium strain MK-4 16S ribosomal RNA gene, partial sequence	Corynebacterium jeikeium	cellular organisms; Bacteria; Terrabacteria group; Actinobacteria; Actinomycetia; Corynebacteriales; Corynebacteriaceae; Corynebacterium	38289	microaerophile	JQ963332.1L	1408 bits(732)	0	748/751(99%)	2/751(0%)	Plus/Minus
3P-G-1	anerobic	GTGAATGCGGGTCTACCATGCAGTCGACGCTGAAGCCTGGTGCTTGCACCGGGTGGATGAGTGGCGAACGGGTGAGTAATACGTGAGTGACCTGCCTTTGACTCTGGGATAAGCCTGGGAAACTGGGTCTAATACCGGATGCGACTACTGCCCGCATGGGCTGGTGGTGGAAAGGGTTATGTACTGGTCTTAGATGGGCTCACGGCCTATCAGCTGGTTGGTGGGGTAATGGCCTACCAAGGCGACGACGGGTAGCCGGCCTGAGAGGGTGACCGGCCACACTGGGACTGATACACGGCCCAGACTCCTACGGGAGGCAGCAGTGGGGAATATTGCACAATGGGGGCAAGCCTGATGCAGCGACGCCGCGTGAGGGATGACGGCCTTCTGGTTGTAAAC…	Select seq MT214297.1 Rothia kristinae strain MS49 16S ribosomal RNA gene, partial sequence	Rothia kristinae	cellular organisms; Bacteria; Terrabacteria group; Actinobacteria; Actinobacteria; Micrococcales; Micrococcaceae; Rothia	37923	facultative anaerobe	MT214297.1	1567 bits(815)	0	1055/1135(93%)	19/1135(1%)	Plus/Plus
3P-G-2	anerobic	TGATTTCCGGCAGGGCGGTCTTAAATGCAGTCGACGATGAAGACCGGTGCTTGCACTGGTTGGATTAGTGGCGAACGGGTGAGTAATACGTGAGTAACCTGCCTTTGACTCTGGGATAAGCCTTGGAAACGAGGTCTAATACCGGATATGACACAGTTTCGCATGAAATCTGTGTGGAAAGGGTTTGTACTGGTTTTAGATGGGCTCACGGCCTATCAGCTTGTTGGTGGGGTAATGGCTCACCAAGGCGACGACGGGTAGCCGGCCTGAGAGGGTGACCGGCCACACTGGGACTGAGACACGGCCCAGACTCCTACGGGAGGCAGCAGTGGGGAATATTGCACAATGGGCGCAAGCCTGATGCAGCGACGCCGCGTGAGGGATGACGGCCTTCGGGTT…	Rothia sp. 3_1/4V 16S ribosomal RNA gene, partial sequence	Rothia sp. 3_1/4V	cellular organisms; Bacteria; Terrabacteria group; Actinobacteria; Actinobacteria; Micrococcales; Micrococcaceae; Rothia; unclassified Rothia (in: Bacteria)	440203	facultative anaerobe	EF540463.1	2669 bits(1388)	0	1395/1396(99%)	1/1396(0%)	Plus/Plus
3P-G-3	anerobic	TATTGATGGCGGGTCTACCATGCAGTCGAACGCTGAAGCCTGGTGCTTGCACCGGGTGGATGAGTGGCGAACGGGTGAGTAATACGTGAGTGACCTGCCTTTGACTCTGGGATAAGCCTGGGAAACTGGGTCTAATACCGGATGCGACTACTGCCCGCATGGGCTGGTGGTGGAAAGGGTTATGTACTGGTCTTAGATGGGCTCACGGCCTATCAGCTGGTTGGTGGGGTAATGGCCTACCAAGGCGACGACGGGTAGCCGGCCTGAGAGGGTGACCGGCCACACTGGGACTGAGACACGGCCCAGACTCCTACGGGAGGCAGCAGTGGGGAATATTGCACAATGGGCGCAAGCCTGATGCAGCGACGCCGCGTGAGGGATGACGGCCTTCGGGTTGTA…	Select seq LC374390.1 Kocuria sp. YI4B gene for 16S ribosomal RNA, partial sequence	Kocuria sp.	cellular organisms; Bacteria; Terrabacteria group; Actinobacteria; Actinomycetia; Micrococcales; Micrococcaceae; Kocuria; unclassified Kocuria	1871328	facultative anaerobe	LC374390.1	2682 bits(1395)	0	1404/1406(99%)	1/1406(0%)	Plus/Plus
9T-G-1	anerobic	ATTAGCTTGGCGCAGCTATAATGCAGTCGAGCGAACGGACGAGAAGCTTGCTTCTCTGATGTTAGCGGCGGACGGGTGAGTAACACGTGGATAACCTACCTATAAGACTGGGATAACTTCGGGAAACCGGAGCTAATACCGGATAATATTTTGAACCGCATGGTTCAAAAGTGAAAGACGGTCTTGCTGTCACTTATAGATGGATCCGCGCTGCATTAGCTAGTTGGTAAGGTAACGGCTTACCAAGGCAACGATGCATAGCCGACCTGAGAGGGTGATCGGCCACACTGGAACTGAGACACGGTCCAGACTCCTACGGGAGGCAGCAGTAGGGAATCTTCCGCAATGGGCGAAAGCCTGACGGAGCAACGCCGCGTGAGTGATGAAGGTCTTCGGATC…	Staphylococcus aureus strain RM_AST_SA012 16S ribosomal RNA gene, partial sequence	Staphylococcus aureus	cellular organisms; Bacteria; Terrabacteria group; Firmicutes; Bacilli; Bacillales; Staphylococcaceae; Staphylococcus	1280	facultative anaerobe	MK809243.1	2752 bits(1431)	0	1431/1431(100%)	0/1431(0%)	Plus/Plus
14P-G-1	anerobic	TTGAGTGCGGCAGCTACCATGCAGTCGACGATGAAGACCGGTGCTTGCACTGGTTGGATTAGTGGCGAACGGGTGAGTAATACGTGAGTAACCTGCCTTTGACTCTGGGATAAGCCTTGGAAACGAGGTCTAATACCGGATATGACACAGTTTCGCATGAAATCTGTGTGGAAAGGGTTTGTACTGGTTTTAGATGGGCTCACGGCCTATCAGCTTGTTGGTGGGGTAATGGCTCACCAAGGCGACGACGGGTAGCCGGCCTGAGAGGGTGACCGGCCACACTGGGACTGAGACACGGCCCAGACTCCTACGGGAGGCAGCAGTGGGGAATATTGCACAATGGGCGCAAGCCTGATGCAGCGACGCCGCGTGAGGGATGACGGCCTTCGGGTTGTAAAC…	Rothia terrae strain TS1 16S ribosomal RNA gene, partial sequence	Rothia terrae	cellular organisms; Bacteria; Terrabacteria group; Actinobacteria; Actinobacteria; Micrococcales; Micrococcaceae; Rothia	396015	facultative anaerobe	MN704772.1	2669 bits(1388)	0	1395/1396(99%)	1/1396(0%)	Plus/Plus
14P-G-2	anerobic	TAAGCTGGGCGGGTCTATAATGCAGTCGAGCGAACGGACGAGAAGCTTGCTTCTCTGATGTTAGCGGCGGACGGGTGAGTAACACGTGGATAACCTACCTATAAGACTGGGATAACTTCGGGAAACCGGAGCTAATACCGGATAATATTTTGAACCGCATGGTTCAAAAGTGAAAGACGGTCTTGCTGTCACTTATAGATGGATCCGCGCTGCATTAGCTAGTTGGTAAGGTAACGGCTTACCAAGGCAACGATGCATAGCCGACCTGAGAGGGTGATCGGCCACACTGGAACTGAGACACGGTCCAGACTCCTACGGGAGGCAGCAGTAGGGAATCTTCCGCAATGGGCGAAAGCCTGACGGAGCAACGCCGCGTGAGTGATGAAGGTCTTCGGATCG…	Staphylococcus aureus strain RM_AST_SA012 16S ribosomal RNA gene, partial sequence	Staphylococcus aureus	cellular organisms; Bacteria; Terrabacteria group; Firmicutes; Bacilli; Bacillales; Staphylococcaceae; Staphylococcus	1280	facultative anaerobe	MK809243.1	2742 bits(1426)	0	1426/1426(100%)	0/1426(0%)	Plus/Plus

## Sheet: B
Table S2B. Valid sequences of 16S rRNA sequencing of liver samples and negative controls.
Sample	Sample number	Sequences	Bases(bp)	Average Length
liver samples	155	4191508	1746452996	416.665
Negative control	13	23854	10400344	436

## Sheet: C
Table S2C. The abundance comparison between the microbiota of normal liver and peri-tumor.
Notes:
N_vs_P, The abundance comparison between the microbiota of normal liver and peri-tumor.
N: normal; P, peri-tumor; T, tumor; ci, confidence interval.
The two-tailed p value was calculated using Wilcoxon sum-rank test, and the p value was adjusted using FDR method. The 0.95% confidence intervals were calculated using bootstrap method.
Rank	Species name	N-Mean(%)	N-Sd(%)	P-Mean(%)	P-Sd(%)	fold change	Pvalue	Corrected pvalue	Lower ci	Upper ci	Effectsize
Phylum	p__Patescibacteria	50.05	10.6	43.26	9.751	0.864336	8.315e-06	0.0003068	1.826	10.9	6.788
Phylum	p__Proteobacteria	27.85	4.563	31.62	5.825	1.13537	0.000509	0.004963	-6.146	-1.712	-3.774
Phylum	p__Bacteroidota	5.979	1.324	6.618	2.909	1.10687	0.2823	0.6118	-1.606	0.1398	-0.639
Phylum	p__Firmicutes	4.203	10.23	6.275	6.312	1.49298	1.574e-05	0.0003068	-5.454	3.005	-2.071
Phylum	p__Actinobacteriota	2.478	3.453	3.251	2.077	1.31195	0.001042	0.008128	-1.959	0.6948	-0.7732
Phylum	p__unclassified_k__norank_d__Bacteria	3.11	1.543	3.108	2.673	0.999357	0.2705	0.6118	-0.8711	0.8842	0.001951
Phylum	p__Acidobacteriota	3.107	1.005	2.314	1.02	0.74477	0.0002852	0.003708	0.3534	1.236	0.7929
Phylum	p__Verrucomicrobiota	0.6742	0.3215	0.6941	0.4806	1.02952	0.6542	0.7504	-0.1832	0.1537	-0.01983
Phylum	p__Bdellovibrionota	0.7084	0.5069	0.6577	0.4257	0.92843	0.6381	0.7504	-0.1617	0.293	0.05074
Phylum	p__Planctomycetota	0.6086	0.5013	0.6306	0.4088	1.03615	0.4463	0.7504	-0.2192	0.1998	-0.02197
Phylum	p__Fusobacteriota	0.07108	0.3144	0.4578	3.17	6.44063	0.3985	0.7065	-1.289	0.1253	-0.3867
Phylum	p__Chloroflexi	0.2952	0.6443	0.2435	0.3788	0.824864	0.8807	0.9284	-0.179	0.3523	0.05174
Phylum	p__Cyanobacteria	0.1452	0.2049	0.2285	0.2164	1.57369	0.05149	0.2231	-0.1667	0.01159	-0.08335
Phylum	p__Myxococcota	0.225	0.1898	0.2071	0.2205	0.920444	0.4681	0.7504	-0.07173	0.1154	0.01798
Phylum	p__Elusimicrobiota	0.04265	0.06925	0.08413	0.1409	1.97257	0.7592	0.8296	-0.08825	0.0004827	-0.04148
Phylum	p__Gemmatimonadota	0.02027	0.06331	0.06042	0.1134	2.98076	0.06265	0.2443	-0.07606	-0.003129	-0.04015
Phylum	p__WPS-2	0.02722	0.07195	0.05731	0.1183	2.10544	0.258	0.6118	-0.0712	0.009038	-0.03009
Phylum	p__Deinococcota	0.04507	0.102	0.04136	0.08158	0.917684	0.6511	0.7504	-0.03888	0.04687	0.003713
Phylum	p__Nitrospirota	0.1143	0.1642	0.03868	0.1029	0.338408	0.0113	0.06295	0.01801	0.1444	0.07566
Phylum	p__Desulfobacterota	0.05203	0.137	0.03148	0.08043	0.605036	0.9757	0.9757	-0.02967	0.07903	0.02055
Phylum	p__Spirochaetota	0.00484	0.01836	0.02541	0.07026	5.25	0.2099	0.5846	-0.04128	-0.003124	-0.02057
Phylum	p__Campilobacterota	0.003932	0.02081	0.01976	0.1174	5.02543	0.7658	0.8296	-0.04914	0.007279	-0.01583
Phylum	p__Dependentiae	0.00726	0.03524	0.0192	0.05983	2.64463	0.4902	0.7504	-0.03073	0.007297	-0.01194
Phylum	p__Armatimonadota	0.009679	0.04004	0.01397	0.04711	1.44333	0.5341	0.7504	-0.02214	0.0162	-0.004294
Phylum	p__Methylomirabilota	0	0	0.01299	0.0855		0.3399	0.6313	-0.03896	0	-0.01299
Phylum	p__SAR324_cladeMarine_group_B	0.004235	0.02241	0.004799	0.03718	1.13318	0.6027	0.7504	-0.0144	0.01271	-0.0005646
Phylum	p__Cloacimonadota	0	0	0.004517	0.03284		0.3399	0.6313	-0.01327	0	-0.004517
Phylum	p__Sva0485	0	0	0.004517	0.02574		0.3399	0.6313	-0.012	0	-0.004518
Phylum	p__Synergistota	0.05868	0.3105	0.003952	0.03062	0.0673483	0.5787	0.7504	-0.01185	0.176	0.05472
Phylum	p__NB1-j	0	0	0.003106	0.01454		0.237	0.6118	-0.007623	0	-0.003106
Phylum	p__FCPU426	0	0	0.003106	0.02406		0.5101	0.7504	-0.009316	0	-0.003105
Phylum	p__Latescibacterota	0.007562	0.04001	0.002964	0.01627	0.39196	0.9432	0.968	-0.005928	0.02268	0.004597
Phylum	p__Fibrobacterota	0.01301	0.06883	0.001694	0.01312	0.130208	0.5787	0.7504	-0.00508	0.03902	0.01131
Phylum	p__MBNT15	0.008772	0.04642	0.0007058	0.005467	0.0804606	0.5787	0.7504	-0.002117	0.02631	0.008066
Phylum	p__Hydrogenedentes	0.03539	0.09516	0	0	0	0.003015	0.0196	0.006653	0.07773	0.03538
Phylum	p__Dadabacteria	0.009679	0.04649	0	0	0	0.03895	0.1899	0	0.02904	0.009678
Phylum	p__Caldatribacteriota	0.03418	0.1809	0	0	0	0.15	0.4501	0	0.1025	0.03418
Phylum	p__WS4	0.00121	0.006402	0	0	0	0.15	0.4501	0	0.00363	0.00121
Phylum	p__RCP2-54	0.0009075	0.004802	0	0	0	0.15	0.4501	0	0.002722	0.0009075
Class	c__Parcubacteria	49.39	10.59	41.73	9.705	0.844908	2.293e-06	9.708e-05	2.771	12.1	7.66
Class	c__Gammaproteobacteria	22.66	3.919	24.96	4.326	1.1015	0.006202	0.08752	-4.043	-0.466	-2.306
Class	c__Bacteroidia	5.974	1.32	6.594	2.903	1.10378	0.3071	0.6541	-1.484	0.209	-0.6197
Class	c__Alphaproteobacteria	4.19	1.377	5.822	3.262	1.3895	0.006912	0.08778	-2.571	-0.6855	-1.632
Class	c__Bacilli	2.245	3.883	5.232	5.724	2.33051	4.403e-06	0.0001398	-5.023	-1.003	-2.987
Class	c__unclassified_k__norank_d__Bacteria	3.11	1.543	3.108	2.673	0.999357	0.2705	0.6134	-0.8866	0.9311	0.001975
Class	c__Actinobacteria	2.165	2.837	2.682	1.552	1.2388	0.001741	0.0417	-1.491	0.7341	-0.5174
Class	c__Saccharimonadia	0.5163	0.443	1.34	0.8591	2.59539	2.29e-07	2.909e-05	-1.101	-0.5647	-0.8232
Class	c__Holophagae	0.9837	0.4638	1.172	0.6161	1.19142	0.2147	0.5422	-0.4318	0.03275	-0.1885
Class	c__Acidobacteriae	1.933	0.7572	1.032	0.6977	0.533885	1.643e-06	9.708e-05	0.5755	1.206	0.901
Class	c__unclassified_p__Proteobacteria	1.003	0.7159	0.8399	0.7397	0.837388	0.1733	0.4682	-0.1654	0.4841	0.1631
Class	c__Clostridia	1.776	6.753	0.7704	2.168	0.433784	0.03628	0.3418	-0.8017	3.796	1.005
Class	c__Oligoflexia	0.5303	0.3718	0.4871	0.3579	0.918537	0.5483	0.736	-0.1106	0.2056	0.04313
Class	c__Chlamydiae	0.5738	0.2923	0.4854	0.3202	0.845939	0.1029	0.4536	-0.04805	0.2265	0.08834
Class	c__Fusobacteriia	0.07108	0.3144	0.4578	3.17	6.44063	0.3985	0.7119	-1.271	0.1219	-0.3867
Class	c__BD7-11	0.5027	0.4259	0.4192	0.3041	0.833897	0.619	0.7487	-0.08664	0.2667	0.08347
Class	c__Thermoleophilia	0.0735	0.1941	0.2678	0.5697	3.64354	0.00197	0.0417	-0.3878	-0.05555	-0.1943
Class	c__Negativicutes	0.02964	0.07626	0.2415	0.5055	8.14777	0.04037	0.3418	-0.3549	-0.09287	-0.2119
Class	c__Vampirivibrionia	0.1379	0.2071	0.1961	0.2031	1.42204	0.09352	0.4536	-0.1517	0.03857	-0.05814
Class	c__Verrucomicrobiae	0.08016	0.1334	0.1959	0.3449	2.44386	0.1902	0.5033	-0.2196	-0.01653	-0.1158
Class	c__Coriobacteriia	0.137	0.4423	0.1805	0.297	1.31752	0.06318	0.4536	-0.1836	0.1604	-0.04352
Class	c__Polyangia	0.1639	0.1937	0.1743	0.203	1.06345	0.7055	0.8145	-0.105	0.08065	-0.01038
Class	c__Bdellovibrionia	0.1782	0.2054	0.1705	0.2305	0.95679	0.9413	0.9886	-0.08511	0.1043	0.007636
Class	c__Planctomycetes	0.04809	0.1089	0.1095	0.2041	2.27698	0.2177	0.5422	-0.1264	-0.0008016	-0.06145
Class	c__Acidimicrobiia	0.0735	0.1684	0.1014	0.2104	1.37959	0.16	0.4682	-0.109	0.05549	-0.02786
Class	c__Chloroflexia	0.04477	0.1472	0.07707	0.2082	1.72147	0.3962	0.7119	-0.1098	0.05539	-0.03232
Class	c__Brocadiae	0.03358	0.07295	0.07524	0.2489	2.24062	0.4393	0.7119	-0.1208	0.01511	-0.04166
Class	c__Elusimicrobia	0.04265	0.06925	0.07284	0.1322	1.70785	0.9254	0.9886	-0.07286	0.01483	-0.03019
Class	c__ABY1	0.07653	0.08229	0.06691	0.1087	0.874298	0.3177	0.6541	-0.03325	0.04849	0.009622
Class	c__Anaerolineae	0.1071	0.4425	0.06423	0.116	0.59972	0.2032	0.5266	-0.06985	0.2371	0.04287
Class	c__Vicinamibacteria	0.1231	0.4216	0.06155	0.1732	0.5	0.4826	0.7119	-0.06312	0.2482	0.06155
Class	c__norank_p__WPS-2	0.02722	0.07195	0.05731	0.1183	2.10544	0.258	0.6068	-0.0707	0.01288	-0.03009
Class	c__KD4-96	0.08318	0.2725	0.05604	0.1498	0.67372	0.8494	0.9219	-0.06231	0.1509	0.02714
Class	c__Dojkabacteria	0.02722	0.04788	0.04955	0.09626	1.82035	0.7287	0.8337	-0.05177	0.007115	-0.02233
Class	c__Gemmatimonadetes	0.01966	0.06224	0.04574	0.1071	2.32655	0.1722	0.4682	-0.06201	0.01011	-0.02607
Class	c__Deinococci	0.04507	0.102	0.04136	0.08158	0.917684	0.6511	0.7801	-0.03488	0.04816	0.003712
Class	c__Gracilibacteria	0.00484	0.02561	0.0391	0.09899	8.07851	0.05747	0.4536	-0.06119	-0.009057	-0.03426
Class	c__Myxococcia	0.0611	0.09575	0.03218	0.08399	0.526678	0.09315	0.4536	-0.008694	0.07298	0.02892
Class	c__Microgenomatia	0.03085	0.06476	0.0312	0.07779	1.01135	0.7556	0.8457	-0.03154	0.03098	-0.0003406
Class	c__Ktedonobacteria	0.01422	0.05014	0.03091	0.08914	2.1737	0.5581	0.736	-0.04648	0.01512	-0.0167
Class	c__Thermoanaerobaculia	0.0127	0.04334	0.02696	0.07924	2.12283	0.5581	0.736	-0.03931	0.01192	-0.01426
Class	c__Cyanobacteriia	0.006352	0.03361	0.02513	0.08958	3.95623	0.2287	0.5587	-0.04686	0.006073	-0.01877
Class	c__Phycisphaerae	0.0242	0.1023	0.02244	0.06608	0.927273	0.2697	0.6134	-0.03294	0.04886	0.001758
Class	c__Campylobacteria	0.003932	0.02081	0.01976	0.1174	5.02543	0.7658	0.8457	-0.05199	0.007864	-0.01583
Class	c__Babeliae	0.00726	0.03524	0.0192	0.05983	2.64463	0.4902	0.7119	-0.03083	0.009315	-0.01194
Class	c__Leptospirillia	0.07834	0.1394	0.01849	0.06948	0.236022	0.0329	0.3418	0.01157	0.122	0.05985
Class	c__Ignavibacteria	0.0003025	0.001601	0.01764	0.08169	58.314	0.3892	0.7119	-0.04136	-0.001977	-0.01734
Class	c__Nitrospiria	0.03388	0.09989	0.01553	0.07005	0.458383	0.1494	0.4536	-0.01805	0.06352	0.01835
Class	c__Symbiobacteriia	0	0	0.01482	0.1033		0.3399	0.6541	-0.04447	0	-0.01482
Class	c__Longimicrobia	0.0003025	0.001601	0.01369	0.04525	45.2562	0.2807	0.6255	-0.02654	-0.003508	-0.01339
Class	c__Methylomirabilia	0	0	0.01299	0.0855		0.3399	0.6541	-0.03684	0	-0.01299
Class	c__MB-A2-108	0.01543	0.08163	0.01228	0.05013	0.795852	0.4481	0.7119	-0.024	0.04006	0.003144
Class	c__Leptospirae	0.00484	0.01836	0.01101	0.043	2.27479	0.6729	0.7913	-0.01984	0.005889	-0.00617
Class	c__Spirochaetia	0	0	0.01087	0.0527		0.1683	0.4682	-0.02668	-0.0002823	-0.01087
Class	c__norank_p__Desulfobacterota	0	0	0.01073	0.04941		0.08691	0.4536	-0.02597	-0.001976	-0.01073
Class	c__Dehalococcoidia	0.00121	0.006402	0.007905	0.05495	6.53306	0.9886	0.9886	-0.02202	0.00242	-0.006695
Class	c__Blastocatellia	0.02995	0.1076	0.007764	0.04223	0.259232	0.1628	0.4682	-0.01065	0.06608	0.02218
Class	c__Endomicrobia	0	0	0.007764	0.05109		0.3399	0.6541	-0.02202	0	-0.007763
Class	c__Desulfovibrionia	0.01149	0.06082	0.00734	0.03776	0.638816	0.4481	0.7119	-0.01468	0.0325	0.004153
Class	c__Sericytochromatia	0.0009075	0.004802	0.00734	0.03339	8.08815	0.7469	0.8457	-0.01688	0.0009075	-0.006432
Class	c__Fimbriimonadia	0.00726	0.03841	0.007199	0.04003	0.991598	0.7848	0.8593	-0.01567	0.02009	6.214e-05
Class	c__Thermoanaerobacteria	0.003327	0.01761	0.007058	0.05467	2.12143	0.6027	0.736	-0.02118	0.006655	-0.003731
Class	c__Lentisphaeria	0.01875	0.03551	0.006493	0.01753	0.346293	0.3031	0.6541	-0.0002814	0.02785	0.01226
Class	c__Limnochordia	0.03146	0.1665	0.006211	0.03857	0.197425	0.9432	0.9886	-0.0144	0.11	0.02525
Class	c__Desulfomonilia	0	0	0.005788	0.04483		0.5101	0.7119	-0.02315	0	-0.005788
Class	c__JG30-KF-CM66	0.01149	0.05759	0.005364	0.03252	0.466841	0.6877	0.8013	-0.01143	0.03239	0.006131
Class	c__Subgroup_21	0	0	0.005082	0.03936		0.5101	0.7119	-0.01524	0	-0.005081
Class	c__Kiritimatiellae	0.001512	0.008003	0.005082	0.02601	3.36111	0.7658	0.8457	-0.01119	0.003025	-0.00357
Class	c__norank_p__SAR324_cladeMarine_group_B	0.004235	0.02241	0.004799	0.03718	1.13318	0.6027	0.736	-0.0144	0.01271	-0.0005642
Class	c__unclassified_p__Actinobacteriota	0.00363	0.01921	0.004658	0.03608	1.2832	0.6027	0.736	-0.01397	0.01089	-0.00103
Class	c__Thermodesulfovibrionia	0.002117	0.0112	0.004658	0.02725	2.20028	0.9886	0.9886	-0.012	0.004941	-0.002541
Class	c__norank_p__Sva0485	0	0	0.004517	0.02574		0.3399	0.6541	-0.012	0	-0.004518
Class	c__Cloacimonadia	0	0	0.004517	0.03284		0.3399	0.6541	-0.01327	0	-0.004517
Class	c__Desulfuromonadia	0.01422	0.06198	0.004517	0.02977	0.317651	0.6633	0.7872	-0.00847	0.0372	0.009697
Class	c__OM190	0	0	0.004094	0.03171		0.5101	0.7119	-0.01228	0	-0.004093
Class	c__Synergistia	0.05868	0.3105	0.003952	0.03062	0.0673483	0.5787	0.736	-0.01186	0.176	0.05473
Class	c__SJA-28	0.004235	0.02241	0.003811	0.02083	0.899882	0.9659	0.9886	-0.008467	0.01101	0.0004257
Class	c__Lineage_IIb	0	0	0.003529	0.02734		0.5101	0.7119	-0.01059	0	-0.003528
Class	c__Subgroup_22	0.0009075	0.004802	0.003529	0.01993	3.88871	0.9886	0.9886	-0.008691	0.001815	-0.002621
Class	c__Chthonomonadetes	0	0	0.003388	0.01846		0.3399	0.6541	-0.008894	0	-0.003388
Class	c__norank_p__Armatimonadota	0.002117	0.0112	0.003388	0.01998	1.60038	0.9773	0.9886	-0.009176	0.005364	-0.001271
Class	c__norank_p__NB1-j	0	0	0.003106	0.01454		0.237	0.5678	-0.007764	0	-0.003106
Class	c__MVP-15	0	0	0.003106	0.02406		0.5101	0.7119	-0.009315	0	-0.003105
Class	c__norank_p__FCPU426	0	0	0.003106	0.02406		0.5101	0.7119	-0.009315	0	-0.003105
Class	c__norank_p__Latescibacterota	0.007562	0.04001	0.002964	0.01627	0.39196	0.9432	0.9886	-0.006351	0.02474	0.004597
Class	c__unclassified_p__Acidobacteriota	0	0	0.002823	0.02187		0.5101	0.7119	-0.00847	0	-0.002823
Class	c__Desulfitobacteriia	0.002722	0.01441	0.002682	0.01555	0.985305	0.9659	0.9886	-0.005504	0.006473	4.066e-05
Class	c__Rubrobacteria	0.005747	0.03041	0.0024	0.01859	0.417609	0.5787	0.736	-0.0072	0.01724	0.003347
Class	c__Desulfobacteria	0.002722	0.01441	0.002117	0.0164	0.777737	0.6027	0.736	-0.00635	0.008167	0.0006058
Class	c__Gitt-GS-136	0.01966	0.0722	0.001976	0.01084	0.100509	0.4057	0.7119	-0.003106	0.0493	0.01768
Class	c__Rhodothermia	0	0	0.001835	0.01421		0.5101	0.7119	-0.005505	0	-0.001835
Class	c__Chitinivibrionia	0	0	0.001694	0.01312		0.5101	0.7119	-0.00508	0	-0.001693
Class	c__Omnitrophia	0	0	0.001129	0.008747		0.5101	0.7119	-0.003388	0	-0.001129
Class	c__Subgroup_18	0.000605	0.003201	0.001129	0.008747	1.86612	0.6027	0.736	-0.003388	0.001815	-0.0005243
Class	c__BD2-11_terrestrial_group	0	0	0.0009881	0.007654		0.5101	0.7119	-0.002964	0	-0.0009881
Class	c__Syntrophia	0.003025	0.01601	0.000847	0.00656	0.28	0.5787	0.736	-0.002541	0.009075	0.002178
Class	c__Subgroup_5	0.01482	0.07843	0.0007058	0.005467	0.0476248	0.5787	0.736	-0.002118	0.04447	0.01412
Class	c__norank_p__MBNT15	0.008772	0.04642	0.0007058	0.005467	0.0804606	0.5787	0.736	-0.002118	0.02631	0.008065
Class	c__Kryptonia	0	0	0.0005646	0.004374		0.5101	0.7119	-0.001694	0	-0.0005647
Class	c__WWE3	0	0	0.0005646	0.004374		0.5101	0.7119	-0.001694	0	-0.0005646
Class	c__bacteriap25	0	0	0.0005646	0.004374		0.5101	0.7119	-0.001694	0	-0.0005646
Class	c__unclassified_p__Spirochaetota	0	0	0.0004235	0.00328		0.5101	0.7119	-0.001271	0	-0.0004235
Class	c__Syntrophobacteria	0	0	0.0001412	0.001093		0.5101	0.7119	-0.0004235	0	-0.0001412
Class	c__Hydrogenedentia	0.03539	0.09516	0	0	0	0.003015	0.04788	0.006653	0.07289	0.03539
Class	c__Desulfobulbia	0.02027	0.05125	0	0	0	0.003016	0.04788	0.003932	0.04114	0.02027
Class	c__AD3	0.0127	0.03983	0	0	0	0.01076	0.1242	0	0.02844	0.01271
Class	c__Dadabacteriia	0.009679	0.04649	0	0	0	0.03895	0.3418	0	0.02904	0.009679
Class	c__Syntrophomonadia	0.08107	0.429	0	0	0	0.15	0.4536	0	0.2432	0.08107
Class	c__JS1	0.01966	0.104	0	0	0	0.15	0.4536	0	0.05898	0.01966
Class	c__Caldatribacteriia	0.01452	0.07683	0	0	0	0.15	0.4536	0	0.04355	0.01452
Class	c__Fibrobacteria	0.01301	0.06883	0	0	0	0.15	0.4536	0	0.03902	0.01301
Class	c__Moorellia	0.01119	0.05922	0	0	0	0.15	0.4536	0	0.03358	0.01119
Class	c__Subgroup_26	0.007865	0.04162	0	0	0	0.15	0.4536	0	0.02359	0.007864
Class	c__Dethiobacteria	0.006352	0.03361	0	0	0	0.15	0.4536	0	0.01906	0.006353
Class	c__norank_p__Firmicutes	0.006352	0.03361	0	0	0	0.15	0.4536	0	0.01906	0.006353
Class	c__Desulfotomaculia	0.005747	0.03041	0	0	0	0.15	0.4536	0	0.01724	0.005746
Class	c__RBG-16-55-12	0.003932	0.02081	0	0	0	0.15	0.4536	0	0.0118	0.003932
Class	c__unclassified_p__Firmicutes	0.002722	0.01441	0	0	0	0.15	0.4536	0	0.008167	0.002722
Class	c__norank_p__WS4	0.00121	0.006402	0	0	0	0.15	0.4536	0	0.00363	0.00121
Class	c__Thermovenabulia	0.00121	0.006402	0	0	0	0.15	0.4536	0	0.00363	0.00121
Class	c__TK10	0.0009075	0.004802	0	0	0	0.15	0.4536	0	0.002722	0.0009075
Class	c__norank_p__RCP2-54	0.0009075	0.004802	0	0	0	0.15	0.4536	0	0.002722	0.0009075
Class	c__WCHB1-81	0.000605	0.003201	0	0	0	0.15	0.4536	0	0.001815	0.000605
Class	c__S0134_terrestrial_group	0.0003025	0.001601	0	0	0	0.15	0.4536	0	0.0009075	0.0003025
Class	c__D8A-2	0.0003025	0.001601	0	0	0	0.15	0.4536	0	0.0009075	0.0003025
Class	c__unclassified_p__Armatimonadota	0.0003025	0.001601	0	0	0	0.15	0.4536	0	0.0009075	0.0003025
Class	c__Syntrophorhabdia	0.0003025	0.001601	0	0	0	0.15	0.4536	0	0.0009075	0.0003025
Order	o__Candidatus_Adlerbacteria	48.15	10.32	40.61	9.455	0.843406	2.397e-06	0.0001409	2.413	11.82	7.544
Order	o__Burkholderiales	18.9	3.8	17.17	3.358	0.908466	0.001796	0.04252	0.02065	3.24	1.73
Order	o__Lactobacillales	0.5877	1.133	3.788	4.818	6.44547	2.349e-07	3.453e-05	-4.451	-1.99	-3.2
Order	o__Chitinophagales	4.246	1.321	3.539	1.193	0.83349	0.004907	0.07593	0.1244	1.305	0.7067
Order	o__Pseudomonadales	1.97	2.732	3.523	3.177	1.78832	5.936e-06	0.0002909	-2.754	-0.2482	-1.553
Order	o__unclassified_k__norank_d__Bacteria	3.11	1.543	3.108	2.673	0.999357	0.2705	0.6627	-0.8651	0.9071	0.002018
Order	o__Enterobacterales	0.4882	0.7933	2.07	2.287	4.24007	4.66e-07	4.567e-05	-2.254	-0.9737	-1.582
Order	o__Rhizobiales	1.432	0.7128	1.902	1.138	1.32821	0.04924	0.3446	-0.8525	-0.1056	-0.4701
Order	o__Corynebacteriales	1.082	1.625	1.353	0.8002	1.25046	0.001564	0.0418	-0.8036	0.4533	-0.2717
Order	o__Saccharimonadales	0.5163	0.443	1.34	0.8591	2.59539	2.29e-07	3.453e-05	-1.108	-0.5555	-0.8232
Order	o__Xanthomonadales	0.6703	0.4068	1.245	1.199	1.85738	0.0002231	0.0082	-0.9607	-0.2912	-0.5749
Order	o__Sphingobacteriales	1.012	0.5058	1.175	0.6379	1.16107	0.3423	0.7232	-0.4261	0.08367	-0.1634
Order	o__Holophagales	0.9788	0.4695	1.172	0.6161	1.19738	0.2065	0.5512	-0.4364	0.02422	-0.1933
Order	o__Caulobacterales	0.6724	0.4439	1.161	1.305	1.72665	0.02815	0.2936	-0.8904	-0.1665	-0.4884
Order	o__Bacteroidales	0.3022	0.9571	0.9125	2.821	3.01952	0.0009423	0.0277	-1.588	0.06645	-0.6102
Order	o__Flavobacteriales	0.3857	0.4734	0.9024	0.8625	2.33964	0.0003855	0.01259	-0.792	-0.2309	-0.5167
Order	o__Candidatus_Kaiserbacteria	1.069	0.4193	0.89	0.4092	0.832554	0.04107	0.3019	-0.006563	0.3844	0.1793
Order	o__unclassified_p__Proteobacteria	1.003	0.7159	0.8399	0.7397	0.837388	0.1733	0.4806	-0.1386	0.4822	0.1631
Order	o__unclassified_c__Alphaproteobacteria	0.9465	0.51	0.7477	0.4511	0.789963	0.03298	0.2936	-0.01591	0.4165	0.1988
Order	o__Subgroup_2	1.597	0.6899	0.7449	0.5751	0.466437	8.518e-07	6.261e-05	0.5753	1.122	0.8516
Order	o__Staphylococcales	0.8684	3.278	0.7007	3.058	0.806886	0.8425	0.9073	-1.159	1.874	0.1677
Order	o__Bacillales	0.5439	0.6736	0.5933	0.6771	1.09083	0.5153	0.7232	-0.3538	0.2559	-0.04941
Order	o__Micrococcales	0.2931	0.313	0.5868	0.6275	2.00205	0.01688	0.2134	-0.4989	-0.08913	-0.2936
Order	o__Rhodobacterales	0.1682	0.1844	0.509	0.796	3.02616	0.00188	0.04252	-0.5766	-0.1551	-0.3408
Order	o__Chlamydiales	0.5738	0.2923	0.4854	0.3202	0.845939	0.1029	0.4411	-0.04748	0.2194	0.08835
Order	o__Fusobacteriales	0.07108	0.3144	0.4578	3.17	6.44063	0.3985	0.7232	-1.264	0.1248	-0.3867
Order	o__Sphingomonadales	0.1712	0.2378	0.4551	0.3735	2.65829	0.0001051	0.004415	-0.4127	-0.1504	-0.2839
Order	o__0319-6G20	0.5239	0.374	0.4527	0.3457	0.864096	0.4173	0.7232	-0.09285	0.2442	0.07124
Order	o__norank_c__BD7-11	0.5027	0.4259	0.4192	0.3041	0.833897	0.619	0.7398	-0.09009	0.2675	0.08347
Order	o__Beggiatoales	0.1739	0.1739	0.3426	0.3416	1.9701	0.024	0.2713	-0.2781	-0.06194	-0.1686
Order	o__Lachnospirales	0.2792	0.5715	0.3115	0.7954	1.11569	0.4705	0.7232	-0.3171	0.2662	-0.03239
Order	o__Reyranellales	0.3367	0.3431	0.2593	0.2905	0.770122	0.3375	0.7232	-0.06324	0.2284	0.07736
Order	o__Rhodospirillales	0.1506	0.21	0.2419	0.2995	1.60624	0.2521	0.6282	-0.1966	0.01331	-0.0913
Order	o__Propionibacteriales	0.3572	1.278	0.2314	0.225	0.647816	0.0342	0.2936	-0.1763	0.6623	0.1259
Order	o__Oscillospirales	0.2629	0.8317	0.2307	0.9779	0.87752	0.07463	0.4411	-0.358	0.4252	0.03222
Order	o__Veillonellales-Selenomonadales	0.02722	0.07236	0.2275	0.4749	8.35783	0.03819	0.2936	-0.3272	-0.0862	-0.2003
Order	o__Frankiales	0.1352	0.2387	0.1947	0.4364	1.44009	0.7885	0.8663	-0.2103	0.07757	-0.05943
Order	o__Obscuribacterales	0.134	0.2023	0.1928	0.2046	1.43881	0.09699	0.4411	-0.1426	0.03976	-0.05882
Order	o__Candidatus_Nomurabacteria	0.1461	0.1948	0.1883	0.1919	1.28884	0.2112	0.5512	-0.1292	0.04234	-0.04221
Order	o__Micropepsales	0.04991	0.103	0.1863	0.6474	3.73272	0.7105	0.816	-0.325	0.003434	-0.1364
Order	o__Coriobacteriales	0.1301	0.4068	0.1748	0.2965	1.34358	0.08588	0.4411	-0.1877	0.1454	-0.04469
Order	o__Bdellovibrionales	0.1174	0.1516	0.1468	0.2083	1.25043	0.5345	0.7232	-0.1095	0.04231	-0.02945
Order	o__Gaiellales	0.06443	0.1648	0.14	0.3474	2.1729	0.05993	0.4004	-0.1749	0.02477	-0.0756
Order	o__Bryobacterales	0.1579	0.2222	0.1345	0.185	0.851805	0.7375	0.8373	-0.06194	0.1212	0.02337
Order	o__Pasteurellales	0.0121	0.04449	0.13	0.2719	10.7438	0.01592	0.2127	-0.1941	-0.0484	-0.1179
Order	o__Bifidobacteriales	0.2465	0.8207	0.1296	0.2144	0.525761	0.6933	0.8056	-0.1017	0.5057	0.1169
Order	o__Solirubrobacterales	0.009075	0.03608	0.1265	0.2856	13.9394	0.003722	0.06437	-0.1953	-0.05105	-0.1174
Order	o__Peptostreptococcales-Tissierellales	0.487	2.323	0.1261	0.2248	0.258932	0.1516	0.4412	-0.1312	1.292	0.3609
Order	o__Erysipelotrichales	0.2335	0.8664	0.09613	0.2184	0.411692	0.5665	0.7232	-0.0869	0.4922	0.1374
Order	o__Polyangiales	0.1074	0.1656	0.09034	0.1767	0.841155	0.8678	0.9278	-0.05791	0.09434	0.01704
Order	o__Acetobacterales	0.1289	0.2655	0.08427	0.1366	0.653763	0.7573	0.853	-0.046	0.1598	0.04458
Order	o__Salinisphaerales	0.03176	0.06639	0.0799	0.1354	2.51574	0.07745	0.4411	-0.09304	-0.006775	-0.04813
Order	o__Chthoniobacterales	0.004235	0.02241	0.0775	0.2523	18.2999	0.15	0.4411	-0.1413	-0.01623	-0.07326
Order	o__Actinomycetales	0.02238	0.06622	0.07538	0.1991	3.36819	0.1622	0.463	-0.1116	-0.001485	-0.053
Order	o__Brocadiales	0.03358	0.07295	0.07524	0.2489	2.24062	0.4393	0.7232	-0.1252	0.01616	-0.04166
Order	o__Micavibrionales	0.01482	0.05588	0.0751	0.1334	5.06748	0.004621	0.07548	-0.09689	-0.01921	-0.06027
Order	o__Cellvibrionales	0.00605	0.03201	0.07467	0.2022	12.3421	0.03134	0.2936	-0.1317	-0.02033	-0.06863
Order	o__Legionellales	0.03872	0.06758	0.07453	0.1356	1.92485	0.5432	0.7232	-0.08043	0.006023	-0.03581
Order	o__Lineage_IV	0.04265	0.06925	0.07284	0.1322	1.70785	0.9254	0.9717	-0.07494	0.01419	-0.03019
Order	o__Solibacterales	0.01754	0.09283	0.06959	0.283	3.9675	0.09996	0.4411	-0.1415	0.02411	-0.05205
Order	o__Verrucomicrobiales	0.02964	0.088	0.06733	0.126	2.27159	0.1144	0.4411	-0.08189	0.007301	-0.03769
Order	o__Candidatus_Magasanikbacteria	0.07653	0.08229	0.06691	0.1087	0.874298	0.3177	0.7232	-0.03394	0.05029	0.009622
Order	o__Elsterales	0.00121	0.006402	0.06677	0.244	55.1818	0.07421	0.4411	-0.1303	-0.01706	-0.06555
Order	o__Cytophagales	0.02934	0.06092	0.06522	0.1158	2.2229	0.1918	0.5269	-0.07306	0.002232	-0.03587
Order	o__norank_c__norank_p__WPS-2	0.02722	0.07195	0.05731	0.1183	2.10544	0.258	0.6375	-0.06889	0.01413	-0.03009
Order	o__norank_c__KD4-96	0.08318	0.2725	0.05604	0.1498	0.67372	0.8494	0.9113	-0.06239	0.1421	0.02714
Order	o__Pirellulales	0.005142	0.01919	0.05166	0.1202	10.0467	0.07658	0.4411	-0.08004	-0.01726	-0.04652
Order	o__Aeromonadales	0.05051	0.06162	0.05152	0.09284	1.02	0.4533	0.7232	-0.03253	0.03134	-0.001008
Order	o__Vicinamibacterales	0.0974	0.3421	0.05039	0.1334	0.517351	0.8164	0.8845	-0.05959	0.2002	0.047
Order	o__Paracaedibacterales	0.05868	0.136	0.04969	0.1092	0.846796	0.9718	0.9942	-0.04513	0.07089	0.008988
Order	o__norank_c__Dojkabacteria	0.02722	0.04788	0.04955	0.09626	1.82035	0.7287	0.8336	-0.05231	0.004958	-0.02233
Order	o__IMCC26256	0.005747	0.0288	0.04771	0.1306	8.30172	0.05944	0.4004	-0.07747	-0.009978	-0.04196
Order	o__mle1-27	0.05263	0.1419	0.04757	0.1129	0.903857	0.8904	0.9416	-0.04738	0.07361	0.005068
Order	o__Gemmatimonadales	0.01966	0.06224	0.04574	0.1071	2.32655	0.1722	0.4806	-0.06265	0.009702	-0.02607
Order	o__Acidobacteriales	0.07411	0.2671	0.04418	0.1313	0.596141	0.9044	0.953	-0.05425	0.1544	0.02994
Order	o__Thermomicrobiales	0.03479	0.119	0.04404	0.1039	1.26588	0.3277	0.7232	-0.0541	0.0443	-0.009257
Order	o__Deinococcales	0.04507	0.102	0.04136	0.08158	0.917684	0.6511	0.7719	-0.0372	0.04939	0.003713
Order	o__Steroidobacterales	0.05868	0.1123	0.04122	0.09092	0.702454	0.4648	0.7232	-0.02636	0.06435	0.01746
Order	o__unclassified_c__Gammaproteobacteria	0.04477	0.0824	0.0367	0.07961	0.819745	0.8183	0.8845	-0.02859	0.04412	0.008066
Order	o__Clostridiales	0.4806	2.299	0.03473	0.119	0.0722638	0.7897	0.8663	-0.02985	1.339	0.446
Order	o__Oligoflexales	0	0	0.03402	0.07162		0.002909	0.05542	-0.05265	-0.01765	-0.03402
Order	o__Holosporales	0.03025	0.0773	0.03345	0.0833	1.10579	0.6406	0.7626	-0.03688	0.03428	-0.003208
Order	o__Streptomycetales	0.00726	0.03241	0.03317	0.1363	4.56887	0.3756	0.7232	-0.06834	0.003331	-0.02591
Order	o__Myxococcales	0.0611	0.09575	0.03218	0.08399	0.526678	0.09315	0.4411	-0.01044	0.06951	0.02892
Order	o__Chloroflexales	0.00242	0.0128	0.03077	0.1291	12.7149	0.4006	0.7232	-0.06479	-0.001088	-0.02835
Order	o__Opitutales	0.04598	0.0994	0.02978	0.08869	0.647673	0.4381	0.7232	-0.02498	0.05823	0.01619
Order	o__Candidatus_Woesebacteria	0.03025	0.06497	0.02964	0.07447	0.979835	0.9752	0.9942	-0.0292	0.03083	0.0006063
Order	o__Ktedonobacterales	0.01422	0.05014	0.02936	0.08885	2.0647	0.6909	0.8056	-0.04527	0.01306	-0.01515
Order	o__Pseudonocardiales	0.006957	0.03219	0.02894	0.137	4.15984	0.8114	0.8835	-0.06193	0.006735	-0.02198
Order	o__Christensenellales	0.05142	0.2514	0.02894	0.1529	0.562816	0.8711	0.9279	-0.05945	0.1456	0.0225
Order	o__Gemmatales	0.01482	0.04942	0.0288	0.08501	1.94332	0.543	0.7232	-0.04128	0.01355	-0.01398
Order	o__Rickettsiales	0.02117	0.05672	0.02781	0.06226	1.31365	0.7787	0.8663	-0.03033	0.02212	-0.006634
Order	o__Thermoanaerobaculales	0.0127	0.04334	0.02696	0.07924	2.12283	0.5581	0.7232	-0.03799	0.009804	-0.01426
Order	o__norank_c__Acidobacteriae	0.08712	0.1392	0.02668	0.07154	0.306244	0.008524	0.1253	0.01001	0.1195	0.06044
Order	o__Thiotrichales	0	0	0.02555	0.08069		0.04518	0.324	-0.04744	-0.007482	-0.02555
Order	o__Diplorickettsiales	0.09105	0.1642	0.02527	0.08525	0.27754	0.01742	0.2134	0.009175	0.1347	0.06578
Order	o__Candidatus_Peregrinibacteria	0.00484	0.02561	0.02513	0.07983	5.19215	0.2118	0.5512	-0.04531	0.0003617	-0.02029
Order	o__Bacteriovoracales	0.0608	0.1151	0.02371	0.07195	0.389967	0.1026	0.4411	-0.005258	0.08729	0.03709
Order	o__SBR1031	0.01482	0.05224	0.02075	0.05224	1.40013	0.2733	0.6641	-0.02747	0.01908	-0.005928
Order	o__Microtrichales	0.04749	0.1225	0.02047	0.05975	0.431038	0.7376	0.8373	-0.0144	0.07607	0.02702
Order	o__Alteromonadales	0.03902	0.08144	0.0199	0.07512	0.509995	0.02069	0.2434	-0.01369	0.05685	0.01912
Order	o__Campylobacterales	0.003932	0.02081	0.01976	0.1174	5.02543	0.7658	0.8561	-0.05307	0.007864	-0.01583
Order	o__Pedosphaerales	0.0003025	0.001601	0.01934	0.08615	63.9339	0.5392	0.7232	-0.04501	-0.001129	-0.01904
Order	o__Babeliales	0.00726	0.03524	0.0192	0.05983	2.64463	0.4902	0.7232	-0.03041	0.008002	-0.01194
Order	o__Tepidisphaerales	0.01875	0.09924	0.01863	0.06063	0.9936	0.2503	0.6282	-0.03134	0.04638	0.0001206
Order	o__Leptospirillales	0.07834	0.1394	0.01849	0.06948	0.236022	0.0329	0.2936	0.01087	0.1213	0.05986
Order	o__Haliangiales	0.003932	0.02081	0.01779	0.0619	4.52442	0.2287	0.5899	-0.03275	0.001511	-0.01386
Order	o__Ignavibacteriales	0.0003025	0.001601	0.01764	0.08169	58.314	0.3892	0.7232	-0.04061	-0.002219	-0.01734
Order	o__norank_c__Acidimicrobiia	0	0	0.0168	0.07525		0.1207	0.4411	-0.03924	-0.002117	-0.0168
Order	o__Micromonosporales	0.001815	0.009604	0.01666	0.06071	9.17906	0.1599	0.4608	-0.03166	-0.001432	-0.01484
Order	o__Actinomarinales	0.02027	0.09775	0.01637	0.07626	0.807597	0.696	0.8056	-0.03206	0.04543	0.003892
Order	o__norank_c__Alphaproteobacteria	0	0	0.01567	0.05451		0.03251	0.2936	-0.03092	-0.004235	-0.01567
Order	o__Nitrospirales	0.03388	0.09989	0.01553	0.07005	0.458383	0.1494	0.4411	-0.01807	0.06715	0.01835
Order	o__Candidatus_Moranbacteria	0.0009075	0.004802	0.01496	0.05739	16.4848	0.3892	0.7232	-0.03043	-0.001392	-0.01406
Order	o__Symbiobacteriales	0	0	0.01482	0.1033		0.3399	0.7232	-0.04291	0	-0.01482
Order	o__Clostridia_UCG-014	0.036	0.153	0.01482	0.06868	0.411667	0.6927	0.8056	-0.02654	0.0927	0.02117
Order	o__Planctomycetales	0.0248	0.08853	0.01468	0.05415	0.591935	0.5963	0.7232	-0.01801	0.04679	0.01012
Order	o__Caldilineales	0.0124	0.06562	0.01468	0.0642	1.18387	0.5843	0.7232	-0.0271	0.02973	-0.002276
Order	o__Exiguobacterales	0	0	0.01412	0.04371		0.03251	0.2936	-0.02597	-0.004235	-0.01412
Order	o__Isosphaerales	0.003327	0.01761	0.01412	0.09883	4.24406	0.9659	0.9929	-0.04417	0.008571	-0.01079
Order	o__Acidaminococcales	0.00242	0.0128	0.01397	0.1082	5.77273	0.6027	0.7232	-0.04193	0.00484	-0.01156
Order	o__Cyanobacteriales	0.006352	0.03361	0.01383	0.06101	2.17727	0.5691	0.7232	-0.02809	0.01271	-0.00748
Order	o__Longimicrobiales	0.0003025	0.001601	0.01369	0.04525	45.2562	0.2807	0.6765	-0.02597	-0.003348	-0.01339
Order	o__Anaerolineales	0.06473	0.3036	0.01355	0.05226	0.209331	0.7082	0.816	-0.01863	0.1753	0.05117
Order	o__Blfdi19	0	0	0.01327	0.04802		0.1207	0.4411	-0.02654	-0.002541	-0.01327
Order	o__Gammaproteobacteria_Incertae_Sedis	0.004235	0.01555	0.0127	0.04757	2.99882	0.9932	0.9966	-0.02198	0.003452	-0.008469
Order	o__norank_c__MB-A2-108	0.01543	0.08163	0.01228	0.05013	0.795852	0.4481	0.7232	-0.02329	0.04119	0.003144
Order	o__Kineosporiales	0.000605	0.003201	0.01228	0.06312	20.2975	0.5392	0.7232	-0.03148	4.033e-05	-0.01168
Order	o__Thermicanales	0	0	0.012	0.09294		0.5101	0.7232	-0.036	0	-0.012
Order	o__Candidatus_Zambryskibacteria	0.002722	0.01441	0.01129	0.03343	4.14769	0.2086	0.5512	-0.01892	0.0008876	-0.00857
Order	o__Subgroup_17	0.02571	0.1361	0.01115	0.07278	0.433683	0.5998	0.7232	-0.02795	0.07544	0.01456
Order	o__Paenibacillales	0.004235	0.01555	0.01115	0.04895	2.63282	1	1	-0.02117	0.0048	-0.006916
Order	o__Leptospirales	0.00484	0.01836	0.01101	0.043	2.27479	0.6729	0.7945	-0.01905	0.00601	-0.006169
Order	o__Eubacteriales	0.02359	0.1248	0.01101	0.05987	0.466723	0.9432	0.9799	-0.02259	0.07078	0.01258
Order	o__Spirochaetales	0	0	0.01087	0.0527		0.1683	0.4759	-0.02612	-0.0002823	-0.01087
Order	o__norank_c__norank_p__Desulfobacterota	0	0	0.01073	0.04941		0.08691	0.4411	-0.02456	-0.001553	-0.01073
Order	o__norank_c__Parcubacteria	0.01331	0.05403	0.0103	0.0404	0.773854	0.8861	0.9405	-0.01609	0.02841	0.003004
Order	o__unclassified_c__Parcubacteria	0.005142	0.02721	0.009458	0.04358	1.83936	0.3255	0.7232	-0.02019	0.01027	-0.004316
Order	o__Vibrionales	0.0003025	0.001601	0.009458	0.05207	31.2661	0.9886	0.9954	-0.02412	0.000605	-0.009154
Order	o__Streptosporangiales	0.001815	0.009604	0.009175	0.03986	5.0551	0.554	0.7232	-0.01835	0.001815	-0.007361
Order	o__Leptolyngbyales	0	0	0.008611	0.0667		0.5101	0.7232	-0.02583	0	-0.00861
Order	o__Endomicrobiales	0	0	0.007764	0.05109		0.3399	0.7232	-0.02202	0	-0.007764
Order	o__Rokubacteriales	0	0	0.007481	0.04441		0.3399	0.7232	-0.02032	0	-0.00748
Order	o__Subgroup_13	0	0	0.00734	0.03718		0.237	0.6006	-0.01765	0	-0.007341
Order	o__Desulfovibrionales	0.01149	0.06082	0.00734	0.03776	0.638816	0.4481	0.7232	-0.01567	0.03307	0.004152
Order	o__unclassified_c__Anaerolineae	0	0	0.00734	0.04703		0.3399	0.7232	-0.02061	0	-0.00734
Order	o__norank_c__Sericytochromatia	0.0009075	0.004802	0.00734	0.03339	8.08815	0.7469	0.8446	-0.01617	0.0009075	-0.006432
Order	o__Fimbriimonadales	0.00726	0.03841	0.007199	0.04003	0.991598	0.7848	0.8663	-0.01567	0.02093	6.191e-05
Order	o__Oceanospirillales	0.04356	0.09127	0.007058	0.02963	0.162029	0.03187	0.2936	0.004358	0.07294	0.0365
Order	o__Thermoanaerobacterales	0.003327	0.01761	0.007058	0.05467	2.12143	0.6027	0.7232	-0.02118	0.009982	-0.003731
Order	o__FW22	0	0	0.007058	0.05467		0.5101	0.7232	-0.02118	0	-0.007058
Order	o__Victivallales	0.01875	0.03551	0.006493	0.01753	0.346293	0.3031	0.7232	-0.0009679	0.02541	0.01226
Order	o__unclassified_c__Actinobacteria	0.000605	0.003201	0.006352	0.0492	10.4992	0.6027	0.7232	-0.01905	0.001815	-0.005747
Order	o__norank_c__Clostridia	0.114	0.5336	0.005929	0.03235	0.0520088	0.4057	0.7232	-0.009175	0.3178	0.1081
Order	o__Absconditabacteriales_SR1	0	0	0.005929	0.03253		0.3399	0.7232	-0.01525	0	-0.00593
Order	o__Desulfomonilales	0	0	0.005788	0.04483		0.5101	0.7232	-0.01736	0	-0.005788
Order	o__OPB41	0.00605	0.03201	0.005788	0.03117	0.956694	0.7848	0.8663	-0.01242	0.01658	0.0002618
Order	o__Methylomirabilales	0	0	0.005505	0.04264		0.5101	0.7232	-0.01651	0	-0.005505
Order	o__unclassified_c__Bacilli	0	0	0.005364	0.02917		0.3399	0.7232	-0.01327	0	-0.005365
Order	o__norank_c__JG30-KF-CM66	0.01149	0.05759	0.005364	0.03252	0.466841	0.6877	0.8056	-0.01143	0.032	0.00613
Order	o__unclassified_c__Clostridia	0.00363	0.01921	0.005082	0.03936	1.4	0.6027	0.7232	-0.01525	0.01089	-0.001453
Order	o__norank_c__Subgroup_21	0	0	0.005082	0.03936		0.5101	0.7232	-0.01525	0	-0.005082
Order	o__WCHB1-41	0.001512	0.008003	0.005082	0.02601	3.36111	0.7658	0.8561	-0.01152	0.003025	-0.00357
Order	o__Subgroup_15	0	0	0.004941	0.03827		0.5101	0.7232	-0.01976	0	-0.00494
Order	o__norank_c__norank_p__SAR324_cladeMarine_group_B	0.004235	0.02241	0.004799	0.03718	1.13318	0.6027	0.7232	-0.0144	0.01271	-0.0005646
Order	o__MBA03	0.002722	0.01441	0.004799	0.03718	1.76304	0.6027	0.7232	-0.0144	0.008167	-0.002077
Order	o__EPR3968-O8a-Bc78	0	0	0.004799	0.03718		0.5101	0.7232	-0.0144	0	-0.0048
Order	o__unclassified_p__Actinobacteriota	0.00363	0.01921	0.004658	0.03608	1.2832	0.6027	0.7232	-0.01397	0.009856	-0.00103
Order	o__Cloacimonadales	0	0	0.004517	0.03284		0.3399	0.7232	-0.01355	0	-0.004517
Order	o__JGI_0000069-P22	0	0	0.004517	0.03499		0.5101	0.7232	-0.01355	0	-0.004517
Order	o__norank_c__norank_p__Sva0485	0	0	0.004517	0.02574		0.3399	0.7232	-0.012	0	-0.004518
Order	o__EC3	0	0	0.004376	0.0339		0.5101	0.7232	-0.01313	0	-0.004377
Order	o__Pyrinomonadales	0.01845	0.09122	0.004094	0.03171	0.221897	0.1948	0.5302	-0.008186	0.05415	0.01436
Order	o__norank_c__OM190	0	0	0.004094	0.03171		0.5101	0.7232	-0.01228	0	-0.004093
Order	o__Synergistales	0.05868	0.3105	0.003952	0.03062	0.0673483	0.5787	0.7232	-0.01185	0.176	0.05473
Order	o__Geobacterales	0	0	0.003952	0.02952		0.3399	0.7232	-0.01172	0	-0.003953
Order	o__norank_c__SJA-28	0.004235	0.02241	0.003811	0.02083	0.899882	0.9659	0.9929	-0.00889	0.01271	0.0004258
Order	o__11-24	0	0	0.00367	0.02843		0.5101	0.7232	-0.01101	0	-0.00367
Order	o__PS-B29	0	0	0.003529	0.02734		0.5101	0.7232	-0.01058	0	-0.003528
Order	o__norank_c__Lineage_IIb	0	0	0.003529	0.02734		0.5101	0.7232	-0.01059	0	-0.003529
Order	o__norank_c__Subgroup_22	0.0009075	0.004802	0.003529	0.01993	3.88871	0.9886	0.9954	-0.008408	0.001815	-0.002621
Order	o__Thermoactinomycetales	0.001512	0.008003	0.003388	0.02624	2.24074	0.6027	0.7232	-0.01016	0.004537	-0.001876
Order	o__Chthonomonadales	0	0	0.003388	0.01846		0.3399	0.7232	-0.008611	0	-0.003388
Order	o__norank_c__norank_p__Armatimonadota	0.002117	0.0112	0.003388	0.01998	1.60038	0.9773	0.9942	-0.008188	0.005082	-0.001271
Order	o__Gastranaerophilales	0.003932	0.02081	0.003247	0.02515	0.825788	0.6027	0.7232	-0.00974	0.0118	0.0006855
Order	o__norank_c__Thermodesulfovibrionia	0.002117	0.0112	0.003247	0.02515	1.53377	0.6027	0.7232	-0.009741	0.005222	-0.00113
Order	o__Phycisphaerales	0.005445	0.02881	0.003247	0.01709	0.596327	0.804	0.8787	-0.006918	0.01507	0.002199
Order	o__0319-7L14	0.006957	0.02961	0.003106	0.02406	0.446457	0.2048	0.5512	-0.007802	0.01785	0.003854
Order	o__norank_c__norank_p__NB1-j	0	0	0.003106	0.01454		0.237	0.6006	-0.007058	0	-0.003106
Order	o__norank_c__MVP-15	0	0	0.003106	0.02406		0.5101	0.7232	-0.009315	0	-0.003105
Order	o__1013-28-CG33	0	0	0.003106	0.02406		0.5101	0.7232	-0.009315	0	-0.003105
Order	o__norank_c__norank_p__FCPU426	0	0	0.003106	0.02406		0.5101	0.7232	-0.009315	0	-0.003105
Order	o__norank_c__norank_p__Latescibacterota	0.007562	0.04001	0.002964	0.01627	0.39196	0.9432	0.9799	-0.006776	0.02141	0.004597
Order	o__Ardenticatenales	0.000605	0.003201	0.002964	0.0199	4.89917	0.9886	0.9954	-0.008472	0.001391	-0.00236
Order	o__unclassified_p__Acidobacteriota	0	0	0.002823	0.02187		0.5101	0.7232	-0.00847	0	-0.002823
Order	o__Tistrellales	0.005445	0.02881	0.002682	0.02077	0.492562	0.6027	0.7232	-0.008045	0.01634	0.002765
Order	o__norank_c__Gracilibacteria	0	0	0.002682	0.02077		0.5101	0.7232	-0.008045	0	-0.002682
Order	o__Oxyphotobacteria_Incertae_Sedis	0	0	0.002682	0.01475		0.3399	0.7232	-0.006917	0	-0.002682
Order	o__Desulfitobacteriales	0.002722	0.01441	0.002682	0.01555	0.985305	0.9659	0.9929	-0.006211	0.006514	4.058e-05
Order	o__Brevibacillales	0.00121	0.006402	0.002541	0.01968	2.1	0.6027	0.7232	-0.007624	0.00363	-0.001331
Order	o__Rubrobacterales	0.005747	0.03041	0.0024	0.01859	0.417609	0.5787	0.7232	-0.0072	0.01724	0.003347
Order	o__Dongiales	0	0	0.0024	0.01859		0.5101	0.7232	-0.0072	0	-0.0024
Order	o__Kallotenuales	0.007562	0.04001	0.002259	0.01749	0.29873	0.5787	0.7232	-0.006776	0.02268	0.005302
Order	o__1-20	0.0003025	0.001601	0.002259	0.01749	7.46777	0.6027	0.7232	-0.006775	0.000605	-0.001956
Order	o__Desulfobacterales	0.002722	0.01441	0.002117	0.0164	0.777737	0.6027	0.7232	-0.005139	0.008167	0.0006058
Order	o__norank_c__Gitt-GS-136	0.01966	0.0722	0.001976	0.01084	0.100509	0.4057	0.7232	-0.003106	0.04733	0.01768
Order	o__R7C24	0.0003025	0.001601	0.001976	0.01531	6.53223	0.6027	0.7232	-0.00593	0.0009075	-0.001674
Order	o__Halothiobacillales	0	0	0.001976	0.01531		0.5101	0.7232	-0.00593	0	-0.001977
Order	o__S-BQ2-57_soil_group	0	0	0.001976	0.01531		0.5101	0.7232	-0.00593	0	-0.001977
Order	o__Parvibaculales	0.00121	0.006402	0.001835	0.01421	1.51653	0.6027	0.7232	-0.005505	0.003005	-0.0006249
Order	o__Rhodothermales	0	0	0.001835	0.01421		0.5101	0.7232	-0.005505	0	-0.001835
Order	o__Mycoplasmatales	0	0	0.001835	0.01421		0.5101	0.7232	-0.005505	0	-0.001835
Order	o__MSB-4B10	0	0	0.001835	0.01421		0.5101	0.7232	-0.005505	0	-0.001835
Order	o__SJA-15	0.005142	0.02721	0.001835	0.01315	0.356865	0.9432	0.9799	-0.00508	0.01535	0.003308
Order	o__Chitinivibrionales	0	0	0.001694	0.01312		0.5101	0.7232	-0.00508	0	-0.001693
Order	o__Acholeplasmatales	0.00363	0.01921	0.001553	0.01203	0.427824	0.5787	0.7232	-0.004659	0.01089	0.002076
Order	o__Candidatus_Pacebacteria	0	0	0.001553	0.01203		0.5101	0.7232	-0.004658	0	-0.001553
Order	o__C0119	0	0	0.001553	0.01203		0.5101	0.7232	-0.004658	0	-0.001553
Order	o__norank_c__Limnochordia	0.02874	0.1521	0.001412	0.01093	0.0491301	0.5787	0.7232	-0.004235	0.08621	0.02732
Order	o__unclassified_c__Thermodesulfovibrionia	0	0	0.001412	0.01093		0.5101	0.7232	-0.004235	0	-0.001412
Order	o__norank_c__Thermoleophilia	0	0	0.00127	0.009841		0.5101	0.7232	-0.003811	0	-0.00127
Order	o__Methylococcales	0.01028	0.05442	0.001129	0.008747	0.109825	0.5787	0.7232	-0.003388	0.03086	0.009156
Order	o__Catenulisporales	0.00121	0.006402	0.001129	0.008747	0.933058	0.6027	0.7232	-0.003388	0.00363	8.066e-05
Order	o__RF39	0.000605	0.003201	0.001129	0.008747	1.86612	0.6027	0.7232	-0.003388	0.001815	-0.0005243
Order	o__norank_c__Subgroup_18	0.000605	0.003201	0.001129	0.008747	1.86612	0.6027	0.7232	-0.003388	0.001815	-0.0005243
Order	o__Omnitrophales	0	0	0.001129	0.008747		0.5101	0.7232	-0.003388	0	-0.001129
Order	o__Thermincolales	0	0	0.001129	0.008747		0.5101	0.7232	-0.003388	0	-0.001129
Order	o__Cardiobacteriales	0.003025	0.01601	0.0009881	0.007654	0.326645	0.5787	0.7232	-0.002965	0.009075	0.002037
Order	o__norank_c__BD2-11_terrestrial_group	0	0	0.0009881	0.007654		0.5101	0.7232	-0.002965	0	-0.0009882
Order	o__Syntrophales	0.003025	0.01601	0.000847	0.00656	0.28	0.5787	0.7232	-0.002541	0.009559	0.002178
Order	o__norank_c__Anaerolineae	0.00121	0.006402	0.000847	0.00656	0.7	0.6027	0.7232	-0.002541	0.00363	0.0003629
Order	o__S085	0	0	0.000847	0.00656		0.5101	0.7232	-0.002541	0	-0.000847
Order	o__Candidatus_Peribacteria	0	0	0.000847	0.00656		0.5101	0.7232	-0.002541	0	-0.0008471
Order	o__norank_c__Subgroup_5	0.01482	0.07843	0.0007058	0.005467	0.0476248	0.5787	0.7232	-0.001412	0.04447	0.01412
Order	o__norank_c__norank_p__MBNT15	0.008772	0.04642	0.0007058	0.005467	0.0804606	0.5787	0.7232	-0.002118	0.02631	0.008065
Order	o__Bradymonadales	0.002722	0.01441	0.0005646	0.004374	0.207421	0.5787	0.7232	-0.001129	0.008167	0.002158
Order	o__PLTA13	0.001512	0.008003	0.0005646	0.004374	0.373413	0.5787	0.7232	-0.001694	0.004537	0.0009478
Order	o__Clostridia_vadinBB60_group	0.000605	0.003201	0.0005646	0.004374	0.933223	0.6027	0.7232	-0.001654	0.001815	4.032e-05
Order	o__S-70	0	0	0.0005646	0.004374		0.5101	0.7232	-0.001694	0	-0.0005647
Order	o__norank_c__WWE3	0	0	0.0005646	0.004374		0.5101	0.7232	-0.001694	0	-0.0005647
Order	o__Kryptoniales	0	0	0.0005646	0.004374		0.5101	0.7232	-0.001694	0	-0.0005647
Order	o__norank_c__bacteriap25	0	0	0.0005646	0.004374		0.5101	0.7232	-0.001694	0	-0.0005647
Order	o__Silvanigrellales	0.006352	0.03361	0.0004235	0.00328	0.0666719	0.5787	0.7232	-0.00127	0.01906	0.00593
Order	o__unclassified_p__Spirochaetota	0	0	0.0004235	0.00328		0.5101	0.7232	-0.00127	0	-0.0004235
Order	o__norank_c__Planctomycetes	0	0	0.0002823	0.002187		0.5101	0.7232	-0.000847	0	-0.0002823
Order	o__Alicyclobacillales	0	0	0.0001412	0.001093		0.5101	0.7232	-0.0004235	0	-0.0001412
Order	o__Syntrophobacterales	0	0	0.0001412	0.001093		0.5101	0.7232	-0.0004235	0	-0.0001412
Order	o__Hydrogenedentiales	0.03539	0.09516	0	0	0	0.003015	0.05542	0.006654	0.07229	0.03539
Order	o__Desulfobulbales	0.02027	0.05125	0	0	0	0.003016	0.05542	0.003932	0.03963	0.02027
Order	o__norank_c__AD3	0.0127	0.03983	0	0	0	0.01076	0.1506	0	0.03025	0.01271
Order	o__Blastocatellales	0.01149	0.05456	0	0	0	0.03895	0.2936	0	0.03328	0.0115
Order	o__Dadabacteriales	0.009679	0.04649	0	0	0	0.03895	0.2936	0	0.02813	0.009678
Order	o__Proteinivoracales	0.006352	0.02553	0	0	0	0.03895	0.2936	0	0.01724	0.006351
Order	o__RBG-13-54-9	0.00484	0.01792	0	0	0	0.03895	0.2936	0	0.0124	0.00484
Order	o__Syntrophomonadales	0.08107	0.429	0	0	0	0.15	0.4411	0	0.2432	0.08107
Order	o__Caldicoprobacterales	0.02117	0.112	0	0	0	0.15	0.4411	0	0.06352	0.02117
Order	o__norank_c__JS1	0.01966	0.104	0	0	0	0.15	0.4411	0	0.05898	0.01966
Order	o__Caldatribacteriales	0.01452	0.07683	0	0	0	0.15	0.4411	0	0.04355	0.01452
Order	o__Fibrobacterales	0.01301	0.06883	0	0	0	0.15	0.4411	0	0.03902	0.01301
Order	o__Sva1033	0.01149	0.06082	0	0	0	0.15	0.4411	0	0.03448	0.01149
Order	o__Desulfitibacterales	0.01119	0.05922	0	0	0	0.15	0.4411	0	0.03358	0.01119
Order	o__Peptococcales	0.009075	0.04802	0	0	0	0.15	0.4411	0	0.0363	0.009075
Order	o__norank_c__Gammaproteobacteria	0.008772	0.04642	0	0	0	0.15	0.4411	0	0.02632	0.008772
Order	o__norank_c__Subgroup_26	0.007865	0.04162	0	0	0	0.15	0.4411	0	0.02359	0.007864
Order	o__Dethiobacterales	0.006352	0.03361	0	0	0	0.15	0.4411	0	0.01906	0.006354
Order	o__norank_c__norank_p__Firmicutes	0.006352	0.03361	0	0	0	0.15	0.4411	0	0.01906	0.006354
Order	o__Desulfotomaculales	0.005747	0.03041	0	0	0	0.15	0.4411	0	0.01724	0.005746
Order	o__Subgroup_7	0.00484	0.02561	0	0	0	0.15	0.4411	0	0.01452	0.004839
Order	o__norank_c__RBG-16-55-12	0.003932	0.02081	0	0	0	0.15	0.4411	0	0.0118	0.003932
Order	o__AT-s16	0.003327	0.01761	0	0	0	0.15	0.4411	0	0.009983	0.003328
Order	o__MSB-5E12	0.003025	0.01601	0	0	0	0.15	0.4411	0	0.0121	0.003025
Order	o__unclassified_p__Firmicutes	0.002722	0.01441	0	0	0	0.15	0.4411	0	0.008167	0.002722
Order	o__Ectothiorhodospirales	0.001512	0.008003	0	0	0	0.15	0.4411	0	0.004537	0.001512
Order	o__norank_c__norank_p__WS4	0.00121	0.006402	0	0	0	0.15	0.4411	0	0.00363	0.00121
Order	o__Candidatus_Colwellbacteria	0.00121	0.006402	0	0	0	0.15	0.4411	0	0.00363	0.00121
Order	o__Thermovenabulales	0.00121	0.006402	0	0	0	0.15	0.4411	0	0.00484	0.00121
Order	o__KIST-JJY010	0.0009075	0.004802	0	0	0	0.15	0.4411	0	0.002722	0.0009075
Order	o__FS118-23B-02	0.0009075	0.004802	0	0	0	0.15	0.4411	0	0.002722	0.0009075
Order	o__WD260	0.0009075	0.004802	0	0	0	0.15	0.4411	0	0.002722	0.0009075
Order	o__norank_c__TK10	0.0009075	0.004802	0	0	0	0.15	0.4411	0	0.002722	0.0009075
Order	o__FS117-23B-02	0.0009075	0.004802	0	0	0	0.15	0.4411	0	0.002722	0.0009075
Order	o__Kiloniellales	0.0009075	0.004802	0	0	0	0.15	0.4411	0	0.002722	0.0009075
Order	o__norank_c__norank_p__RCP2-54	0.0009075	0.004802	0	0	0	0.15	0.4411	0	0.002722	0.0009075
Order	o__norank_c__WCHB1-81	0.000605	0.003201	0	0	0	0.15	0.4411	0	0.001815	0.000605
Order	o__Candidatus_Levybacteria	0.000605	0.003201	0	0	0	0.15	0.4411	0	0.001815	0.000605
Order	o__Syntrophorhabdales	0.0003025	0.001601	0	0	0	0.15	0.4411	0	0.0009075	0.0003025
Order	o__norank_c__S0134_terrestrial_group	0.0003025	0.001601	0	0	0	0.15	0.4411	0	0.0009075	0.0003025
Order	o__Izemoplasmatales	0.0003025	0.001601	0	0	0	0.15	0.4411	0	0.0009075	0.0003025
Order	o__Monoglobales	0.0003025	0.001601	0	0	0	0.15	0.4411	0	0.0009075	0.0003025
Order	o__Dehalococcoidales	0.0003025	0.001601	0	0	0	0.15	0.4411	0	0.00121	0.0003025
Order	o__Euzebyales	0.0003025	0.001601	0	0	0	0.15	0.4411	0	0.0009075	0.0003025
Order	o__Nitrococcales	0.0003025	0.001601	0	0	0	0.15	0.4411	0	0.0009075	0.0003025
Order	o__norank_c__D8A-2	0.0003025	0.001601	0	0	0	0.15	0.4411	0	0.0009075	0.0003025
Order	o__unclassified_p__Armatimonadota	0.0003025	0.001601	0	0	0	0.15	0.4411	0	0.0009075	0.0003025
Family	f__norank_o__Candidatus_Adlerbacteria	48.15	10.32	40.61	9.455	0.843406	2.397e-06	0.0002339	2.943	11.34	7.544
Family	f__Burkholderiaceae	14.73	3.145	12.89	2.991	0.875085	0.0005719	0.01861	0.3417	3.123	1.841
Family	f__Chitinophagaceae	4.211	1.305	3.453	1.189	0.819995	0.003543	0.07205	0.1742	1.326	0.7583
Family	f__unclassified_k__norank_d__Bacteria	3.11	1.543	3.108	2.673	0.999357	0.2705	0.614	-0.9032	0.8698	0.002047
Family	f__Comamonadaceae	3.422	1.164	3.093	0.97	0.903857	0.04821	0.3734	-0.1999	0.8239	0.3288
Family	f__Moraxellaceae	1.606	2.687	2.681	2.767	1.66936	0.0001429	0.005811	-2.189	0.1778	-1.075
Family	f__Enterobacteriaceae	0.444	0.8018	1.885	2.213	4.2455	4.368e-07	7.105e-05	-2.158	-0.8266	-1.441
Family	f__Streptococcaceae	0.1624	0.187	1.449	3.069	8.92241	6.667e-05	0.003254	-2.144	-0.6157	-1.287
Family	f__Leuconostocaceae	0.05142	0.1686	1.294	2.158	25.1653	2.552e-07	6.226e-05	-1.81	-0.7684	-1.242
Family	f__Holophagaceae	0.9788	0.4695	1.172	0.6161	1.19738	0.2065	0.5039	-0.441	0.04437	-0.1933
Family	f__Caulobacteraceae	0.6724	0.4439	1.159	1.305	1.72368	0.03014	0.3335	-0.875	-0.1574	-0.4866
Family	f__unclassified_o__Saccharimonadales	0.454	0.4434	1.137	0.7372	2.50441	3.392e-06	0.0002759	-0.9282	-0.4426	-0.6826
Family	f__norank_o__Candidatus_Kaiserbacteria	1.069	0.4193	0.89	0.4092	0.832554	0.04107	0.3361	-0.008237	0.3777	0.1793
Family	f__Pseudomonadaceae	0.3645	0.2884	0.8422	0.7961	2.31056	1.021e-05	0.0006225	-0.7233	-0.2728	-0.4776
Family	f__unclassified_p__Proteobacteria	1.003	0.7159	0.8399	0.7397	0.837388	0.1733	0.4427	-0.1517	0.4954	0.1631
Family	f__Rhodanobacteraceae	0.5272	0.3891	0.8175	0.4119	1.55064	0.002182	0.05408	-0.4532	-0.1082	-0.2903
Family	f__Lactobacillaceae	0.07169	0.1167	0.7919	0.9975	11.0462	3.59e-08	1.752e-05	-0.9837	-0.4849	-0.7202
Family	f__env.OPS_17	0.9174	0.5374	0.7599	0.524	0.828319	0.1179	0.4045	-0.07718	0.4021	0.1576
Family	f__Rhizobiaceae	0.6839	0.4978	0.7575	0.4416	1.10762	0.4047	0.6992	-0.2791	0.1392	-0.07354
Family	f__unclassified_c__Alphaproteobacteria	0.9465	0.51	0.7477	0.4511	0.789963	0.03298	0.3335	-0.02377	0.4024	0.1988
Family	f__norank_o__Subgroup_2	1.597	0.6899	0.7449	0.5751	0.466437	8.518e-07	0.0001039	0.5693	1.13	0.8516
Family	f__Xanthobacteraceae	0.4655	0.4175	0.7093	0.8267	1.52374	0.1967	0.4849	-0.5046	0.00326	-0.2438
Family	f__Staphylococcaceae	0.8545	3.28	0.6931	3.059	0.811118	0.9172	0.9626	-1.015	1.801	0.1614
Family	f__Corynebacteriaceae	0.5535	0.8375	0.6184	0.6626	1.11725	0.09031	0.4045	-0.4045	0.3342	-0.06486
Family	f__Tsukamurellaceae	0.1915	0.2098	0.604	0.4905	3.15405	1.269e-05	0.0006881	-0.5652	-0.2722	-0.4126
Family	f__Prevotellaceae	0.09438	0.2835	0.5879	2.162	6.22907	0.02203	0.2905	-1.267	-0.09493	-0.4935
Family	f__Rhodobacteraceae	0.1682	0.1844	0.509	0.796	3.02616	0.00188	0.05097	-0.5742	-0.1559	-0.3408
Family	f__Bacillaceae	0.3835	0.4682	0.4729	0.5617	1.23312	0.356	0.6977	-0.2845	0.1176	-0.08934
Family	f__Sphingomonadaceae	0.1712	0.2378	0.4551	0.3735	2.65829	0.0001051	0.004663	-0.4226	-0.1613	-0.2839
Family	f__norank_o__0319-6G20	0.5239	0.374	0.4527	0.3457	0.864096	0.4173	0.6992	-0.08681	0.2482	0.07125
Family	f__Fusobacteriaceae	0.07108	0.3144	0.4428	3.172	6.2296	0.7492	0.8367	-1.243	0.1599	-0.3717
Family	f__Xanthomonadaceae	0.1431	0.1533	0.4277	1.067	2.98882	0.03307	0.3335	-0.5672	-0.05639	-0.2846
Family	f__norank_o__norank_c__BD7-11	0.5027	0.4259	0.4192	0.3041	0.833897	0.619	0.7296	-0.08644	0.2718	0.08347
Family	f__Simkaniaceae	0.4864	0.2452	0.4103	0.2878	0.843544	0.087	0.4045	-0.04195	0.1845	0.07604
Family	f__Sphingobacteriaceae	0.07381	0.1477	0.3765	0.4515	5.10093	8.136e-06	0.0005672	-0.4263	-0.1846	-0.3027
Family	f__Crocinitomicaceae	0.1041	0.1267	0.3711	0.4038	3.56484	0.001601	0.04597	-0.3844	-0.1668	-0.2671
Family	f__TRA3-20	0.2302	0.1847	0.3639	0.2847	1.5808	0.05791	0.4045	-0.2326	-0.02979	-0.1337
Family	f__Beggiatoaceae	0.1739	0.1739	0.3426	0.3416	1.9701	0.024	0.3002	-0.2711	-0.0615	-0.1686
Family	f__Micrococcaceae	0.07986	0.1565	0.3121	0.5073	3.90809	0.02717	0.3315	-0.3818	-0.1007	-0.2322
Family	f__Lachnospiraceae	0.2656	0.5316	0.3087	0.7959	1.16227	0.4937	0.6992	-0.3502	0.2454	-0.04313
Family	f__Weeksellaceae	0.1497	0.3881	0.2938	0.4622	1.96259	0.005765	0.1036	-0.3313	0.06566	-0.144
Family	f__Neisseriaceae	0.1385	0.5527	0.2665	0.356	1.92419	0.001349	0.04116	-0.3099	0.1254	-0.128
Family	f__Rhodocyclaceae	0.1851	0.2498	0.2606	0.2878	1.40789	0.1265	0.4045	-0.1852	0.04453	-0.07547
Family	f__Reyranellaceae	0.3367	0.3431	0.2593	0.2905	0.770122	0.3375	0.6716	-0.06339	0.2294	0.07736
Family	f__Flavobacteriaceae	0.1319	0.1795	0.2376	0.45	1.80136	0.5943	0.7139	-0.2528	0.0211	-0.1057
Family	f__norank_o__Rhodospirillales	0.1491	0.2097	0.2273	0.2972	1.52448	0.392	0.6992	-0.1887	0.04711	-0.07813
Family	f__Microbacteriaceae	0.1298	0.2046	0.2037	0.3952	1.56934	0.1166	0.4045	-0.1958	0.05476	-0.07391
Family	f__Obscuribacteraceae	0.134	0.2023	0.1928	0.2046	1.43881	0.09699	0.4045	-0.14	0.03384	-0.05882
Family	f__Veillonellaceae	0.003025	0.01601	0.1916	0.4257	63.3388	0.00428	0.08355	-0.3072	-0.08737	-0.1885
Family	f__norank_o__Candidatus_Nomurabacteria	0.1461	0.1948	0.1883	0.1919	1.28884	0.2112	0.5093	-0.129	0.04547	-0.04221
Family	f__Beijerinckiaceae	0.1473	0.1804	0.1872	0.1987	1.27088	0.2641	0.6022	-0.1171	0.04415	-0.03986
Family	f__Micropepsaceae	0.04991	0.103	0.1863	0.6474	3.73272	0.7105	0.8045	-0.335	0.009418	-0.1364
Family	f__Enterococcaceae	0.09468	0.1968	0.1853	0.9533	1.95712	0.1392	0.4045	-0.39	0.09788	-0.09066
Family	f__Nocardioidaceae	0.04537	0.08851	0.1798	0.2051	3.96297	0.0005081	0.01801	-0.1929	-0.07774	-0.1345
Family	f__unclassified_o__Enterobacterales	0.03902	0.1071	0.1654	0.2412	4.23885	0.0005168	0.01801	-0.2085	-0.05199	-0.1264
Family	f__Bdellovibrionaceae	0.1174	0.1516	0.1468	0.2083	1.25043	0.5345	0.7139	-0.1113	0.04644	-0.02944
Family	f__Bryobacteraceae	0.1579	0.2222	0.1345	0.185	0.851805	0.7375	0.8292	-0.06592	0.1153	0.02338
Family	f__Pasteurellaceae	0.0121	0.04449	0.13	0.2719	10.7438	0.01592	0.2285	-0.1957	-0.05245	-0.1179
Family	f__Bifidobacteriaceae	0.2465	0.8207	0.1296	0.2144	0.525761	0.6933	0.7935	-0.1024	0.4745	0.117
Family	f__Saccharimonadaceae	0.0363	0.1019	0.1193	0.1919	3.2865	0.007024	0.1143	-0.1457	-0.02349	-0.08298
Family	f__unclassified_o__Burkholderiales	0.04084	0.1116	0.1186	0.1513	2.90402	0.002327	0.05408	-0.133	-0.02017	-0.07774
Family	f__Planococcaceae	0.1603	0.4559	0.1167	0.2911	0.72801	0.7927	0.8693	-0.1169	0.243	0.04359
Family	f__Devosiaceae	0.09286	0.1127	0.1136	0.2401	1.22335	0.6951	0.7935	-0.09161	0.04926	-0.02077
Family	f__Oxalobacteraceae	0.08228	0.1298	0.1107	0.1827	1.34541	0.7813	0.8646	-0.09233	0.03782	-0.02839
Family	f__Acidothermaceae	0.04174	0.1194	0.1083	0.3744	2.59463	0.9848	0.9927	-0.1867	0.02997	-0.06653
Family	f__norank_o__Gaiellales	0.06443	0.1648	0.09768	0.2821	1.51606	0.2966	0.664	-0.1283	0.05634	-0.03325
Family	f__Peptostreptococcaceae	0.2562	1.291	0.09274	0.1455	0.361983	0.01387	0.2051	-0.1088	0.6949	0.1634
Family	f__Bacteroidaceae	0.02208	0.05723	0.09105	0.2551	4.12364	0.1404	0.4045	-0.1392	-0.007177	-0.06896
Family	f__Acetobacteraceae	0.1289	0.2655	0.08427	0.1366	0.653763	0.7573	0.8437	-0.04093	0.1608	0.04458
Family	f__Solimonadaceae	0.03176	0.06639	0.0799	0.1354	2.51574	0.07745	0.4045	-0.08903	-0.006877	-0.04813
Family	f__Oscillospiraceae	0.09014	0.3109	0.07961	0.3883	0.883182	0.3927	0.6992	-0.1399	0.1728	0.01052
Family	f__Atopobiaceae	0.0366	0.09521	0.07947	0.1909	2.17131	0.4204	0.6992	-0.1045	0.0197	-0.04287
Family	f__Actinomycetaceae	0.02238	0.06622	0.07538	0.1991	3.36819	0.1622	0.4326	-0.1081	0.002284	-0.053
Family	f__Brocadiaceae	0.03358	0.07295	0.07524	0.2489	2.24062	0.4393	0.6992	-0.1127	0.01614	-0.04166
Family	f__norank_o__Micavibrionales	0.01482	0.05588	0.0751	0.1334	5.06748	0.004621	0.08674	-0.1008	-0.02024	-0.06027
Family	f__Legionellaceae	0.03872	0.06758	0.07453	0.1356	1.92485	0.5432	0.7139	-0.08234	0.007319	-0.03582
Family	f__Rikenellaceae	0.02632	0.1038	0.07439	0.3678	2.82637	0.5341	0.7139	-0.1582	0.03368	-0.04807
Family	f__Cellvibrionaceae	0.001512	0.008003	0.07354	0.2025	48.6376	0.05271	0.3957	-0.1344	-0.02605	-0.07203
Family	f__norank_o__Lineage_IV	0.04265	0.06925	0.07284	0.1322	1.70785	0.9254	0.9691	-0.07211	0.01176	-0.03019
Family	f__Mycobacteriaceae	0.2435	1.069	0.07199	0.189	0.295647	0.1211	0.4045	-0.08882	0.6017	0.1715
Family	f__Solibacteraceae	0.01754	0.09283	0.06959	0.283	3.9675	0.09996	0.4045	-0.1352	0.0204	-0.05205
Family	f__Polyangiaceae	0.08167	0.1436	0.0686	0.1453	0.839966	0.6916	0.7935	-0.05592	0.08466	0.01307
Family	f__norank_o__Chitinophagales	0.02601	0.09551	0.06832	0.1271	2.62668	0.0382	0.3335	-0.08594	0.007262	-0.0423
Family	f__Erysipelotrichaceae	0.1909	0.7817	0.06832	0.1999	0.357884	0.3037	0.6716	-0.07145	0.4626	0.1226
Family	f__67-14	0.003025	0.01308	0.06733	0.1631	22.2579	0.01864	0.2527	-0.1102	-0.02773	-0.06431
Family	f__norank_o__Candidatus_Magasanikbacteria	0.07653	0.08229	0.06691	0.1087	0.874298	0.3177	0.6716	-0.03315	0.0502	0.009622
Family	f__norank_o__Elsterales	0.00121	0.006402	0.06677	0.244	55.1818	0.07421	0.4045	-0.1306	-0.01567	-0.06555
Family	f__Parachlamydiaceae	0.04386	0.09968	0.06395	0.1249	1.45805	0.498	0.6992	-0.06731	0.03295	-0.02009
Family	f__Ruminococcaceae	0.06806	0.2256	0.0638	0.1546	0.937408	0.3159	0.6716	-0.07378	0.1055	0.004261
Family	f__LWQ8	0.009679	0.03814	0.06239	0.152	6.44591	0.05945	0.4045	-0.09544	-0.01399	-0.05271
Family	f__Carnobacteriaceae	0.2027	0.9216	0.05943	0.1211	0.293192	0.3489	0.6865	-0.06591	0.5143	0.1432
Family	f__UCG-011	0.04991	0.2222	0.05816	0.4044	1.1653	0.696	0.7935	-0.1283	0.1237	-0.008255
Family	f__Solirubrobacteraceae	0.00605	0.02326	0.05802	0.1577	9.59008	0.1387	0.4045	-0.0997	-0.01484	-0.05197
Family	f__norank_o__norank_c__norank_p__WPS-2	0.02722	0.07195	0.05731	0.1183	2.10544	0.258	0.5911	-0.07042	0.01194	-0.03009
Family	f__norank_o__norank_c__KD4-96	0.08318	0.2725	0.05604	0.1498	0.67372	0.8494	0.911	-0.05802	0.1506	0.02714
Family	f__Chthoniobacteraceae	0.00242	0.0128	0.0535	0.1777	22.1074	0.15	0.4045	-0.1018	-0.01143	-0.05109
Family	f__Hyphomicrobiaceae	0.01573	0.0564	0.05265	0.1162	3.34711	0.09403	0.4045	-0.07445	-0.0002787	-0.03692
Family	f__Pirellulaceae	0.005142	0.01919	0.05166	0.1202	10.0467	0.07658	0.4045	-0.07905	-0.01787	-0.04652
Family	f__Coriobacteriaceae	0.06866	0.236	0.05166	0.1207	0.752403	0.3187	0.6716	-0.05919	0.1118	0.01701
Family	f__Aeromonadaceae	0.05051	0.06162	0.05152	0.09284	1.02	0.4533	0.6992	-0.03328	0.03096	-0.001008
Family	f__Propionibacteriaceae	0.3119	1.285	0.05152	0.08176	0.165181	0.6188	0.7296	-0.02133	0.7635	0.2603
Family	f__Nakamurellaceae	0.04537	0.08137	0.0511	0.08767	1.12629	0.5956	0.7139	-0.03993	0.03246	-0.005726
Family	f__Paracaedibacteraceae	0.05868	0.136	0.04969	0.1092	0.846796	0.9718	0.9927	-0.04691	0.06597	0.008987
Family	f__norank_o__norank_c__Dojkabacteria	0.02722	0.04788	0.04955	0.09626	1.82035	0.7287	0.8231	-0.053	0.007883	-0.02233
Family	f__norank_o__IMCC26256	0.005747	0.0288	0.04771	0.1306	8.30172	0.05944	0.4045	-0.08173	-0.01016	-0.04196
Family	f__norank_o__mle1-27	0.05263	0.1419	0.04757	0.1129	0.903857	0.8904	0.9405	-0.05097	0.07615	0.005066
Family	f__Intrasporangiaceae	0.01482	0.07196	0.0463	0.09414	3.12416	0.05767	0.4045	-0.0654	0.004172	-0.03148
Family	f__Gemmatimonadaceae	0.01966	0.06224	0.04574	0.1071	2.32655	0.1722	0.4423	-0.06166	0.01043	-0.02607
Family	f__norank_o__Vicinamibacterales	0.08288	0.3103	0.04461	0.1271	0.538248	0.6415	0.7526	-0.06274	0.1905	0.03826
Family	f__Muribaculaceae	0.01391	0.07363	0.04305	0.14	3.0949	0.09679	0.4045	-0.07382	0.01343	-0.02914
Family	f__Rubritaleaceae	0.01482	0.07518	0.04291	0.1106	2.89541	0.2267	0.537	-0.06719	0.01789	-0.02809
Family	f__Gaiellaceae	0	0	0.04235	0.103		0.005947	0.1036	-0.07015	-0.01891	-0.04234
Family	f__Steroidobacteraceae	0.0487	0.1041	0.0391	0.09111	0.802875	0.5214	0.7108	-0.03317	0.05339	0.009596
Family	f__unclassified_c__Gammaproteobacteria	0.04477	0.0824	0.0367	0.07961	0.819745	0.8183	0.8815	-0.02783	0.04439	0.008065
Family	f__Spirosomaceae	0.02329	0.05535	0.03614	0.08389	1.55174	0.7061	0.8033	-0.0429	0.01781	-0.01284
Family	f__Rhizobiales_Incertae_Sedis	0.01422	0.07523	0.03501	0.08093	2.46203	0.04133	0.3361	-0.05166	0.0189	-0.02079
Family	f__Clostridiaceae	0.4743	2.266	0.03473	0.119	0.0732237	0.7897	0.868	-0.032	1.323	0.4396
Family	f__Dietziaceae	0.07199	0.2567	0.03473	0.09184	0.482428	0.8966	0.9451	-0.03414	0.1532	0.03725
Family	f__JG30-KF-CM45	0.01059	0.04371	0.03444	0.09974	3.25212	0.3999	0.6992	-0.05335	0.005144	-0.02385
Family	f__Porphyromonadaceae	0	0	0.03416	0.09644		0.02333	0.2997	-0.06084	-0.01341	-0.03416
Family	f__norank_o__Oligoflexales	0	0	0.03402	0.07162		0.002909	0.06397	-0.05406	-0.01779	-0.03402
Family	f__Holosporaceae	0.03025	0.0773	0.03345	0.0833	1.10579	0.6406	0.7526	-0.03705	0.03497	-0.003207
Family	f__Selenomonadaceae	0.0239	0.07053	0.03331	0.1253	1.39372	0.9342	0.9762	-0.05065	0.03198	-0.009416
Family	f__Streptomycetaceae	0.00726	0.03241	0.03317	0.1363	4.56887	0.3756	0.6992	-0.06703	0.003772	-0.02591
Family	f__Nitrosomonadaceae	0.00121	0.004443	0.0312	0.07963	25.7851	0.09543	0.4045	-0.05346	-0.01172	-0.02999
Family	f__Deinococcaceae	0.03297	0.08449	0.03035	0.07006	0.920534	0.8811	0.9368	-0.02823	0.04112	0.002624
Family	f__Opitutaceae	0.04598	0.0994	0.02978	0.08869	0.647673	0.4381	0.6992	-0.02154	0.06551	0.01619
Family	f__norank_o__Candidatus_Woesebacteria	0.03025	0.06497	0.02964	0.07447	0.979835	0.9752	0.9927	-0.02831	0.03081	0.0006063
Family	f__Pseudonocardiaceae	0.006957	0.03219	0.02894	0.137	4.15984	0.8114	0.876	-0.06437	0.008267	-0.02198
Family	f__Christensenellaceae	0.05142	0.2514	0.02894	0.1529	0.562816	0.8711	0.9302	-0.05773	0.1341	0.0225
Family	f__Gemmataceae	0.01482	0.04942	0.0288	0.08501	1.94332	0.543	0.7139	-0.04235	0.0147	-0.01398
Family	f__F082	0	0	0.02795	0.1356		0.237	0.5481	-0.06592	0	-0.02795
Family	f__Erysipelatoclostridiaceae	0.04265	0.1093	0.02781	0.08727	0.652052	0.5469	0.7139	-0.02832	0.06541	0.01484
Family	f__Anaerovoracaceae	0.02208	0.08245	0.02781	0.1628	1.25951	0.9102	0.9573	-0.05856	0.0433	-0.005726
Family	f__norank_o__Acidobacteriales	0.01996	0.07068	0.02753	0.08532	1.37926	0.8837	0.9375	-0.03999	0.02672	-0.007565
Family	f__Thermoanaerobaculaceae	0.0127	0.04334	0.02696	0.07924	2.12283	0.5581	0.7139	-0.04122	0.008917	-0.01426
Family	f__norank_o__norank_c__Acidobacteriae	0.08712	0.1392	0.02668	0.07154	0.306244	0.008524	0.1342	0.009441	0.1171	0.06044
Family	f__Dysgonomonadaceae	0.105	0.5308	0.02654	0.1252	0.252762	0.5476	0.7139	-0.04745	0.3003	0.07843
Family	f__Geodermatophilaceae	0.04477	0.1566	0.0264	0.09059	0.589681	0.3868	0.6992	-0.03071	0.09146	0.01837
Family	f__Eubacterium_coprostanoligenes_group	0.02632	0.1015	0.02597	0.1015	0.986702	0.8786	0.9362	-0.04066	0.05135	0.0003439
Family	f__Thiotrichaceae	0	0	0.02555	0.08069		0.04518	0.3556	-0.05053	-0.007904	-0.02555
Family	f__Diplorickettsiaceae	0.09105	0.1642	0.02527	0.08525	0.27754	0.01742	0.2429	0.003124	0.1389	0.06578
Family	f__Eggerthellaceae	0.0242	0.128	0.02527	0.0785	1.04421	0.1867	0.4722	-0.04108	0.05792	-0.001069
Family	f__norank_o__Candidatus_Peregrinibacteria	0.00484	0.02561	0.02513	0.07983	5.19215	0.2118	0.5093	-0.04291	0.0001809	-0.02029
Family	f__Nocardiaceae	0.02117	0.112	0.02428	0.1121	1.14691	0.2429	0.5592	-0.0518	0.0559	-0.003104
Family	f__Roseiflexaceae	0.00242	0.0128	0.02414	0.1114	9.97521	0.5392	0.7139	-0.05293	0.0008886	-0.02172
Family	f__Xiphinematobacteraceae	0.001815	0.009604	0.024	0.08882	13.2231	0.3892	0.6992	-0.04757	-0.003287	-0.02218
Family	f__Bacteriovoracaceae	0.0608	0.1151	0.02371	0.07195	0.389967	0.1026	0.4045	-0.008929	0.08573	0.03709
Family	f__Methyloligellaceae	0	0	0.02301	0.07959		0.08691	0.4045	-0.04588	-0.006211	-0.02301
Family	f__Myxococcaceae	0.05596	0.09387	0.02273	0.0671	0.406183	0.03996	0.3361	-0.002845	0.07195	0.03323
Family	f__norank_o__Saccharimonadales	0.01301	0.04184	0.02103	0.09021	1.61645	0.7329	0.826	-0.03692	0.01664	-0.008025
Family	f__KD3-93	0	0	0.02004	0.07649		0.08691	0.4045	-0.0415	-0.003671	-0.02005
Family	f__JG30-KF-AS9	0.003932	0.02081	0.02004	0.06916	5.09664	0.2185	0.5227	-0.03614	0.0002626	-0.01611
Family	f__Shewanellaceae	0.02329	0.04915	0.0199	0.07512	0.854444	0.1963	0.4849	-0.02359	0.03013	0.003388
Family	f__Yersiniaceae	0.005142	0.01974	0.01948	0.05549	3.78841	0.2267	0.537	-0.03051	0.0008656	-0.01434
Family	f__Pedosphaeraceae	0.0003025	0.001601	0.01934	0.08615	63.9339	0.5392	0.7139	-0.0453	-0.0005244	-0.01904
Family	f__Leptospirillaceae	0.07834	0.1394	0.01849	0.06948	0.236022	0.0329	0.3335	0.006597	0.109	0.05986
Family	f__Pleomorphomonadaceae	0.00484	0.02118	0.01793	0.08049	3.70455	0.8114	0.876	-0.03753	0.005747	-0.01309
Family	f__Haliangiaceae	0.003932	0.02081	0.01779	0.0619	4.52442	0.2287	0.5393	-0.03176	0.000262	-0.01385
Family	f__WD2101_soil_group	0.01875	0.09924	0.01694	0.05969	0.903467	0.335	0.6716	-0.02894	0.0468	0.001815
Family	f__norank_o__norank_c__Acidimicrobiia	0	0	0.0168	0.07525		0.1207	0.4045	-0.03896	-0.002258	-0.0168
Family	f__Alcaligenaceae	0.06231	0.1994	0.0168	0.05025	0.26962	0.1802	0.458	-0.008911	0.1243	0.04552
Family	f__Micromonosporaceae	0.001815	0.009604	0.01666	0.06071	9.17906	0.1599	0.4287	-0.03162	-0.001311	-0.01484
Family	f__norank_o__Actinomarinales	0.02027	0.09775	0.01637	0.07626	0.807597	0.696	0.7935	-0.02992	0.05253	0.003892
Family	f__unclassified_o__Coriobacteriales	0	0	0.01581	0.07563		0.1683	0.4347	-0.03628	-0.0007059	-0.01581
Family	f__norank_o__norank_c__Alphaproteobacteria	0	0	0.01567	0.05451		0.03251	0.3335	-0.03106	-0.004517	-0.01567
Family	f__Nitrospiraceae	0.03388	0.09989	0.01553	0.07005	0.458383	0.1494	0.4045	-0.01706	0.06049	0.01835
Family	f__Ilumatobacteraceae	0.01059	0.05602	0.01539	0.05428	1.45326	0.335	0.6716	-0.0271	0.02004	-0.0048
Family	f__PHOS-HE36	0.0003025	0.001601	0.01539	0.08024	50.876	0.5392	0.7139	-0.03967	-0.000242	-0.01508
Family	f__Leptotrichiaceae	0	0	0.01496	0.0691		0.1683	0.4347	-0.03416	-0.001129	-0.01496
Family	f__norank_o__Candidatus_Moranbacteria	0.0009075	0.004802	0.01496	0.05739	16.4848	0.3892	0.6992	-0.03128	-0.00115	-0.01406
Family	f__Symbiobacteraceae	0	0	0.01482	0.1033		0.3399	0.6716	-0.04446	0	-0.01482
Family	f__norank_o__Clostridia_UCG-014	0.036	0.153	0.01482	0.06868	0.411667	0.6927	0.7935	-0.0244	0.08927	0.02118
Family	f__Rhodospirillaceae	0.001512	0.008003	0.01468	0.05793	9.70899	0.2807	0.6313	-0.03053	-0.0009265	-0.01317
Family	f__Sulfurospirillaceae	0	0	0.01468	0.1137		0.5101	0.6992	-0.04404	0	-0.01468
Family	f__Caldilineaceae	0.0124	0.06562	0.01468	0.0642	1.18387	0.5843	0.7139	-0.02668	0.03227	-0.002276
Family	f__Sandaracinaceae	0.02571	0.07923	0.01468	0.04683	0.570984	0.857	0.9171	-0.01675	0.04674	0.01103
Family	f__AKYH767	0.01361	0.04028	0.01454	0.05568	1.06833	0.7464	0.836	-0.02041	0.01877	-0.0009286
Family	f__Saprospiraceae	0.00847	0.02598	0.0144	0.05949	1.70012	0.7738	0.8582	-0.02515	0.0097	-0.005928
Family	f__Exiguobacteraceae	0	0	0.01412	0.04371		0.03251	0.3335	-0.02597	-0.004094	-0.01412
Family	f__Isosphaeraceae	0.003327	0.01761	0.01412	0.09883	4.24406	0.9659	0.9903	-0.04094	0.006655	-0.01079
Family	f__Acidaminococcaceae	0.00242	0.0128	0.01397	0.1082	5.77273	0.6027	0.7139	-0.04193	0.00726	-0.01156
Family	f__Longimicrobiaceae	0.0003025	0.001601	0.01369	0.04525	45.2562	0.2807	0.6313	-0.0264	-0.002945	-0.01339
Family	f__Akkermansiaceae	0.00605	0.02269	0.01355	0.04857	2.23967	0.5229	0.7108	-0.02386	0.005543	-0.007502
Family	f__Anaerolineaceae	0.06473	0.3036	0.01355	0.05226	0.209331	0.7082	0.8038	-0.01748	0.1786	0.05117
Family	f__norank_o__Blfdi19	0	0	0.01327	0.04802		0.1207	0.4045	-0.02569	-0.002258	-0.01327
Family	f__Sutterellaceae	0.004537	0.02401	0.01299	0.03943	2.86313	0.2322	0.5448	-0.02131	0.004978	-0.00845
Family	f__A4b	0.0003025	0.001601	0.01285	0.04312	42.4793	0.05456	0.4034	-0.02438	-0.003227	-0.01254
Family	f__Dermabacteraceae	0.01422	0.05661	0.0127	0.06091	0.893108	0.9428	0.9772	-0.02216	0.02836	0.001515
Family	f__unclassified_o__Gammaproteobacteria_Incertae_Sedis	0.004235	0.01555	0.0127	0.04757	2.99882	0.9932	0.9952	-0.02319	0.002723	-0.008469
Family	f__norank_o__norank_c__MB-A2-108	0.01543	0.08163	0.01228	0.05013	0.795852	0.4481	0.6992	-0.02456	0.04049	0.003144
Family	f__Kineosporiaceae	0.000605	0.003201	0.01228	0.06312	20.2975	0.5392	0.7139	-0.032	0.000605	-0.01168
Family	f__Thermicanaceae	0	0	0.012	0.09294		0.5101	0.6992	-0.036	0	-0.012
Family	f__Mitochondria	0.007562	0.01518	0.01186	0.03385	1.56837	0.9544	0.9868	-0.0144	0.004981	-0.004295
Family	f__norank_o__Candidatus_Zambryskibacteria	0.002722	0.01441	0.01129	0.03343	4.14769	0.2086	0.5063	-0.01916	0.001574	-0.00857
Family	f__norank_o__Subgroup_17	0.02571	0.1361	0.01115	0.07278	0.433683	0.5998	0.7139	-0.02809	0.07544	0.01456
Family	f__Paenibacillaceae	0.004235	0.01555	0.01115	0.04895	2.63282	1	1	-0.0216	0.005083	-0.006916
Family	f__Trueperaceae	0.0121	0.06402	0.01101	0.04927	0.909917	0.442	0.6992	-0.01991	0.0291	0.001088
Family	f__Leptospiraceae	0.00484	0.01836	0.01101	0.043	2.27479	0.6729	0.7837	-0.01972	0.006654	-0.006169
Family	f__Eubacteriaceae	0.0009075	0.004802	0.01101	0.05987	12.1322	0.9886	0.9927	-0.02747	0.001815	-0.0101
Family	f__Spirochaetaceae	0	0	0.01087	0.0527		0.1683	0.4347	-0.02541	-0.0002823	-0.01087
Family	f__norank_o__norank_c__norank_p__Desulfobacterota	0	0	0.01073	0.04941		0.08691	0.4045	-0.02555	-0.001553	-0.01073
Family	f__Acidobacteriaceae_Subgroup_1	0.05324	0.261	0.01073	0.05021	0.20154	0.696	0.7935	-0.01934	0.1519	0.04253
Family	f__Vermiphilaceae	0.006957	0.03519	0.01059	0.03953	1.52221	0.8411	0.9041	-0.01891	0.01341	-0.00363
Family	f__norank_o__norank_c__Parcubacteria	0.01331	0.05403	0.0103	0.0404	0.773854	0.8861	0.938	-0.01694	0.02881	0.003004
Family	f__Microscillaceae	0.000605	0.003201	0.01016	0.04421	16.7934	0.3892	0.6992	-0.02222	-0.0004235	-0.009557
Family	f__Tannerellaceae	0.006655	0.02808	0.01002	0.04868	1.50563	0.9591	0.9895	-0.01948	0.01301	-0.003368
Family	f__unclassified_o__Chlamydiales	0.04356	0.07665	0.009881	0.03594	0.226837	0.002281	0.05408	0.007422	0.06491	0.03368
Family	f__unclassified_c__Parcubacteria	0.005142	0.02721	0.009458	0.04358	1.83936	0.3255	0.6716	-0.01977	0.01176	-0.004316
Family	f__Anaeromyxobacteraceae	0.002722	0.01441	0.009458	0.05467	3.47465	0.5843	0.7139	-0.02255	0.005344	-0.006736
Family	f__Vibrionaceae	0.0003025	0.001601	0.009458	0.05207	31.2661	0.9886	0.9927	-0.02381	0.000605	-0.009154
Family	f__Ktedonobacteraceae	0.01028	0.03359	0.009317	0.04209	0.906323	0.378	0.6992	-0.01537	0.01746	0.0009652
Family	f__Aerococcaceae	0.00484	0.02118	0.008752	0.03687	1.80826	0.9836	0.9927	-0.01625	0.008772	-0.003912
Family	f__Leptolyngbyaceae	0	0	0.008611	0.0667		0.5101	0.6992	-0.02583	0	-0.008609
Family	f__Rickettsiaceae	0.01028	0.05442	0.00847	0.04857	0.82393	0.9659	0.9903	-0.01976	0.03086	0.001816
Family	f__Hymenobacteraceae	0	0	0.008328	0.03302		0.1683	0.4347	-0.01722	-0.00127	-0.008329
Family	f__AKYG1722	0.02057	0.08306	0.008046	0.0375	0.391152	0.6714	0.7837	-0.01115	0.05263	0.01252
Family	f__norank_o__Planctomycetales	0.02359	0.08872	0.007905	0.04633	0.3351	0.3251	0.6716	-0.01313	0.05419	0.01569
Family	f__norank_o__SBR1031	0.01452	0.0523	0.007905	0.02678	0.544421	0.809	0.876	-0.01016	0.0294	0.006616
Family	f__Endomicrobiaceae	0	0	0.007764	0.05109		0.3399	0.6716	-0.02202	0	-0.007763
Family	f__Gemellaceae	0.01391	0.0514	0.007623	0.03904	0.548023	0.5224	0.7108	-0.01238	0.02954	0.00629
Family	f__SM2D12	0	0	0.007481	0.02975		0.1683	0.4347	-0.01666	-0.0009881	-0.007481
Family	f__norank_o__Subgroup_13	0	0	0.00734	0.03718		0.237	0.5481	-0.01906	0	-0.007341
Family	f__unclassified_c__Anaerolineae	0	0	0.00734	0.04703		0.3399	0.6716	-0.02061	0	-0.00734
Family	f__Desulfovibrionaceae	0.002722	0.01441	0.00734	0.03776	2.69655	0.4239	0.6992	-0.01708	0.005243	-0.004618
Family	f__norank_o__norank_c__Sericytochromatia	0.0009075	0.004802	0.00734	0.03339	8.08815	0.7469	0.836	-0.01708	0.0009075	-0.006433
Family	f__Fimbriimonadaceae	0.00726	0.03841	0.007199	0.04003	0.991598	0.7848	0.8646	-0.01651	0.01868	6.236e-05
Family	f__norank_o__FW22	0	0	0.007058	0.05467		0.5101	0.6992	-0.02118	0	-0.007059
Family	f__Family_III	0	0	0.007058	0.05467		0.5101	0.6992	-0.02118	0	-0.007059
Family	f__Amoebophilaceae	0	0	0.006776	0.05248		0.5101	0.6992	-0.02032	0	-0.006775
Family	f__Chloroflexaceae	0	0	0.006634	0.04427		0.3399	0.6716	-0.01892	0	-0.006634
Family	f__Chroococcidiopsaceae	0	0	0.006634	0.05139		0.5101	0.6992	-0.01991	0	-0.006635
Family	f__PRD18C08	0.01875	0.03551	0.006493	0.01753	0.346293	0.3031	0.6716	-0.0005848	0.02704	0.01226
Family	f__norank_o__Frankiales	0.003327	0.01761	0.006352	0.02434	1.90923	0.4359	0.6992	-0.01172	0.005949	-0.003026
Family	f__unclassified_c__Actinobacteria	0.000605	0.003201	0.006352	0.0492	10.4992	0.6027	0.7139	-0.01905	0.001815	-0.005746
Family	f__unclassified_o__Acidobacteriales	0	0	0.005929	0.03577		0.3399	0.6716	-0.01751	0	-0.00593
Family	f__norank_o__Absconditabacteriales_SR1	0	0	0.005929	0.03253		0.3399	0.6716	-0.01525	0	-0.00593
Family	f__Hungateiclostridiaceae	0.1001	0.4608	0.005929	0.03235	0.0592308	0.4057	0.6992	-0.00861	0.2731	0.09418
Family	f__DEV007	0	0	0.005788	0.04483		0.5101	0.6992	-0.01737	0	-0.005789
Family	f__Desulfomonilaceae	0	0	0.005788	0.04483		0.5101	0.6992	-0.01736	0	-0.005788
Family	f__Vicinamibacteraceae	0.01452	0.05336	0.005788	0.02774	0.398623	0.6471	0.7573	-0.007904	0.03127	0.00873
Family	f__norank_o__OPB41	0.00605	0.03201	0.005788	0.03117	0.956694	0.7848	0.8646	-0.01091	0.01716	0.000262
Family	f__Hydrogenophilaceae	0	0	0.005646	0.03014		0.1683	0.4347	-0.01411	-0.0001412	-0.005645
Family	f__BIrii41	0	0	0.005505	0.03337		0.3399	0.6716	-0.0151	0	-0.005505
Family	f__Methylomirabilaceae	0	0	0.005505	0.04264		0.5101	0.6992	-0.01651	0	-0.005504
Family	f__unclassified_c__Bacilli	0	0	0.005364	0.02917		0.3399	0.6716	-0.01355	0	-0.005365
Family	f__norank_o__Rokubacteriales	0	0	0.005364	0.04155		0.5101	0.6992	-0.01609	0	-0.005363
Family	f__norank_o__norank_c__JG30-KF-CM66	0.01149	0.05759	0.005364	0.03252	0.466841	0.6877	0.7935	-0.01266	0.03233	0.006131
Family	f__Schlesneriaceae	0.0009075	0.003526	0.005364	0.02227	5.91074	0.8114	0.876	-0.01125	0.0004639	-0.004456
Family	f__Halomonadaceae	0.0366	0.08662	0.005223	0.02638	0.142705	0.04518	0.3556	0.00355	0.06962	0.03138
Family	f__Babeliaceae	0	0	0.005082	0.0317		0.3399	0.6716	-0.01524	0	-0.005081
Family	f__Arcobacteraceae	0	0	0.005082	0.0317		0.3399	0.6716	-0.01411	0	-0.005081
Family	f__Verrucomicrobiaceae	0.008772	0.04322	0.005082	0.03096	0.579343	0.4416	0.6992	-0.01143	0.0245	0.003691
Family	f__norank_o__norank_c__Subgroup_21	0	0	0.005082	0.03936		0.5101	0.6992	-0.01525	0	-0.005082
Family	f__unclassified_c__Clostridia	0.00363	0.01921	0.005082	0.03936	1.4	0.6027	0.7139	-0.01525	0.01089	-0.001453
Family	f__norank_o__WCHB1-41	0.001512	0.008003	0.005082	0.02601	3.36111	0.7658	0.8513	-0.01158	0.00246	-0.00357
Family	f__norank_o__Peptostreptococcales-Tissierellales	0.1921	0.8788	0.004941	0.02993	0.025721	0.05269	0.3957	-0.0004638	0.5428	0.1871
Family	f__norank_o__Subgroup_15	0	0	0.004941	0.03827		0.5101	0.6992	-0.01482	0	-0.00494
Family	f__norank_o__EPR3968-O8a-Bc78	0	0	0.004799	0.03718		0.5101	0.6992	-0.0144	0	-0.0048
Family	f__norank_o__norank_c__norank_p__SAR324_cladeMarine_group_B	0.004235	0.02241	0.004799	0.03718	1.13318	0.6027	0.7139	-0.0144	0.01271	-0.0005646
Family	f__norank_o__MBA03	0.002722	0.01441	0.004799	0.03718	1.76304	0.6027	0.7139	-0.0144	0.008167	-0.002077
Family	f__Thermomonosporaceae	0.0003025	0.001601	0.004799	0.02826	15.8645	0.9886	0.9927	-0.01355	0.000605	-0.004498
Family	f__unclassified_p__Actinobacteriota	0.00363	0.01921	0.004658	0.03608	1.2832	0.6027	0.7139	-0.01398	0.01089	-0.00103
Family	f__Cloacimonadaceae	0	0	0.004517	0.03284		0.3399	0.6716	-0.01327	0	-0.004517
Family	f__norank_o__norank_c__norank_p__Sva0485	0	0	0.004517	0.02574		0.3399	0.6716	-0.012	0	-0.004518
Family	f__norank_o__JGI_0000069-P22	0	0	0.004517	0.03499		0.5101	0.6992	-0.01355	0	-0.004516
Family	f__Bogoriellaceae	0.00847	0.03403	0.004517	0.02398	0.533294	0.6877	0.7935	-0.007744	0.02123	0.003953
Family	f__Nocardiopsaceae	0	0	0.004376	0.02886		0.3399	0.6716	-0.01171	0	-0.004375
Family	f__norank_o__EC3	0	0	0.004376	0.0339		0.5101	0.6992	-0.01313	0	-0.004376
Family	f__Prolixibacteraceae	0	0	0.004235	0.0328		0.5101	0.6992	-0.0127	0	-0.004235
Family	f__Pyrinomonadaceae	0.01845	0.09122	0.004094	0.03171	0.221897	0.1948	0.4849	-0.00986	0.05669	0.01436
Family	f__norank_o__norank_c__OM190	0	0	0.004094	0.03171		0.5101	0.6992	-0.01228	0	-0.004093
Family	f__Geobacteraceae	0	0	0.003952	0.02952		0.3399	0.6716	-0.012	0	-0.003953
Family	f__Synergistaceae	0.05868	0.3105	0.003952	0.03062	0.0673483	0.5787	0.7139	-0.01186	0.176	0.05473
Family	f__Cytophagaceae	0.005445	0.02881	0.003811	0.02952	0.699908	0.6027	0.7139	-0.01144	0.01634	0.001635
Family	f__norank_o__norank_c__SJA-28	0.004235	0.02241	0.003811	0.02083	0.899882	0.9659	0.9903	-0.008043	0.01101	0.0004258
Family	f__norank_o__11-24	0	0	0.00367	0.02843		0.5101	0.6992	-0.01101	0	-0.00367
Family	f__unclassified_o__Bacillales	0	0	0.00367	0.02843		0.5101	0.6992	-0.01101	0	-0.00367
Family	f__Lentimicrobiaceae	0	0	0.00367	0.02843		0.5101	0.6992	-0.01101	0	-0.00367
Family	f__p-251-o5	0.00121	0.006402	0.00367	0.02843	3.03306	0.6027	0.7139	-0.01101	0.00363	-0.00246
Family	f__norank_o__norank_c__Lineage_IIb	0	0	0.003529	0.02734		0.5101	0.6992	-0.01059	0	-0.003528
Family	f__norank_o__PS-B29	0	0	0.003529	0.02734		0.5101	0.6992	-0.01059	0	-0.003528
Family	f__Nostocaceae	0	0	0.003529	0.02734		0.5101	0.6992	-0.01058	0	-0.003528
Family	f__Kaistiaceae	0	0	0.003529	0.02734		0.5101	0.6992	-0.01059	0	-0.003528
Family	f__norank_o__Bacteroidales	0	0	0.003529	0.02734		0.5101	0.6992	-0.01059	0	-0.003528
Family	f__unclassified_o__Babeliales	0.0003025	0.001601	0.003529	0.02734	11.6661	0.6027	0.7139	-0.01058	0.0009075	-0.003226
Family	f__norank_o__norank_c__Subgroup_22	0.0009075	0.004802	0.003529	0.01993	3.88871	0.9886	0.9927	-0.008328	0.001815	-0.002621
Family	f__Chthonomonadaceae	0	0	0.003388	0.01846		0.3399	0.6716	-0.008329	0	-0.003388
Family	f__37-13	0	0	0.003388	0.02624		0.5101	0.6992	-0.01016	0	-0.003388
Family	f__Thermoactinomycetaceae	0.001512	0.008003	0.003388	0.02624	2.24074	0.6027	0.7139	-0.01016	0.004537	-0.001876
Family	f__norank_o__norank_c__norank_p__Armatimonadota	0.002117	0.0112	0.003388	0.01998	1.60038	0.9773	0.9927	-0.008471	0.004235	-0.001271
Family	f__norank_o__Gastranaerophilales	0.003932	0.02081	0.003247	0.02515	0.825788	0.6027	0.7139	-0.00974	0.0118	0.0006857
Family	f__norank_o__norank_c__Thermodesulfovibrionia	0.002117	0.0112	0.003247	0.02515	1.53377	0.6027	0.7139	-0.00974	0.006352	-0.001129
Family	f__Phycisphaeraceae	0.005445	0.02881	0.003247	0.01709	0.596327	0.804	0.8758	-0.006777	0.01507	0.002199
Family	f__UCG-010	0.02057	0.09641	0.003106	0.02406	0.150997	0.1948	0.4849	-0.00621	0.05929	0.01747
Family	f__norank_o__0319-7L14	0.006957	0.02961	0.003106	0.02406	0.446457	0.2048	0.5021	-0.00629	0.01785	0.003854
Family	f__norank_o__norank_c__norank_p__NB1-j	0	0	0.003106	0.01454		0.237	0.5481	-0.007058	0	-0.003106
Family	f__norank_o__norank_c__MVP-15	0	0	0.003106	0.02406		0.5101	0.6992	-0.009315	0	-0.003105
Family	f__norank_o__1013-28-CG33	0	0	0.003106	0.02406		0.5101	0.6992	-0.009315	0	-0.003105
Family	f__norank_o__norank_c__norank_p__FCPU426	0	0	0.003106	0.02406		0.5101	0.6992	-0.009315	0	-0.003105
Family	f__Marinifilaceae	0.0003025	0.001601	0.003106	0.02406	10.2678	0.6027	0.7139	-0.009314	0.0009075	-0.002802
Family	f__norank_o__Microtrichales	0.00484	0.02561	0.003106	0.01403	0.641736	0.804	0.8758	-0.00607	0.01339	0.001734
Family	f__Dermacoccaceae	0.03509	0.114	0.002964	0.0199	0.0844685	0.006323	0.1064	0.001027	0.08416	0.03213
Family	f__norank_o__Ardenticatenales	0	0	0.002964	0.0199		0.3399	0.6716	-0.008895	0	-0.002965
Family	f__norank_o__norank_c__norank_p__Latescibacterota	0.007562	0.04001	0.002964	0.01627	0.39196	0.9432	0.9772	-0.005928	0.02141	0.004597
Family	f__Defluviitaleaceae	0.01301	0.04843	0.002823	0.02187	0.216987	0.1948	0.4849	-0.005647	0.02864	0.01018
Family	f__unclassified_p__Acidobacteriota	0	0	0.002823	0.02187		0.5101	0.6992	-0.00847	0	-0.002823
Family	f__unclassified_o__Oxyphotobacteria_Incertae_Sedis	0	0	0.002682	0.01475		0.3399	0.6716	-0.006917	0	-0.002682
Family	f__norank_o__norank_c__Gracilibacteria	0	0	0.002682	0.02077		0.5101	0.6992	-0.008046	0	-0.002682
Family	f__Sporomusaceae	0	0	0.002682	0.02077		0.5101	0.6992	-0.008045	0	-0.002682
Family	f__Geminicoccaceae	0.005445	0.02881	0.002682	0.02077	0.492562	0.6027	0.7139	-0.008045	0.01634	0.002765
Family	f__Cellulomonadaceae	0.009982	0.05282	0.002682	0.01669	0.268684	0.804	0.8758	-0.005786	0.02981	0.007302
Family	f__Desulfitobacteriaceae	0.001815	0.009604	0.002682	0.01555	1.47769	0.9773	0.9927	-0.006352	0.004578	-0.0008669
Family	f__norank_o__Coriobacteriales	0	0	0.002541	0.01968		0.5101	0.6992	-0.007625	0	-0.002542
Family	f__Sporichthyaceae	0	0	0.002541	0.01968		0.5101	0.6992	-0.007625	0	-0.002542
Family	f__Phormidiaceae	0	0	0.002541	0.01968		0.5101	0.6992	-0.007625	0	-0.002542
Family	f__Brevibacillaceae	0.00121	0.006402	0.002541	0.01968	2.1	0.6027	0.7139	-0.007625	0.00363	-0.001332
Family	f__Dongiaceae	0	0	0.0024	0.01859		0.5101	0.6992	-0.0072	0	-0.0024
Family	f__Rubrobacteriaceae	0.005747	0.03041	0.0024	0.01859	0.417609	0.5787	0.7139	-0.0072	0.01724	0.003346
Family	f__Ignavibacteriaceae	0	0	0.002259	0.01749		0.5101	0.6992	-0.006775	0	-0.002258
Family	f__AKIW781	0.007562	0.04001	0.002259	0.01749	0.29873	0.5787	0.7139	-0.006775	0.02268	0.005302
Family	f__norank_o__1-20	0.0003025	0.001601	0.002259	0.01749	7.46777	0.6027	0.7139	-0.008428	0.0009075	-0.001956
Family	f__WX65	0	0	0.002117	0.0164		0.5101	0.6992	-0.00635	0	-0.002117
Family	f__Desulfosarcinaceae	0.002722	0.01441	0.002117	0.0164	0.777737	0.6027	0.7139	-0.00635	0.008167	0.0006057
Family	f__Woeseiaceae	0.009982	0.05282	0.002117	0.01153	0.212082	0.9432	0.9772	-0.004517	0.02995	0.007864
Family	f__Microtrichaceae	0.01966	0.05949	0.001976	0.01084	0.100509	0.1498	0.4045	-0.001694	0.04332	0.01768
Family	f__norank_o__norank_c__Gitt-GS-136	0.01966	0.0722	0.001976	0.01084	0.100509	0.4057	0.6992	-0.003388	0.04787	0.01768
Family	f__Thioalkalibacteraceae	0	0	0.001976	0.01531		0.5101	0.6992	-0.00593	0	-0.001977
Family	f__norank_o__S-BQ2-57_soil_group	0	0	0.001976	0.01531		0.5101	0.6992	-0.00593	0	-0.001977
Family	f__norank_o__R7C24	0.0003025	0.001601	0.001976	0.01531	6.53223	0.6027	0.7139	-0.00593	0.0009075	-0.001674
Family	f__norank_o__MSB-4B10	0	0	0.001835	0.01421		0.5101	0.6992	-0.005505	0	-0.001835
Family	f__Hyphomonadaceae	0	0	0.001835	0.01421		0.5101	0.6992	-0.00734	0	-0.001835
Family	f__Alcanivoracaceae	0	0	0.001835	0.01421		0.5101	0.6992	-0.005505	0	-0.001835
Family	f__A21b	0	0	0.001835	0.01421		0.5101	0.6992	-0.005505	0	-0.001835
Family	f__Rhodothermaceae	0	0	0.001835	0.01421		0.5101	0.6992	-0.005505	0	-0.001835
Family	f__Mycoplasmataceae	0	0	0.001835	0.01421		0.5101	0.6992	-0.005505	0	-0.001835
Family	f__Promicromonosporaceae	0	0	0.001835	0.01421		0.5101	0.6992	-0.005505	0	-0.001835
Family	f__Parvibaculaceae	0.00121	0.006402	0.001835	0.01421	1.51653	0.6027	0.7139	-0.005505	0.00363	-0.0006249
Family	f__norank_o__SJA-15	0.005142	0.02721	0.001835	0.01315	0.356865	0.9432	0.9772	-0.005362	0.01543	0.003308
Family	f__CPla-3_termite_group	0	0	0.001694	0.01312		0.5101	0.6992	-0.00508	0	-0.001693
Family	f__Chitinivibrionaceae	0	0	0.001694	0.01312		0.5101	0.6992	-0.00508	0	-0.001693
Family	f__Rhodomicrobiaceae	0	0	0.001553	0.01203		0.5101	0.6992	-0.004659	0	-0.001553
Family	f__norank_o__C0119	0	0	0.001553	0.01203		0.5101	0.6992	-0.004658	0	-0.001553
Family	f__Phaselicystidaceae	0	0	0.001553	0.01203		0.5101	0.6992	-0.004658	0	-0.001553
Family	f__norank_o__Candidatus_Pacebacteria	0	0	0.001553	0.01203		0.5101	0.6992	-0.004658	0	-0.001553
Family	f__Thermomicrobiaceae	0.00363	0.01921	0.001553	0.01203	0.427824	0.5787	0.7139	-0.004658	0.01089	0.002076
Family	f__Acholeplasmataceae	0.00363	0.01921	0.001553	0.01203	0.427824	0.5787	0.7139	-0.004659	0.01089	0.002076
Family	f__SC-I-84	0.004235	0.01555	0.001412	0.008276	0.333412	0.4198	0.6992	-0.0024	0.009599	0.002823
Family	f__unclassified_c__Thermodesulfovibrionia	0	0	0.001412	0.01093		0.5101	0.6992	-0.004235	0	-0.001412
Family	f__norank_o__norank_c__Limnochordia	0.02874	0.1521	0.001412	0.01093	0.0491301	0.5787	0.7139	-0.002823	0.1121	0.02732
Family	f__Rubinisphaeraceae	0.0003025	0.001601	0.001412	0.01093	4.66777	0.6027	0.7139	-0.004235	0.0009075	-0.001109
Family	f__norank_o__norank_c__Thermoleophilia	0	0	0.00127	0.009841		0.5101	0.6992	-0.003811	0	-0.00127
Family	f__Waddliaceae	0	0	0.00127	0.009841		0.5101	0.6992	-0.003812	0	-0.001271
Family	f__Halieaceae	0	0	0.001129	0.006328		0.3399	0.6716	-0.002964	0	-0.001129
Family	f__Thermincolaceae	0	0	0.001129	0.008747		0.5101	0.6992	-0.003388	0	-0.001129
Family	f__Coleofasciculaceae	0	0	0.001129	0.008747		0.5101	0.6992	-0.003388	0	-0.001129
Family	f__Catenulisporaceae	0	0	0.001129	0.008747		0.5101	0.6992	-0.003388	0	-0.001129
Family	f__Omnitrophaceae	0	0	0.001129	0.008747		0.5101	0.6992	-0.003388	0	-0.001129
Family	f__unclassified_o__Solirubrobacterales	0	0	0.001129	0.008747		0.5101	0.6992	-0.003388	0	-0.001129
Family	f__norank_o__Rhizobiales	0	0	0.001129	0.008747		0.5101	0.6992	-0.003388	0	-0.001129
Family	f__Methylomonadaceae	0.00726	0.03841	0.001129	0.008747	0.15551	0.5787	0.7139	-0.003388	0.02178	0.006131
Family	f__norank_o__norank_c__Subgroup_18	0.000605	0.003201	0.001129	0.008747	1.86612	0.6027	0.7139	-0.003388	0.001291	-0.0005243
Family	f__norank_o__RF39	0.000605	0.003201	0.001129	0.008747	1.86612	0.6027	0.7139	-0.003388	0.001815	-0.0005243
Family	f__Methylophilaceae	0	0	0.0009881	0.005422		0.3399	0.6716	-0.002682	0	-0.0009882
Family	f__Cardiobacteriaceae	0	0	0.0009881	0.007654		0.5101	0.6992	-0.002965	0	-0.0009882
Family	f__norank_o__norank_c__BD2-11_terrestrial_group	0	0	0.0009881	0.007654		0.5101	0.6992	-0.002965	0	-0.0009882
Family	f__Bacteroidales_BS11_gut_group	0	0	0.0009881	0.007654		0.5101	0.6992	-0.002965	0	-0.0009882
Family	f__Smithellaceae	0	0	0.000847	0.00656		0.5101	0.6992	-0.003388	0	-0.000847
Family	f__norank_o__Candidatus_Peribacteria	0	0	0.000847	0.00656		0.5101	0.6992	-0.002541	0	-0.000847
Family	f__norank_o__S085	0	0	0.000847	0.00656		0.5101	0.6992	-0.002541	0	-0.000847
Family	f__norank_o__norank_c__Anaerolineae	0.00121	0.006402	0.000847	0.00656	0.7	0.6027	0.7139	-0.002541	0.00363	0.000363
Family	f__Bacteroidales_RF16_group	0	0	0.0007058	0.005467		0.5101	0.6992	-0.002118	0	-0.0007058
Family	f__Bacteroidales_UCG-001	0	0	0.0007058	0.005467		0.5101	0.6992	-0.002118	0	-0.0007058
Family	f__norank_o__norank_c__Subgroup_5	0.01482	0.07843	0.0007058	0.005467	0.0476248	0.5787	0.7139	-0.002118	0.04446	0.01412
Family	f__norank_o__norank_c__norank_p__MBNT15	0.008772	0.04642	0.0007058	0.005467	0.0804606	0.5787	0.7139	-0.002118	0.03367	0.008065
Family	f__norank_o__Bradymonadales	0	0	0.0005646	0.004374		0.5101	0.6992	-0.001694	0	-0.0005647
Family	f__norank_o__S-70	0	0	0.0005646	0.004374		0.5101	0.6992	-0.001694	0	-0.0005647
Family	f__norank_o__norank_c__WWE3	0	0	0.0005646	0.004374		0.5101	0.6992	-0.001694	0	-0.0005646
Family	f__norank_o__norank_c__bacteriap25	0	0	0.0005646	0.004374		0.5101	0.6992	-0.002259	0	-0.0005647
Family	f__BSV26	0	0	0.0005646	0.004374		0.5101	0.6992	-0.001694	0	-0.0005647
Family	f__Sedimentibacteraceae	0.01573	0.08323	0.0005646	0.004374	0.0358932	0.5787	0.7139	-0.001694	0.04719	0.01516
Family	f__norank_o__PLTA13	0.001512	0.008003	0.0005646	0.004374	0.373413	0.5787	0.7139	-0.001694	0.004921	0.0009478
Family	f__norank_o__Clostridia_vadinBB60_group	0.000605	0.003201	0.0005646	0.004374	0.933223	0.6027	0.7139	-0.001694	0.001815	4.033e-05
Family	f__unclassified_p__Spirochaetota	0	0	0.0004235	0.00328		0.5101	0.6992	-0.00127	0	-0.0004235
Family	f__Paludibacteraceae	0	0	0.0004235	0.00328		0.5101	0.6992	-0.001271	0	-0.0004235
Family	f__Silvanigrellaceae	0.006352	0.03361	0.0004235	0.00328	0.0666719	0.5787	0.7139	-0.00127	0.02499	0.00593
Family	f__NS11-12_marine_group	0	0	0.0002823	0.002187		0.5101	0.6992	-0.001129	0	-0.0002823
Family	f__norank_o__norank_c__Planctomycetes	0	0	0.0002823	0.002187		0.5101	0.6992	-0.000847	0	-0.0002823
Family	f__WWH38	0.003327	0.01761	0.0002823	0.002187	0.0848512	0.5787	0.7139	-0.000847	0.009982	0.003045
Family	f__norank_o__Syntrophobacterales	0	0	0.0001412	0.001093		0.5101	0.6992	-0.0004235	0	-0.0001412
Family	f__Alicyclobacillaceae	0	0	0.0001412	0.001093		0.5101	0.6992	-0.0004235	0	-0.0001412
Family	f__Hydrogenedensaceae	0.03539	0.09516	0	0	0	0.003015	0.06397	0.006653	0.07773	0.03539
Family	f__norank_o__norank_c__AD3	0.0127	0.03983	0	0	0	0.01076	0.1641	0	0.02965	0.01271
Family	f__Marinobacteraceae	0.01482	0.07058	0	0	0	0.03895	0.3335	0	0.04144	0.01482
Family	f__Blastocatellaceae	0.01149	0.05456	0	0	0	0.03895	0.3335	0	0.03449	0.0115
Family	f__unclassified_o__Bacteroidales	0.01089	0.04058	0	0	0	0.03895	0.3335	0	0.02813	0.01089
Family	f__norank_o__Dadabacteriales	0.009679	0.04649	0	0	0	0.03895	0.3335	0	0.02722	0.009679
Family	f__Desulfocapsaceae	0.008772	0.03239	0	0	0	0.03895	0.3335	0	0.02238	0.008772
Family	f__D05-2	0.007865	0.02888	0	0	0	0.03894	0.3335	0	0.01966	0.007865
Family	f__norank_o__Proteinivoracales	0.006352	0.02553	0	0	0	0.03895	0.3335	0	0.01814	0.006351
Family	f__Iamiaceae	0.005142	0.0256	0	0	0	0.03895	0.3335	0	0.01512	0.005142
Family	f__Williamwhitmaniaceae	0.005142	0.0256	0	0	0	0.03895	0.3335	0	0.01512	0.005142
Family	f__norank_o__RBG-13-54-9	0.00484	0.01792	0	0	0	0.03895	0.3335	0	0.0124	0.00484
Family	f__Syntrophomonadaceae	0.08107	0.429	0	0	0	0.15	0.4045	0	0.2432	0.08107
Family	f__Garciellaceae	0.02238	0.1184	0	0	0	0.15	0.4045	0	0.06715	0.02238
Family	f__Caldicoprobacteraceae	0.02117	0.112	0	0	0	0.15	0.4045	0	0.06352	0.02117
Family	f__norank_o__norank_c__JS1	0.01966	0.104	0	0	0	0.15	0.4045	0	0.05898	0.01966
Family	f__Caldatribacteriaceae	0.01452	0.07683	0	0	0	0.15	0.4045	0	0.04355	0.01452
Family	f__norank_o__Fibrobacterales	0.01301	0.06883	0	0	0	0.15	0.4045	0	0.03902	0.01301
Family	f__Gracilibacteraceae	0.0124	0.06562	0	0	0	0.15	0.4045	0	0.03721	0.0124
Family	f__norank_o__Sva1033	0.01149	0.06082	0	0	0	0.15	0.4045	0	0.03448	0.01149
Family	f__Desulfitibacteraceae	0.01119	0.05922	0	0	0	0.15	0.4045	0	0.03358	0.01119
Family	f__Peptococcaceae	0.009075	0.04802	0	0	0	0.15	0.4045	0	0.02722	0.009075
Family	f__norank_o__norank_c__Gammaproteobacteria	0.008772	0.04642	0	0	0	0.15	0.4045	0	0.02632	0.008772
Family	f__Desulfomicrobiaceae	0.008772	0.04642	0	0	0	0.15	0.4045	0	0.02631	0.008771
Family	f__norank_o__norank_c__Subgroup_26	0.007865	0.04162	0	0	0	0.15	0.4045	0	0.02359	0.007864
Family	f__Marinilabiliaceae	0.007865	0.04162	0	0	0	0.15	0.4045	0	0.02359	0.007864
Family	f__unclassified_o__Microtrichales	0.00726	0.03841	0	0	0	0.15	0.4045	0	0.02178	0.007261
Family	f__Hahellaceae	0.006957	0.03681	0	0	0	0.15	0.4045	0	0.02087	0.006957
Family	f__CWT_CU03-E12	0.006655	0.03521	0	0	0	0.15	0.4045	0	0.01996	0.006654
Family	f__Dethiobacteraceae	0.006352	0.03361	0	0	0	0.15	0.4045	0	0.02541	0.006353
Family	f__norank_o__Cyanobacteriales	0.006352	0.03361	0	0	0	0.15	0.4045	0	0.01906	0.006354
Family	f__norank_o__norank_c__norank_p__Firmicutes	0.006352	0.03361	0	0	0	0.15	0.4045	0	0.01906	0.006353
Family	f__Ethanoligenenaceae	0.00605	0.03201	0	0	0	0.15	0.4045	0	0.01815	0.00605
Family	f__Bacteroidetes_vadinHA17	0.00605	0.03201	0	0	0	0.15	0.4045	0	0.0242	0.00605
Family	f__Desulfurivibrionaceae	0.00605	0.03201	0	0	0	0.15	0.4045	0	0.01815	0.00605
Family	f__Desulfobulbaceae	0.005445	0.02881	0	0	0	0.15	0.4045	0	0.01634	0.005446
Family	f__norank_o__Desulfotomaculales	0.00484	0.02561	0	0	0	0.15	0.4045	0	0.01452	0.004839
Family	f__norank_o__Subgroup_7	0.00484	0.02561	0	0	0	0.15	0.4045	0	0.01452	0.004839
Family	f__Helicobacteraceae	0.003932	0.02081	0	0	0	0.15	0.4045	0	0.0118	0.003932
Family	f__Spongiibacteraceae	0.003932	0.02081	0	0	0	0.15	0.4045	0	0.0118	0.003932
Family	f__norank_o__norank_c__RBG-16-55-12	0.003932	0.02081	0	0	0	0.15	0.4045	0	0.0118	0.003932
Family	f__Oxobacteraceae	0.00363	0.01921	0	0	0	0.15	0.4045	0	0.01089	0.003629
Family	f__norank_o__AT-s16	0.003327	0.01761	0	0	0	0.15	0.4045	0	0.009982	0.003327
Family	f__SRB2	0.003327	0.01761	0	0	0	0.15	0.4045	0	0.009982	0.003327
Family	f__AB1	0.003327	0.01761	0	0	0	0.15	0.4045	0	0.009982	0.003327
Family	f__Wohlfahrtiimonadaceae	0.003025	0.01601	0	0	0	0.15	0.4045	0	0.009075	0.003025
Family	f__norank_o__MSB-5E12	0.003025	0.01601	0	0	0	0.15	0.4045	0	0.009075	0.003025
Family	f__Syntrophaceae	0.003025	0.01601	0	0	0	0.15	0.4045	0	0.009075	0.003025
Family	f__Methylococcaceae	0.003025	0.01601	0	0	0	0.15	0.4045	0	0.009075	0.003025
Family	f__unclassified_p__Firmicutes	0.002722	0.01441	0	0	0	0.15	0.4045	0	0.008167	0.002722
Family	f__Bradymonadaceae	0.002722	0.01441	0	0	0	0.15	0.4045	0	0.008168	0.002723
Family	f__Caloramatoraceae	0.002722	0.01441	0	0	0	0.15	0.4045	0	0.008167	0.002722
Family	f__Vulgatibacteraceae	0.00242	0.0128	0	0	0	0.15	0.4045	0	0.00968	0.00242
Family	f__Barnesiellaceae	0.001512	0.008003	0	0	0	0.15	0.4045	0	0.004537	0.001512
Family	f__Streptosporangiaceae	0.001512	0.008003	0	0	0	0.15	0.4045	0	0.004537	0.001512
Family	f__Aquaspirillaceae	0.001512	0.008003	0	0	0	0.15	0.4045	0	0.004538	0.001513
Family	f__Ectothiorhodospiraceae	0.001512	0.008003	0	0	0	0.15	0.4045	0	0.004537	0.001512
Family	f__norank_o__norank_c__Clostridia	0.001512	0.008003	0	0	0	0.15	0.4045	0	0.004537	0.001512
Family	f__norank_o__Candidatus_Colwellbacteria	0.00121	0.006402	0	0	0	0.15	0.4045	0	0.00363	0.00121
Family	f__Actinospicaceae	0.00121	0.006402	0	0	0	0.15	0.4045	0	0.00363	0.00121
Family	f__norank_o__norank_c__norank_p__WS4	0.00121	0.006402	0	0	0	0.15	0.4045	0	0.00363	0.00121
Family	f__norank_o__Thermovenabulales	0.00121	0.006402	0	0	0	0.15	0.4045	0	0.00363	0.00121
Family	f__unclassified_o__Micrococcales	0.0009075	0.004802	0	0	0	0.15	0.4045	0	0.002722	0.0009075
Family	f__norank_o__Desulfitobacteriales	0.0009075	0.004802	0	0	0	0.15	0.4045	0	0.002722	0.0009075
Family	f__norank_o__KIST-JJY010	0.0009075	0.004802	0	0	0	0.15	0.4045	0	0.002722	0.0009075
Family	f__norank_o__WD260	0.0009075	0.004802	0	0	0	0.15	0.4045	0	0.002722	0.0009075
Family	f__norank_o__FS117-23B-02	0.0009075	0.004802	0	0	0	0.15	0.4045	0	0.002722	0.0009075
Family	f__norank_o__norank_c__norank_p__RCP2-54	0.0009075	0.004802	0	0	0	0.15	0.4045	0	0.002722	0.0009075
Family	f__norank_o__norank_c__TK10	0.0009075	0.004802	0	0	0	0.15	0.4045	0	0.002722	0.0009075
Family	f__Koribacteraceae	0.0009075	0.004802	0	0	0	0.15	0.4045	0	0.002722	0.0009075
Family	f__norank_o__FS118-23B-02	0.0009075	0.004802	0	0	0	0.15	0.4045	0	0.002722	0.0009075
Family	f__Desulfallas-Sporotomaculum	0.0009075	0.004802	0	0	0	0.15	0.4045	0	0.002722	0.0009075
Family	f__Alteromonadaceae	0.0009075	0.004802	0	0	0	0.15	0.4045	0	0.002722	0.0009075
Family	f__Butyricicoccaceae	0.0009075	0.004802	0	0	0	0.15	0.4045	0	0.002722	0.0009075
Family	f__unclassified_o__Oscillospirales	0.0009075	0.004802	0	0	0	0.15	0.4045	0	0.002722	0.0009075
Family	f__Fodinicurvataceae	0.0009075	0.004802	0	0	0	0.15	0.4045	0	0.002722	0.0009075
Family	f__Porticoccaceae	0.000605	0.003201	0	0	0	0.15	0.4045	0	0.001815	0.000605
Family	f__Thermotaleaceae	0.000605	0.003201	0	0	0	0.15	0.4045	0	0.001815	0.000605
Family	f__Coriobacteriales_Incertae_Sedis	0.000605	0.003201	0	0	0	0.15	0.4045	0	0.001815	0.000605
Family	f__Ardenticatenaceae	0.000605	0.003201	0	0	0	0.15	0.4045	0	0.001815	0.000605
Family	f__M2PB4-65_termite_group	0.000605	0.003201	0	0	0	0.15	0.4045	0	0.001815	0.000605
Family	f__norank_o__Candidatus_Levybacteria	0.000605	0.003201	0	0	0	0.15	0.4045	0	0.001815	0.000605
Family	f__norank_o__norank_c__WCHB1-81	0.000605	0.003201	0	0	0	0.15	0.4045	0	0.001815	0.000605
Family	f__norank_o__Lachnospirales	0.000605	0.003201	0	0	0	0.15	0.4045	0	0.001815	0.000605
Family	f__Euzebyaceae	0.0003025	0.001601	0	0	0	0.15	0.4045	0	0.0009075	0.0003025
Family	f__SB-5	0.0003025	0.001601	0	0	0	0.15	0.4045	0	0.0009075	0.0003025
Family	f__norank_o__norank_c__D8A-2	0.0003025	0.001601	0	0	0	0.15	0.4045	0	0.0009075	0.0003025
Family	f__Monoglobaceae	0.0003025	0.001601	0	0	0	0.15	0.4045	0	0.0009075	0.0003025
Family	f__Anaerofustaceae	0.0003025	0.001601	0	0	0	0.15	0.4045	0	0.0009075	0.0003025
Family	f__Proteiniboraceae	0.0003025	0.001601	0	0	0	0.15	0.4045	0	0.0009075	0.0003025
Family	f__norank_o__Veillonellales-Selenomonadales	0.0003025	0.001601	0	0	0	0.15	0.4045	0	0.0009075	0.0003025
Family	f__Syntrophorhabdaceae	0.0003025	0.001601	0	0	0	0.15	0.4045	0	0.0009075	0.0003025
Family	f__Nitrococcaceae	0.0003025	0.001601	0	0	0	0.15	0.4045	0	0.0009075	0.0003025
Family	f__norank_o__Dehalococcoidales	0.0003025	0.001601	0	0	0	0.15	0.4045	0	0.0009075	0.0003025
Family	f__norank_o__norank_c__S0134_terrestrial_group	0.0003025	0.001601	0	0	0	0.15	0.4045	0	0.0009075	0.0003025
Family	f__unclassified_p__Armatimonadota	0.0003025	0.001601	0	0	0	0.15	0.4045	0	0.0009075	0.0003025
Family	f__norank_o__Izemoplasmatales	0.0003025	0.001601	0	0	0	0.15	0.4045	0	0.0009075	0.0003025
Genus	g__norank_f__norank_o__Candidatus_Adlerbacteria	48.15	10.32	40.61	9.455	0.843406	2.397e-06	0.0003266	2.705	11.34	7.544
Genus	g__Burkholderia-Caballeronia-Paraburkholderia	14.65	3.214	12.8	3.008	0.87372	0.0004231	0.02242	0.3175	3.013	1.846
Genus	g__unclassified_k__norank_d__Bacteria	3.11	1.543	3.108	2.673	0.999357	0.2705	0.613	-0.9329	0.8971	0.00202
Genus	g__Acinetobacter	1.536	2.699	2.566	2.738	1.67057	0.0001593	0.009649	-2.123	0.4096	-1.03
Genus	g__Pelomonas	3.196	1.095	2.522	0.9858	0.789111	0.001715	0.06545	0.1791	1.143	0.6744
Genus	g__unclassified_f__Chitinophagaceae	1.998	0.7905	1.987	0.7073	0.994494	0.9929	0.996	-0.3283	0.3326	0.01075
Genus	g__Enterobacter	0.2202	0.3272	1.69	2.105	7.67484	4.58e-08	2.184e-05	-2.086	-0.9562	-1.47
Genus	g__Sediminibacterium	2.012	0.7416	1.225	0.6974	0.608847	7.48e-06	0.0007928	0.4714	1.115	0.7869
Genus	g__norank_f__Holophagaceae	0.9788	0.4695	1.172	0.6161	1.19738	0.2065	0.5078	-0.4116	0.04582	-0.1933
Genus	g__unclassified_o__Saccharimonadales	0.454	0.4434	1.137	0.7372	2.50441	3.392e-06	0.0004045	-0.928	-0.4375	-0.6826
Genus	g__norank_f__norank_o__Candidatus_Kaiserbacteria	1.069	0.4193	0.89	0.4092	0.832554	0.04107	0.3998	-0.006295	0.3584	0.1793
Genus	g__Lactococcus	0.02722	0.09181	0.8662	1.661	31.8222	1.008e-07	3.204e-05	-1.316	-0.4556	-0.8389
Genus	g__Pseudomonas	0.3642	0.2886	0.8422	0.7961	2.31247	1e-05	0.0009541	-0.7313	-0.2794	-0.478
Genus	g__unclassified_p__Proteobacteria	1.003	0.7159	0.8399	0.7397	0.837388	0.1733	0.4455	-0.1677	0.4912	0.1631
Genus	g__Lactobacillus	0.07108	0.1147	0.7919	0.9975	11.141	3.324e-08	2.184e-05	-0.9936	-0.5048	-0.7208
Genus	g__norank_f__env.OPS_17	0.9174	0.5374	0.7599	0.524	0.828319	0.1179	0.3998	-0.0773	0.392	0.1576
Genus	g__unclassified_c__Alphaproteobacteria	0.9465	0.51	0.7477	0.4511	0.789963	0.03298	0.3998	-0.04332	0.441	0.1988
Genus	g__Leuconostoc	0.03388	0.1038	0.7457	1.454	22.01	1.69e-06	0.0002687	-1.148	-0.364	-0.7119
Genus	g__norank_f__norank_o__Subgroup_2	1.597	0.6899	0.7449	0.5751	0.466437	8.518e-07	0.0001975	0.5539	1.14	0.8516
Genus	g__Brevundimonas	0.3424	0.3451	0.7417	1.08	2.16618	0.01453	0.2829	-0.7255	-0.1377	-0.3992
Genus	g__Staphylococcus	0.8545	3.28	0.6918	3.059	0.809596	0.9136	0.9599	-1.068	1.794	0.1627
Genus	g__Corynebacterium	0.5532	0.8376	0.6184	0.6626	1.11786	0.08947	0.3998	-0.3883	0.319	-0.06516
Genus	g__Tsukamurella	0.1915	0.2098	0.604	0.4905	3.15405	1.269e-05	0.001101	-0.5541	-0.2732	-0.4126
Genus	g__Dyella	0.4695	0.3343	0.5957	0.3572	1.2688	0.1233	0.3998	-0.2831	0.02735	-0.1262
Genus	g__Streptococcus	0.1352	0.1734	0.583	1.597	4.31213	0.06681	0.3998	-0.9249	-0.1381	-0.4477
Genus	g__Weissella	0.01754	0.07223	0.5481	0.8072	31.2486	1.035e-06	0.0001975	-0.7545	-0.3451	-0.5306
Genus	g__Bacillus	0.3515	0.4544	0.4633	0.5599	1.31807	0.2454	0.5641	-0.3092	0.1133	-0.1118
Genus	g__Prevotella	0.08197	0.2565	0.4631	1.719	5.64963	0.03515	0.3998	-0.8606	-0.05833	-0.3812
Genus	g__Bradyrhizobium	0.4059	0.4122	0.4578	0.3601	1.12786	0.3174	0.6639	-0.2276	0.1401	-0.05186
Genus	g__norank_f__norank_o__0319-6G20	0.5239	0.374	0.4527	0.3457	0.864096	0.4173	0.6639	-0.08786	0.2376	0.07124
Genus	g__Allorhizobium-Neorhizobium-Pararhizobium-Rhizobium	0.4764	0.4602	0.449	0.4103	0.942485	0.9535	0.9833	-0.1609	0.2208	0.0274
Genus	g__norank_f__norank_o__norank_c__BD7-11	0.5027	0.4259	0.4192	0.3041	0.833897	0.619	0.7021	-0.09911	0.2576	0.08347
Genus	g__norank_f__Simkaniaceae	0.4758	0.2264	0.4103	0.2878	0.862337	0.09035	0.3998	-0.05215	0.182	0.06546
Genus	g__Cetobacterium	0	0	0.4096	3.173		0.5101	0.6639	-1.229	0	-0.4096
Genus	g__Fluviicola	0.1041	0.1267	0.3703	0.401	3.55716	0.001601	0.06545	-0.3728	-0.1594	-0.2662
Genus	g__norank_f__TRA3-20	0.2302	0.1847	0.3639	0.2847	1.5808	0.05791	0.3998	-0.2284	-0.03646	-0.1337
Genus	g__Caulobacter	0.2378	0.2467	0.358	0.3716	1.50547	0.2696	0.6123	-0.2508	0.007172	-0.1202
Genus	g__norank_f__Beggiatoaceae	0.1739	0.1739	0.3426	0.3416	1.9701	0.024	0.3998	-0.2784	-0.06231	-0.1686
Genus	g__Paracoccus	0.08107	0.1255	0.281	0.5576	3.46614	0.004838	0.1358	-0.3645	-0.07903	-0.2
Genus	g__Reyranella	0.3261	0.3433	0.2539	0.2815	0.778596	0.38	0.6639	-0.06135	0.2358	0.07214
Genus	g__Mesorhizobium	0.1912	0.2771	0.2451	0.2266	1.2819	0.0683	0.3998	-0.1675	0.07012	-0.05389
Genus	g__Flavobacterium	0.108	0.1795	0.2332	0.4516	2.15926	0.1857	0.4724	-0.2634	0.0001091	-0.1252
Genus	g__norank_f__norank_o__Rhodospirillales	0.1491	0.2097	0.2273	0.2972	1.52448	0.392	0.6639	-0.1892	0.03189	-0.07814
Genus	g__Glutamicibacter	0.03569	0.0802	0.2263	0.4874	6.34071	0.04783	0.3998	-0.3235	-0.07519	-0.1906
Genus	g__Sulfuritalea	0.1425	0.2114	0.2223	0.2515	1.56	0.0499	0.3998	-0.1823	0.01252	-0.07986
Genus	g__Stenotrophomonas	0.05354	0.1072	0.2052	0.7326	3.83265	0.1944	0.4852	-0.3753	0.001169	-0.1517
Genus	g__norank_f__norank_o__Candidatus_Nomurabacteria	0.1461	0.1948	0.1883	0.1919	1.28884	0.2112	0.5127	-0.121	0.05172	-0.04221
Genus	g__Enterococcus	0.09468	0.1968	0.1853	0.9533	1.95712	0.1392	0.3998	-0.3633	0.1	-0.09066
Genus	g__Curvibacter	0.07592	0.1221	0.1808	0.2068	2.38145	0.003699	0.1176	-0.1676	-0.04367	-0.1049
Genus	g__Escherichia-Shigella	0.2172	0.7511	0.1755	0.9188	0.808011	0.5412	0.6861	-0.2954	0.4179	0.04174
Genus	g__Veillonella	0.002117	0.0112	0.1715	0.4066	81.0109	0.009143	0.2237	-0.2761	-0.07849	-0.1694
Genus	g__Pedobacter	0.02722	0.1118	0.1698	0.281	6.23806	0.0003929	0.02205	-0.2246	-0.06436	-0.1426
Genus	g__norank_f__Xanthobacteraceae	0.05324	0.09785	0.1692	0.3976	3.17806	0.4803	0.6639	-0.2295	-0.01536	-0.116
Genus	g__unclassified_o__Enterobacterales	0.03902	0.1071	0.1654	0.2412	4.23885	0.0005168	0.02465	-0.2012	-0.05412	-0.1264
Genus	g__Neisseria	0	0	0.163	0.3056		0.0009502	0.04316	-0.2463	-0.0871	-0.163
Genus	g__unclassified_f__Sphingomonadaceae	0.02632	0.09583	0.157	0.2187	5.96505	0.0001406	0.009649	-0.1966	-0.06201	-0.1307
Genus	g__Chryseobacterium	0.05021	0.1156	0.1564	0.2318	3.11492	0.01001	0.2333	-0.1746	-0.03148	-0.1062
Genus	g__Bdellovibrio	0.1074	0.1497	0.1443	0.2096	1.34358	0.4288	0.6639	-0.1083	0.04042	-0.03688
Genus	g__norank_f__Obscuribacteraceae	0.07653	0.1424	0.1382	0.1842	1.80583	0.05995	0.3998	-0.1285	0.01375	-0.06166
Genus	g__Bryobacter	0.1579	0.2222	0.1345	0.185	0.851805	0.7375	0.8133	-0.06043	0.1176	0.02338
Genus	g__Cloacibacterium	0.05414	0.1676	0.1331	0.3904	2.45844	0.1151	0.3998	-0.2044	0.03062	-0.07897
Genus	g__Chiayiivirga	0.007562	0.02779	0.1318	0.1678	17.4293	5.129e-05	0.004077	-0.169	-0.08215	-0.1243
Genus	g__Sphingobium	0.06806	0.1517	0.1211	0.1508	1.77931	0.01236	0.2586	-0.1187	0.01134	-0.05305
Genus	g__Sphingobacterium	0.007865	0.04162	0.1203	0.1772	15.2956	0.0001618	0.009649	-0.1594	-0.07165	-0.1124
Genus	g__unclassified_o__Burkholderiales	0.04084	0.1116	0.1186	0.1513	2.90402	0.002327	0.08223	-0.13	-0.01704	-0.07774
Genus	g__Thermomonas	0.04265	0.08586	0.1182	0.1617	2.7714	0.01365	0.2713	-0.126	-0.02487	-0.07551
Genus	g__Hydrotalea	0.01724	0.07159	0.1158	0.1809	6.71694	0.0001556	0.009649	-0.1589	-0.04656	-0.09851
Genus	g__Bifidobacterium	0.2465	0.8207	0.1153	0.2123	0.467748	0.9837	0.9928	-0.09029	0.4865	0.1312
Genus	g__Devosia	0.09286	0.1127	0.1136	0.2401	1.22335	0.6951	0.7747	-0.1029	0.04871	-0.02077
Genus	g__Acidothermus	0.04174	0.1194	0.1083	0.3744	2.59463	0.9848	0.9928	-0.1869	0.02948	-0.06653
Genus	g__Haemophilus	0.006352	0.03361	0.1076	0.2383	16.9395	0.01063	0.2333	-0.167	-0.04192	-0.1012
Genus	g__norank_f__Micropepsaceae	0.04991	0.103	0.1021	0.2886	2.04568	0.7276	0.8055	-0.1412	0.0279	-0.05216
Genus	g__norank_f__norank_o__Gaiellales	0.06443	0.1648	0.09768	0.2821	1.51606	0.2966	0.6627	-0.1358	0.05546	-0.03325
Genus	g__Acidovorax	0.06019	0.09647	0.09641	0.183	1.60176	0.7286	0.8055	-0.09568	0.01785	-0.03621
Genus	g__Leucobacter	0.02964	0.07471	0.09345	0.3438	3.15283	0.2147	0.5174	-0.1737	0.008287	-0.0638
Genus	g__Bosea	0.02541	0.07153	0.09175	0.1485	3.61078	0.03547	0.3998	-0.1083	-0.0198	-0.06634
Genus	g__Bacteroides	0.02208	0.05723	0.09105	0.2551	4.12364	0.1404	0.3998	-0.1392	-0.008704	-0.06896
Genus	g__Nocardioides	0.02813	0.06764	0.08667	0.1306	3.08105	0.01247	0.2586	-0.1032	-0.01719	-0.05854
Genus	g__unclassified_f__Comamonadaceae	0.03509	0.09453	0.08526	0.1522	2.42975	0.02701	0.3998	-0.0983	0.002585	-0.05017
Genus	g__Micropepsis	0	0	0.08427	0.3679		0.08691	0.3998	-0.1997	-0.01031	-0.08426
Genus	g__Pseudorhodobacter	0.01996	0.0606	0.0823	0.1472	4.12325	0.01011	0.2333	-0.1054	-0.01894	-0.06233
Genus	g__norank_f__Neisseriaceae	0.1385	0.5527	0.08173	0.1267	0.590108	0.2186	0.5241	-0.07855	0.3126	0.0568
Genus	g__Aeromicrobium	0.01724	0.06501	0.08018	0.143	4.65081	0.006622	0.1755	-0.1082	-0.01653	-0.06293
Genus	g__Vibrionimonas	0.1703	0.1663	0.08004	0.1788	0.469994	0.000458	0.023	0.01494	0.1675	0.09026
Genus	g__unclassified_f__Sphingobacteriaceae	0.03842	0.1002	0.07834	0.1543	2.03904	0.2148	0.5174	-0.08851	0.01499	-0.03992
Genus	g__Pseudolabrys	0.006352	0.03046	0.07594	0.293	11.9553	0.1888	0.4779	-0.1558	-0.01166	-0.0696
Genus	g__Candidatus_Brocadia	0.03358	0.07295	0.07524	0.2489	2.24062	0.4393	0.6639	-0.1161	0.01021	-0.04166
Genus	g__norank_f__norank_o__Micavibrionales	0.01482	0.05588	0.0751	0.1334	5.06748	0.004621	0.1336	-0.09828	-0.02287	-0.06027
Genus	g__Rothia	0.008772	0.03239	0.07467	0.1756	8.51231	0.05594	0.3998	-0.1146	-0.02436	-0.0659
Genus	g__Microbacterium	0.09468	0.1841	0.07467	0.111	0.788657	0.2087	0.5092	-0.04418	0.09445	0.02001
Genus	g__Legionella	0.03872	0.06758	0.07453	0.1356	1.92485	0.5432	0.6861	-0.07994	0.004736	-0.03582
Genus	g__norank_f__Solimonadaceae	0.03176	0.06639	0.07383	0.1333	2.32462	0.1347	0.3998	-0.0874	0.003348	-0.04206
Genus	g__Cellvibrio	0	0	0.07354	0.2025		0.01669	0.3184	-0.1268	-0.02753	-0.07354
Genus	g__Blautia	0.01936	0.0465	0.0734	0.1342	3.79132	0.08597	0.3998	-0.09329	-0.01958	-0.05404
Genus	g__norank_f__norank_o__Lineage_IV	0.04265	0.06925	0.07284	0.1322	1.70785	0.9254	0.9692	-0.07377	0.01222	-0.03019
Genus	g__Comamonas	0.02359	0.05662	0.07213	0.1123	3.05765	0.01802	0.3355	-0.08472	-0.01365	-0.04854
Genus	g__Mycobacterium	0.2435	1.069	0.07199	0.189	0.295647	0.1211	0.3998	-0.08201	0.5977	0.1715
Genus	g__Candidatus_Solibacter	0.01754	0.09283	0.06959	0.283	3.9675	0.09996	0.3998	-0.1409	0.01673	-0.05205
Genus	g__Amaricoccus	0.02692	0.07271	0.06903	0.2284	2.56426	0.2873	0.6435	-0.1167	0.01153	-0.0421
Genus	g__Olsenella	0.03267	0.09314	0.06889	0.1585	2.10866	0.3287	0.6639	-0.09199	0.01612	-0.03621
Genus	g__Actinomyces	0.02148	0.06415	0.06874	0.198	3.20019	0.274	0.6179	-0.108	0.00335	-0.04727
Genus	g__norank_f__norank_o__Chitinophagales	0.02601	0.09551	0.06832	0.1271	2.62668	0.0382	0.3998	-0.08606	0.009684	-0.0423
Genus	g__norank_f__67-14	0.003025	0.01308	0.06733	0.1631	22.2579	0.01864	0.3355	-0.1062	-0.02591	-0.06431
Genus	g__norank_f__norank_o__Candidatus_Magasanikbacteria	0.07653	0.08229	0.06691	0.1087	0.874298	0.3177	0.6639	-0.03266	0.04526	0.009623
Genus	g__norank_f__norank_o__Elsterales	0.00121	0.006402	0.06677	0.244	55.1818	0.07421	0.3998	-0.1377	-0.01573	-0.06555
Genus	g__unclassified_f__Saccharimonadaceae	0.03297	0.1025	0.06536	0.1474	1.98241	0.1663	0.434	-0.08249	0.02295	-0.03238
Genus	g__unclassified_f__Rhodobacteraceae	0.02178	0.04704	0.06493	0.134	2.98118	0.3255	0.6639	-0.08083	-0.006336	-0.04316
Genus	g__Brucella	0.01633	0.05445	0.06338	0.145	3.8812	0.1136	0.3998	-0.0915	-0.007463	-0.04705
Genus	g__Romboutsia	0.2051	1.021	0.06267	0.1117	0.305558	0.06107	0.3998	-0.07363	0.558	0.1424
Genus	g__norank_f__LWQ8	0.009679	0.03814	0.06239	0.152	6.44591	0.05945	0.3998	-0.09353	-0.01462	-0.05271
Genus	g__Alloprevotella	0.00242	0.0128	0.05943	0.1275	24.5579	0.01323	0.2685	-0.09117	-0.02696	-0.05701
Genus	g__Enhydrobacter	0.04023	0.09664	0.05929	0.1459	1.47378	0.4648	0.6639	-0.07206	0.02844	-0.01905
Genus	g__norank_f__UCG-011	0.04991	0.2222	0.05816	0.4044	1.1653	0.696	0.7747	-0.15	0.1206	-0.008254
Genus	g__Aquabacterium	0.00847	0.03308	0.05773	0.1002	6.81582	0.009146	0.2237	-0.07691	-0.0222	-0.04926
Genus	g__Luteimonas	0.02904	0.06967	0.05759	0.2408	1.98313	0.3907	0.6639	-0.105	0.02901	-0.02855
Genus	g__norank_f__norank_o__norank_c__norank_p__WPS-2	0.02722	0.07195	0.05731	0.1183	2.10544	0.258	0.5889	-0.06903	0.009697	-0.03009
Genus	g__Neochlamydia	0.04326	0.0999	0.05717	0.1238	1.32154	0.6166	0.7002	-0.06106	0.0344	-0.01392
Genus	g__norank_f__norank_o__norank_c__KD4-96	0.08318	0.2725	0.05604	0.1498	0.67372	0.8494	0.9064	-0.06532	0.1515	0.02714
Genus	g__Novosphingobium	0.03146	0.07965	0.0559	0.1311	1.77686	0.3308	0.6639	-0.07114	0.01928	-0.02444
Genus	g__Candidatus_Obscuribacter	0.05747	0.1213	0.05463	0.1178	0.950583	1	1	-0.04509	0.05615	0.002844
Genus	g__NK4A214_group	0.0729	0.2517	0.05435	0.3434	0.745542	0.6664	0.7497	-0.1085	0.1406	0.01855
Genus	g__Massilia	0.01785	0.04743	0.05336	0.1129	2.98936	0.1372	0.3998	-0.07007	-0.003776	-0.03551
Genus	g__Collinsella	0.06776	0.2314	0.05166	0.1207	0.762397	0.3187	0.6639	-0.0604	0.127	0.01608
Genus	g__Nakamurella	0.04537	0.08137	0.0511	0.08767	1.12629	0.5956	0.6861	-0.04023	0.0309	-0.005727
Genus	g__Methylobacterium-Methylorubrum	0.0366	0.07841	0.0511	0.1164	1.39617	0.6725	0.7548	-0.05723	0.02938	-0.0145
Genus	g__TM7a	0.003025	0.008379	0.04969	0.1275	16.4264	0.05852	0.3998	-0.08347	-0.01813	-0.04666
Genus	g__Dokdonella	0.03569	0.1114	0.04969	0.1185	1.39227	0.8914	0.9397	-0.06003	0.04094	-0.01399
Genus	g__norank_f__norank_o__norank_c__Dojkabacteria	0.02722	0.04788	0.04955	0.09626	1.82035	0.7287	0.8055	-0.05004	0.009375	-0.02233
Genus	g__Cupriavidus	0.01845	0.06992	0.04926	0.09469	2.66992	0.02038	0.3601	-0.06346	0.008023	-0.03081
Genus	g__Pajaroellobacter	0.04174	0.07194	0.04912	0.1044	1.17681	0.9611	0.987	-0.04384	0.02773	-0.00738
Genus	g__Aeromonas	0.05051	0.06162	0.04814	0.08662	0.953079	0.4117	0.6639	-0.02961	0.03144	0.00238
Genus	g__norank_f__norank_o__IMCC26256	0.005747	0.0288	0.04771	0.1306	8.30172	0.05944	0.3998	-0.07975	-0.01207	-0.04196
Genus	g__norank_f__norank_o__mle1-27	0.05263	0.1419	0.04757	0.1129	0.903857	0.8904	0.9396	-0.04496	0.07024	0.005066
Genus	g__Perlucidibaca	0.01543	0.07231	0.04729	0.1001	3.06481	0.03947	0.3998	-0.06594	0.009879	-0.03186
Genus	g__Granulicatella	0.02813	0.0816	0.04672	0.1092	1.66086	0.3469	0.6639	-0.05463	0.02366	-0.01859
Genus	g__Rikenellaceae_RC9_gut_group	0	0	0.04658	0.3291		0.3399	0.6639	-0.1355	0	-0.04658
Genus	g__unclassified_f__Intrasporangiaceae	0.01482	0.07196	0.0463	0.09414	3.12416	0.05767	0.3998	-0.06415	0.009072	-0.03148
Genus	g__Planomicrobium	0.007562	0.04001	0.04545	0.2331	6.01031	0.307	0.6639	-0.1028	0.01216	-0.03789
Genus	g__Candidatus_Udaeobacter	0.00242	0.0128	0.04461	0.1622	18.4339	0.2086	0.5092	-0.08652	-0.008449	-0.04219
Genus	g__norank_f__norank_o__Vicinamibacterales	0.08288	0.3103	0.04461	0.1271	0.538248	0.6415	0.726	-0.06231	0.1689	0.03826
Genus	g__Pseudoxanthomonas	0.01694	0.08963	0.04432	0.1093	2.61629	0.05355	0.3998	-0.06832	0.01962	-0.02738
Genus	g__Hyphomicrobium	0.01573	0.0564	0.04404	0.09883	2.79975	0.1271	0.3998	-0.06058	0.003953	-0.02831
Genus	g__norank_f__Muribaculaceae	0.01391	0.07363	0.04305	0.14	3.0949	0.09679	0.3998	-0.07495	0.01761	-0.02914
Genus	g__Lachnospiraceae_NK3A20_group	0.01694	0.08637	0.04305	0.2803	2.54132	0.6598	0.7441	-0.1149	0.04181	-0.02611
Genus	g__Cutibacterium	0.311	1.285	0.04277	0.07052	0.137524	0.4201	0.6639	-0.01714	0.7861	0.2682
Genus	g__Candidatus_Captivus	0.04144	0.113	0.04277	0.107	1.03209	0.924	0.9692	-0.04658	0.05141	-0.001336
Genus	g__Gaiella	0	0	0.04235	0.103		0.005947	0.1621	-0.07185	-0.01934	-0.04235
Genus	g__Luteolibacter	0.000605	0.003201	0.04235	0.1092	70	0.0742	0.3998	-0.07181	-0.01559	-0.04174
Genus	g__Lysinibacillus	0.1028	0.3894	0.04094	0.09381	0.398249	0.3984	0.6639	-0.0341	0.218	0.06193
Genus	g__Blastomonas	0.01664	0.06579	0.03981	0.08908	2.39243	0.07671	0.3998	-0.05562	0.009987	-0.02317
Genus	g__Sphingopyxis	0.006957	0.02557	0.03882	0.07793	5.57999	0.01847	0.3355	-0.0534	-0.01099	-0.03186
Genus	g__unclassified_f__Oxalobacteraceae	0.04447	0.08345	0.03882	0.08729	0.872948	0.4714	0.6639	-0.03163	0.04622	0.005644
Genus	g__norank_f__Caulobacteraceae	0.09075	0.1528	0.03755	0.08842	0.413774	0.2729	0.617	-0.001091	0.1198	0.05319
Genus	g__norank_f__Steroidobacteraceae	0.04809	0.1043	0.03727	0.09133	0.775005	0.5046	0.6639	-0.0296	0.06049	0.01083
Genus	g__unclassified_c__Gammaproteobacteria	0.04477	0.0824	0.0367	0.07961	0.819745	0.8183	0.8781	-0.02848	0.04602	0.008065
Genus	g__Ruminococcus_gnavus_group	0.0366	0.09332	0.03529	0.1053	0.964208	0.9537	0.9833	-0.04179	0.04176	0.001308
Genus	g__Phreatobacter	0.01422	0.07523	0.03501	0.08093	2.46203	0.04133	0.3998	-0.05265	0.0163	-0.02079
Genus	g__Dietzia	0.07199	0.2567	0.03473	0.09184	0.482428	0.8966	0.9441	-0.03473	0.1529	0.03725
Genus	g__norank_f__JG30-KF-CM45	0.01059	0.04371	0.03444	0.09974	3.25212	0.3999	0.6639	-0.05358	0.005328	-0.02385
Genus	g__Porphyromonas	0	0	0.03416	0.09644		0.02333	0.3998	-0.06126	-0.01271	-0.03416
Genus	g__Limnobacter	0.0611	0.1359	0.03374	0.08656	0.552209	0.813	0.8735	-0.0243	0.09018	0.02737
Genus	g__norank_f__Holosporaceae	0.03025	0.0773	0.03345	0.0833	1.10579	0.6406	0.7259	-0.03755	0.03466	-0.003208
Genus	g__Streptomyces	0.00726	0.03241	0.03317	0.1363	4.56887	0.3756	0.6639	-0.06366	0.005505	-0.02591
Genus	g__Fusobacterium	0.07108	0.3144	0.03317	0.1325	0.466657	0.9352	0.9759	-0.04832	0.1756	0.03791
Genus	g__Deinococcus	0.03297	0.08449	0.03035	0.07006	0.920534	0.8811	0.9351	-0.03001	0.04191	0.002624
Genus	g__Oligoflexus	0	0	0.03007	0.06659		0.00417	0.125	-0.04898	-0.01511	-0.03007
Genus	g__norank_f__norank_o__Candidatus_Woesebacteria	0.03025	0.06497	0.02964	0.07447	0.979835	0.9752	0.9928	-0.02842	0.03216	0.0006059
Genus	g__Lacunisphaera	0.04205	0.09895	0.02908	0.08875	0.691558	0.5668	0.6861	-0.02811	0.05753	0.01296
Genus	g__Clostridium_sensu_stricto_1	0.4389	2.132	0.02809	0.08431	0.0640009	0.473	0.6639	-0.0312	1.251	0.4108
Genus	g__norank_f__F082	0	0	0.02795	0.1356		0.237	0.5461	-0.06832	0	-0.02795
Genus	g__unclassified_f__Rhodocyclaceae	0.04265	0.1147	0.02795	0.1019	0.655334	0.5469	0.6861	-0.02946	0.06624	0.0147
Genus	g__norank_f__norank_o__Acidobacteriales	0.01996	0.07068	0.02753	0.08532	1.37926	0.8837	0.9357	-0.0391	0.02791	-0.007564
Genus	g__Paludibaculum	0.08712	0.1392	0.02668	0.07154	0.306244	0.008524	0.2198	0.009748	0.1184	0.06044
Genus	g__Christensenellaceae_R-7_group	0.04719	0.2291	0.02654	0.1522	0.562407	0.9265	0.9692	-0.05632	0.129	0.02065
Genus	g__28-YEA-48	0.06836	0.1326	0.02626	0.06887	0.384143	0.1986	0.4922	-0.006172	0.0964	0.04211
Genus	g__Conexibacter	0.005142	0.01919	0.02611	0.1102	5.07779	1	1	-0.05604	0.003792	-0.02097
Genus	g__Acidocella	0.05233	0.09602	0.02597	0.06734	0.496274	0.2105	0.5123	-0.01125	0.06429	0.02636
Genus	g__norank_f__Eubacterium_coprostanoligenes_group	0.02632	0.1015	0.02597	0.1015	0.986702	0.8786	0.9334	-0.04348	0.05042	0.000344
Genus	g__unclassified_f__Acetobacteraceae	0.0242	0.0962	0.02583	0.07174	1.06736	0.3576	0.6639	-0.036	0.04309	-0.001633
Genus	g__Thiothrix	0	0	0.02555	0.08069		0.04518	0.3998	-0.04926	-0.007765	-0.02555
Genus	g__Subgroup_10	0.00726	0.03841	0.02555	0.07895	3.51928	0.165	0.434	-0.04404	0.005206	-0.01829
Genus	g__Subdoligranulum	0.01331	0.05021	0.02555	0.1215	1.91961	0.8561	0.9125	-0.04866	0.02007	-0.01224
Genus	g__Aquicella	0.09044	0.1645	0.02527	0.08525	0.279412	0.03765	0.3998	0.0003217	0.1311	0.06517
Genus	g__norank_f__norank_o__Candidatus_Peregrinibacteria	0.00484	0.02561	0.02513	0.07983	5.19215	0.2118	0.5129	-0.04428	0.001389	-0.02029
Genus	g__Prevotellaceae_UCG-001	0.003025	0.01601	0.02428	0.1478	8.02645	0.7469	0.8153	-0.06338	0.003568	-0.02125
Genus	g__norank_f__Roseiflexaceae	0	0	0.02414	0.1114		0.1683	0.434	-0.05477	-0.003247	-0.02414
Genus	g__Candidatus_Xiphinematobacter	0.001815	0.009604	0.024	0.08882	13.2231	0.3892	0.6639	-0.04927	-0.002159	-0.02218
Genus	g__Peredibacter	0.0608	0.1151	0.02371	0.07195	0.389967	0.1026	0.3998	-0.005641	0.08507	0.03709
Genus	g__norank_f__Methyloligellaceae	0	0	0.02301	0.07959		0.08691	0.3998	-0.04729	-0.004376	-0.02301
Genus	g__Aggregatibacter	0.002117	0.0112	0.02244	0.07322	10.5999	0.2807	0.6301	-0.04023	-0.003811	-0.02033
Genus	g__Dyadobacter	0.01694	0.05236	0.02244	0.07332	1.32468	0.8837	0.9357	-0.03415	0.02117	-0.005505
Genus	g__Brachymonas	0	0	0.02174	0.06688		0.04518	0.3998	-0.03995	-0.007763	-0.02174
Genus	g__Eikenella	0	0	0.02174	0.0918		0.1207	0.3998	-0.04912	-0.001835	-0.02174
Genus	g__Leptothrix	0.01452	0.05512	0.02103	0.0869	1.44835	0.7257	0.8055	-0.04087	0.02251	-0.006513
Genus	g__norank_f__norank_o__Saccharimonadales	0.01301	0.04184	0.02103	0.09021	1.61645	0.7329	0.8092	-0.03763	0.0188	-0.008025
Genus	g__Sporosarcina	0.01694	0.07071	0.02103	0.0892	1.24144	0.9525	0.9833	-0.03527	0.03188	-0.004095
Genus	g__Ruminococcus	0.01845	0.07079	0.02075	0.06885	1.12466	0.5784	0.6861	-0.03148	0.0286	-0.002298
Genus	g__Phenylobacterium	0.001512	0.005672	0.02047	0.06702	13.5384	0.4638	0.6639	-0.03757	-0.003811	-0.01896
Genus	g__norank_f__KD3-93	0	0	0.02004	0.07649		0.08691	0.3998	-0.04066	-0.003953	-0.02005
Genus	g__norank_f__JG30-KF-AS9	0.003932	0.02081	0.02004	0.06916	5.09664	0.2185	0.5241	-0.03743	0.0008273	-0.01611
Genus	g__Peptostreptococcus	0.0009075	0.004802	0.02004	0.08047	22.0826	0.5392	0.6861	-0.04271	-0.002621	-0.01914
Genus	g__Shewanella	0.02329	0.04915	0.0199	0.07512	0.854444	0.1963	0.4876	-0.02319	0.02746	0.003388
Genus	g__Gordonia	0.01028	0.05442	0.0199	0.1094	1.9358	0.4359	0.6639	-0.04434	0.02408	-0.009617
Genus	g__Gemmatimonas	0.007562	0.03052	0.01976	0.06504	2.61307	0.4902	0.6639	-0.03331	0.007305	-0.0122
Genus	g__Rhodanobacter	0.0121	0.04659	0.01962	0.05617	1.62149	0.5784	0.6861	-0.02953	0.01448	-0.007524
Genus	g__Klebsiella	0.006655	0.01988	0.01948	0.04939	2.92712	0.08629	0.3998	-0.02823	0.001998	-0.01282
Genus	g__Roseomonas	0.04658	0.2465	0.01892	0.06122	0.406183	0.2502	0.5738	-0.03035	0.1524	0.02766
Genus	g__Lachnospiraceae_NK4A136_group	0.008772	0.04171	0.01863	0.05778	2.1238	0.5229	0.6778	-0.03005	0.01341	-0.00986
Genus	g__Leptospirillum	0.07834	0.1394	0.01849	0.06948	0.236022	0.0329	0.3998	0.007908	0.1145	0.05986
Genus	g__Herbaspirillum	0.01906	0.06647	0.01849	0.1057	0.970094	0.3456	0.6639	-0.03686	0.03527	0.0005645
Genus	g__norank_f__Pirellulaceae	0.002117	0.0112	0.01835	0.06452	8.66793	0.1549	0.4115	-0.03388	-0.001693	-0.01623
Genus	g__Alistipes	0.000605	0.003201	0.01807	0.06406	29.8678	0.2807	0.6301	-0.03567	-0.00236	-0.01746
Genus	g__Haliangium	0.003932	0.02081	0.01779	0.0619	4.52442	0.2287	0.5461	-0.03148	0.002782	-0.01386
Genus	g__Dubosiella	0.005142	0.02154	0.0175	0.09027	3.40335	0.9591	0.986	-0.04099	0.009075	-0.01236
Genus	g__norank_f__Gemmataceae	0.005747	0.02113	0.01736	0.0728	3.02071	0.8114	0.8727	-0.03349	0.005505	-0.01161
Genus	g__Hydrogenophaga	0.006957	0.03365	0.01722	0.05395	2.4752	0.501	0.6639	-0.02801	0.009825	-0.01026
Genus	g__Prevotellaceae_UCG-003	0.004537	0.01701	0.01722	0.1124	3.79546	0.464	0.6639	-0.04573	0.007926	-0.01268
Genus	g__norank_f__WD2101_soil_group	0.01875	0.09924	0.01694	0.05969	0.903467	0.335	0.6639	-0.0288	0.04892	0.001815
Genus	g__norank_f__norank_o__norank_c__Acidimicrobiia	0	0	0.0168	0.07525		0.1207	0.3998	-0.03938	-0.002258	-0.0168
Genus	g__Blastococcus	0.03418	0.1398	0.0168	0.0794	0.491516	0.2693	0.6123	-0.0274	0.08456	0.01739
Genus	g__Amycolatopsis	0	0	0.01637	0.1268		0.5101	0.6639	-0.04912	0	-0.01637
Genus	g__norank_f__norank_o__Actinomarinales	0.02027	0.09775	0.01637	0.07626	0.807597	0.696	0.7747	-0.02843	0.04757	0.003892
Genus	g__Selenomonas	0.01391	0.05293	0.01623	0.05203	1.16679	0.5453	0.6861	-0.02527	0.02355	-0.002319
Genus	g__Parafrigoribacterium	0	0	0.01595	0.06958		0.1207	0.3998	-0.03769	-0.001553	-0.01595
Genus	g__unclassified_o__Coriobacteriales	0	0	0.01581	0.07563		0.1683	0.434	-0.03839	-0.0007059	-0.01581
Genus	g__Serratia	0.005142	0.01974	0.01581	0.04918	3.07468	0.3071	0.6639	-0.02646	0.003548	-0.01067
Genus	g__unclassified_f__Erysipelotrichaceae	0.006957	0.02619	0.01581	0.0776	2.27253	0.9591	0.986	-0.0351	0.008975	-0.00885
Genus	g__norank_f__norank_o__norank_c__Alphaproteobacteria	0	0	0.01567	0.05451		0.03251	0.3998	-0.03064	-0.0048	-0.01567
Genus	g__Nitrospira	0.03388	0.09989	0.01553	0.07005	0.458383	0.1494	0.3998	-0.01736	0.06083	0.01835
Genus	g__Eubacterium_hallii_group	0.0124	0.05309	0.01553	0.05704	1.25242	0.7738	0.8389	-0.02525	0.02396	-0.003125
Genus	g__Pleomorphomonas	0.00484	0.02118	0.01553	0.07774	3.20868	0.8262	0.8836	-0.03363	0.005928	-0.01069
Genus	g__norank_f__PHOS-HE36	0.0003025	0.001601	0.01539	0.08024	50.876	0.5392	0.6861	-0.03797	-0.0005445	-0.01508
Genus	g__Anaerostipes	0.02148	0.1009	0.01539	0.06444	0.71648	0.7601	0.8287	-0.02906	0.05187	0.006092
Genus	g__Megasphaera	0.000605	0.003201	0.01525	0.0679	25.2066	0.5392	0.6861	-0.0336	-0.0008469	-0.01464
Genus	g__Turicibacter	0.1095	0.544	0.0151	0.05831	0.1379	0.7261	0.8055	-0.02299	0.3078	0.09441
Genus	g__Ruminococcus_torques_group	0.02117	0.06558	0.0151	0.05487	0.713274	0.8781	0.9334	-0.0195	0.03829	0.006068
Genus	g__norank_f__Solirubrobacteraceae	0	0	0.01496	0.04902		0.08691	0.3998	-0.02823	-0.003528	-0.01496
Genus	g__Leptotrichia	0	0	0.01496	0.0691		0.1683	0.434	-0.03402	-0.001129	-0.01496
Genus	g__norank_f__norank_o__Candidatus_Moranbacteria	0.0009075	0.004802	0.01496	0.05739	16.4848	0.3892	0.6639	-0.03187	-0.001512	-0.01406
Genus	g__DSSF69	0.006655	0.02443	0.01496	0.08025	2.24793	0.9755	0.9928	-0.03287	0.009983	-0.008308
Genus	g__Symbiobacterium	0	0	0.01482	0.1033		0.3399	0.6639	-0.04446	0	-0.01482
Genus	g__norank_f__norank_o__Clostridia_UCG-014	0.036	0.153	0.01482	0.06868	0.411667	0.6927	0.7738	-0.02216	0.09132	0.02118
Genus	g__Sulfurospirillum	0	0	0.01468	0.1137		0.5101	0.6639	-0.04404	0	-0.01468
Genus	g__norank_f__Caldilineaceae	0.0124	0.06562	0.01468	0.0642	1.18387	0.5843	0.6861	-0.02851	0.03001	-0.002276
Genus	g__norank_f__AKYH767	0.01361	0.04028	0.01454	0.05568	1.06833	0.7464	0.8153	-0.02315	0.02036	-0.0009282
Genus	g__Gardnerella	0	0	0.01426	0.05121		0.1207	0.3998	-0.02837	-0.002682	-0.01426
Genus	g__Dysgonomonas	0	0	0.01426	0.1104		0.5101	0.6639	-0.04277	0	-0.01426
Genus	g__Exiguobacterium	0	0	0.01412	0.04371		0.03251	0.3998	-0.02626	-0.004376	-0.01412
Genus	g__Erysipelatoclostridium	0	0	0.01412	0.06564		0.1683	0.434	-0.03459	-0.0004235	-0.01412
Genus	g__Chujaibacter	0.00242	0.009179	0.01412	0.06624	5.83471	0.8262	0.8836	-0.03027	0.002017	-0.0117
Genus	g__Succiniclasticum	0	0	0.01397	0.1082		0.5101	0.6639	-0.04192	0	-0.01397
Genus	g__Akkermansia	0.00605	0.02269	0.01355	0.04857	2.23967	0.5229	0.6778	-0.02186	0.006533	-0.007502
Genus	g__Pirellula	0.00121	0.006402	0.01355	0.06718	11.1983	0.7469	0.8153	-0.03205	0.002359	-0.01234
Genus	g__norank_f__norank_o__Blfdi19	0	0	0.01327	0.04802		0.1207	0.3998	-0.02654	-0.002258	-0.01327
Genus	g__norank_f__Sutterellaceae	0.004537	0.02401	0.01299	0.03943	2.86313	0.2322	0.5461	-0.02059	0.005421	-0.00845
Genus	g__Kribbella	0	0	0.01299	0.0631		0.237	0.5461	-0.02908	0	-0.01299
Genus	g__Sandaracinus	0.0127	0.05806	0.01299	0.04598	1.02283	0.6795	0.7617	-0.02162	0.02827	-0.0002806
Genus	g__norank_f__Gemmatimonadaceae	0.01119	0.05297	0.01285	0.07191	1.14835	0.8861	0.9362	-0.02702	0.02839	-0.001654
Genus	g__Trichococcus	0.04416	0.2337	0.0127	0.04646	0.287591	0.1867	0.4738	-0.02202	0.128	0.03147
Genus	g__Paludisphaera	0.002117	0.0112	0.0127	0.09841	5.99906	0.6027	0.6861	-0.03812	0.006352	-0.01059
Genus	g__Acidibacter	0.002722	0.01285	0.0127	0.04757	4.66569	0.615	0.6993	-0.02394	0.001634	-0.009981
Genus	g__Brachybacterium	0.01422	0.05661	0.0127	0.06091	0.893108	0.9428	0.9759	-0.02329	0.02793	0.001515
Genus	g__unclassified_f__Polyangiaceae	0.03993	0.1327	0.01242	0.04226	0.311044	0.3991	0.6639	-0.01293	0.08407	0.02751
Genus	g__P3OB-42	0.05596	0.09387	0.01228	0.0487	0.219442	0.004192	0.125	0.009338	0.0804	0.04368
Genus	g__norank_f__norank_o__norank_c__MB-A2-108	0.01543	0.08163	0.01228	0.05013	0.795852	0.4481	0.6639	-0.024	0.04025	0.003145
Genus	g__Kineosporia	0.000605	0.003201	0.01228	0.06312	20.2975	0.5392	0.6861	-0.03031	8.066e-05	-0.01168
Genus	g__Taibaiella	0	0	0.01214	0.0658		0.237	0.5461	-0.03218	0	-0.01214
Genus	g__Acetitomaculum	0	0	0.01214	0.09403		0.5101	0.6639	-0.03642	0	-0.01214
Genus	g__UCG-005	0	0	0.012	0.05		0.1683	0.434	-0.02739	0	-0.012
Genus	g__norank_f__Alcaligenaceae	0.01482	0.03868	0.012	0.04431	0.809717	0.1789	0.4576	-0.01488	0.02119	0.002824
Genus	g__Thermicanus	0	0	0.012	0.09294		0.5101	0.6639	-0.036	0	-0.012
Genus	g__Rivibacter	0	0	0.01186	0.05362		0.1207	0.3998	-0.02738	-0.000847	-0.01186
Genus	g__norank_f__Mitochondria	0.007562	0.01518	0.01186	0.03385	1.56837	0.9544	0.9833	-0.01494	0.005264	-0.004295
Genus	g__Rubellimicrobium	0.01633	0.06511	0.01172	0.04581	0.717697	0.9265	0.9692	-0.0175	0.0324	0.004617
Genus	g__norank_f__norank_o__Candidatus_Zambryskibacteria	0.002722	0.01441	0.01129	0.03343	4.14769	0.2086	0.5092	-0.01779	0.001151	-0.00857
Genus	g__norank_f__Ilumatobacteraceae	0.01059	0.05602	0.01129	0.04708	1.0661	0.4481	0.6639	-0.0216	0.02837	-0.000706
Genus	g__norank_f__norank_o__Subgroup_17	0.02571	0.1361	0.01115	0.07278	0.433683	0.5998	0.6861	-0.02823	0.07544	0.01456
Genus	g__unclassified_f__Gemmatimonadaceae	0.0009075	0.004802	0.01115	0.05344	12.2865	0.7469	0.8153	-0.02712	0.0009075	-0.01024
Genus	g__unclassified_f__Lachnospiraceae	0.02208	0.0886	0.01115	0.07059	0.504982	0.9102	0.9574	-0.02103	0.05072	0.01093
Genus	g__Paenibacillus	0.003327	0.0127	0.01115	0.04895	3.35137	1	1	-0.02174	0.003348	-0.007823
Genus	g__Sphingorhabdus	0	0	0.01101	0.0488		0.237	0.5461	-0.02626	0	-0.01101
Genus	g__Truepera	0.0121	0.06402	0.01101	0.04927	0.909917	0.442	0.6639	-0.02202	0.03023	0.001088
Genus	g__Solirubrobacter	0.0009075	0.004802	0.01087	0.05666	11.978	0.3948	0.6639	-0.02952	0.0003829	-0.009962
Genus	g__norank_f__norank_o__norank_c__norank_p__Desulfobacterota	0	0	0.01073	0.04941		0.08691	0.3998	-0.02696	-0.001553	-0.01073
Genus	g__Ellin6067	0	0	0.01073	0.05832		0.1683	0.434	-0.02625	-0.0002823	-0.01073
Genus	g__Lacibacter	0.002722	0.01285	0.01073	0.05878	3.94195	0.464	0.6639	-0.02722	0.005143	-0.008006
Genus	g__Novispirillum	0.001512	0.008003	0.01059	0.0543	7.00397	0.5392	0.6861	-0.0247	0.001513	-0.009074
Genus	g__Pseudonocardia	0.00605	0.03201	0.01059	0.05396	1.75041	0.7658	0.8312	-0.02386	0.01363	-0.004538
Genus	g__Atopobium	0.003025	0.01601	0.01059	0.05315	3.50083	0.7658	0.8312	-0.02323	0.005203	-0.007562
Genus	g__norank_f__Vermiphilaceae	0.006957	0.03519	0.01059	0.03953	1.52221	0.8411	0.8986	-0.01934	0.0152	-0.00363
Genus	g__Eubacterium_nodatum_group	0.009075	0.04802	0.01059	0.06504	1.16694	0.9659	0.9887	-0.02414	0.02468	-0.001513
Genus	g__norank_f__Myxococcaceae	0	0	0.01045	0.0489		0.237	0.5461	-0.02372	0	-0.01045
Genus	g__Puia	0.00121	0.006402	0.01045	0.05606	8.63636	0.554	0.6861	-0.02553	0.00121	-0.009237
Genus	g__norank_f__norank_o__norank_c__Parcubacteria	0.01331	0.05403	0.0103	0.0404	0.773854	0.8861	0.9362	-0.01627	0.02895	0.003003
Genus	g__norank_f__Pedosphaeraceae	0.0003025	0.001601	0.01016	0.07038	33.5868	0.9886	0.9928	-0.02906	0.000605	-0.009862
Genus	g__norank_f__Acetobacteraceae	0.0003025	0.001601	0.01002	0.03639	33.124	0.3892	0.6639	-0.02061	-0.001391	-0.009719
Genus	g__unclassified_o__Chlamydiales	0.04356	0.07665	0.009881	0.03594	0.226837	0.002281	0.08223	0.007885	0.06947	0.03368
Genus	g__Methylocystis	0	0	0.009458	0.03967		0.1207	0.3998	-0.02047	-0.001412	-0.009458
Genus	g__unclassified_c__Parcubacteria	0.005142	0.02721	0.009458	0.04358	1.83936	0.3255	0.6639	-0.02104	0.009781	-0.004316
Genus	g__Enterorhabdus	0.0009075	0.004802	0.009458	0.03867	10.422	0.3948	0.6639	-0.01886	-0.000363	-0.008551
Genus	g__Anaeromyxobacter	0.002722	0.01441	0.009458	0.05467	3.47465	0.5843	0.6861	-0.02226	0.005163	-0.006735
Genus	g__Vibrio	0.0003025	0.001601	0.009458	0.05207	31.2661	0.9886	0.9928	-0.02476	0.000605	-0.009154
Genus	g__norank_f__Sphingomonadaceae	0	0	0.009317	0.05055		0.237	0.5461	-0.02526	0	-0.009316
Genus	g__Kocuria	0.03176	0.134	0.009175	0.03608	0.288885	0.5287	0.6843	-0.01198	0.08098	0.02259
Genus	g__norank_f__Longimicrobiaceae	0.0003025	0.001601	0.009175	0.03833	30.3306	0.5392	0.6861	-0.0196	-0.000242	-0.008873
Genus	g__Membranicola	0.003932	0.02081	0.009034	0.05167	2.29756	0.7658	0.8312	-0.02146	0.007865	-0.005103
Genus	g__Anaerovibrio	0	0	0.008893	0.06889		0.5101	0.6639	-0.02668	0	-0.008893
Genus	g__Chthoniobacter	0	0	0.008893	0.0483		0.3399	0.6639	-0.02244	0	-0.008893
Genus	g__Treponema	0	0	0.008752	0.05108		0.3399	0.6639	-0.02357	0	-0.008751
Genus	g__Aerococcus	0.0009075	0.004802	0.008752	0.03687	9.64408	0.5466	0.6861	-0.01815	0.000484	-0.007844
Genus	g__Pedomicrobium	0	0	0.008611	0.05147		0.237	0.5461	-0.02301	0	-0.008611
Genus	g__Leptolyngbya_PCC-6306	0	0	0.008611	0.0667		0.5101	0.6639	-0.02583	0	-0.008609
Genus	g__norank_f__Rickettsiaceae	0.01028	0.05442	0.00847	0.04857	0.82393	0.9659	0.9887	-0.01976	0.03086	0.001815
Genus	g__norank_f__Ruminococcaceae	0.00121	0.006402	0.008328	0.03847	6.88264	0.7469	0.8153	-0.01694	0.00121	-0.007118
Genus	g__unclassified_f__Oscillospiraceae	0	0	0.008187	0.03657		0.237	0.5461	-0.01864	0	-0.008188
Genus	g__Rummeliibacillus	0.0003025	0.001601	0.008187	0.03667	27.0645	0.5392	0.6861	-0.01885	-0.0001008	-0.007885
Genus	g__norank_f__AKYG1722	0.02057	0.08306	0.008046	0.0375	0.391152	0.6714	0.7544	-0.01186	0.05172	0.01252
Genus	g__Mucilaginibacter	0.0003025	0.001601	0.008046	0.03875	26.5983	0.7469	0.8153	-0.01934	0.0003025	-0.007744
Genus	g__norank_f__norank_o__Planctomycetales	0.02359	0.08872	0.007905	0.04633	0.3351	0.3251	0.6639	-0.01468	0.05903	0.01569
Genus	g__norank_f__norank_o__SBR1031	0.01452	0.0523	0.007905	0.02678	0.544421	0.809	0.8711	-0.01008	0.0309	0.006616
Genus	g__Endomicrobium	0	0	0.007764	0.05109		0.3399	0.6639	-0.02202	0	-0.007764
Genus	g__norank_f__Microscillaceae	0	0	0.007623	0.04244		0.237	0.5461	-0.02033	0	-0.007621
Genus	g__Gemella	0.01391	0.0514	0.007623	0.03904	0.548023	0.5224	0.6778	-0.01238	0.03198	0.00629
Genus	g__norank_f__SM2D12	0	0	0.007481	0.02975		0.1683	0.434	-0.01567	-0.0009882	-0.007481
Genus	g__unclassified_f__Propionibacteriaceae	0	0	0.007481	0.04894		0.3399	0.6639	-0.02118	0	-0.007482
Genus	g__unclassified_f__Pedosphaeraceae	0	0	0.007481	0.0465		0.3399	0.6639	-0.02075	0	-0.007482
Genus	g__Roseiarcus	0.001512	0.008003	0.007481	0.02867	4.94775	0.5392	0.6861	-0.01482	0.001957	-0.005969
Genus	g__norank_f__norank_o__Subgroup_13	0	0	0.00734	0.03718		0.237	0.5461	-0.01779	0	-0.007341
Genus	g__unclassified_c__Anaerolineae	0	0	0.00734	0.04703		0.3399	0.6639	-0.02061	0	-0.00734
Genus	g__norank_f__norank_o__norank_c__Sericytochromatia	0.0009075	0.004802	0.00734	0.03339	8.08815	0.7469	0.8153	-0.01526	0.0009075	-0.006432
Genus	g__Altererythrobacter	0.00484	0.02252	0.007199	0.04768	1.4874	0.449	0.6639	-0.01873	0.01158	-0.002359
Genus	g__Lachnoanaerobaculum	0.01089	0.05762	0.007199	0.02879	0.661065	0.5998	0.6861	-0.01341	0.03041	0.003691
Genus	g__Eubacterium_ruminantium_group	0.004537	0.02401	0.007199	0.05576	1.58673	0.6027	0.6861	-0.02159	0.01361	-0.002663
Genus	g__Prevotellaceae_NK3B31_group	0.00242	0.0128	0.007199	0.05576	2.97479	0.6027	0.6861	-0.02159	0.00484	-0.004778
Genus	g__Erysipelotrichaceae_UCG-003	0.02329	0.091	0.007199	0.03559	0.309103	0.6471	0.7306	-0.01073	0.05811	0.01609
Genus	g__norank_f__Fimbriimonadaceae	0.00726	0.03841	0.007199	0.04003	0.991598	0.7848	0.8479	-0.01651	0.01952	6.185e-05
Genus	g__Leptospira	0.00484	0.01836	0.007199	0.03214	1.4874	0.8711	0.9275	-0.01341	0.008127	-0.002358
Genus	g__Thermoanaerobacterium	0	0	0.007058	0.05467		0.5101	0.6639	-0.02118	0	-0.007059
Genus	g__norank_f__norank_o__FW22	0	0	0.007058	0.05467		0.5101	0.6639	-0.02118	0	-0.007059
Genus	g__Lachnoclostridium	0.001815	0.005812	0.007058	0.03604	3.88871	0.5476	0.6861	-0.01674	0.002279	-0.005244
Genus	g__Fusicatenibacter	0.001512	0.005182	0.007058	0.02568	4.66799	0.8223	0.8815	-0.01375	0.0004841	-0.005545
Genus	g__Geodermatophilus	0.00484	0.01836	0.007058	0.03611	1.45826	0.9428	0.9759	-0.0145	0.00962	-0.002218
Genus	g__unclassified_f__Prevotellaceae	0	0	0.006917	0.05358		0.5101	0.6639	-0.02075	0	-0.006917
Genus	g__Actinoplanes	0.001512	0.008003	0.006917	0.03201	4.57474	0.554	0.6861	-0.01524	0.001613	-0.005405
Genus	g__Candidatus_Finniella	0.01724	0.07054	0.006917	0.03273	0.401218	0.6633	0.747	-0.01085	0.04051	0.01032
Genus	g__Peptoclostridium	0	0	0.006776	0.04724		0.3399	0.6639	-0.01962	0	-0.006776
Genus	g__Candidatus_Cardinium	0	0	0.006776	0.05248		0.5101	0.6639	-0.02032	0	-0.006775
Genus	g__Gemmata	0.007865	0.03843	0.006634	0.04096	0.843484	0.449	0.6639	-0.01559	0.02084	0.001232
Genus	g__norank_f__Chroococcidiopsaceae	0	0	0.006634	0.05139		0.5101	0.6639	-0.01991	0	-0.006635
Genus	g__Proteiniclasticum	0.007865	0.04162	0.006634	0.05139	0.843484	0.6027	0.6861	-0.0199	0.02359	0.00123
Genus	g__Rhodopirellula	0.000605	0.003201	0.006634	0.05139	10.9653	0.6027	0.6861	-0.0199	0.00121	-0.00603
Genus	g__OLB13	0.0003025	0.001601	0.006493	0.02467	21.4645	0.1476	0.3998	-0.01339	-0.001271	-0.006191
Genus	g__norank_f__PRD18C08	0.01875	0.03551	0.006493	0.01753	0.346293	0.3031	0.6639	-0.0002812	0.02636	0.01226
Genus	g__Tardiphaga	0	0	0.006352	0.03705		0.237	0.5461	-0.01666	0	-0.006352
Genus	g__norank_f__A4b	0	0	0.006352	0.03652		0.237	0.5461	-0.01708	0	-0.006353
Genus	g__norank_f__norank_o__Frankiales	0.003327	0.01761	0.006352	0.02434	1.90923	0.4359	0.6639	-0.012	0.005968	-0.003026
Genus	g__unclassified_c__Actinobacteria	0.000605	0.003201	0.006352	0.0492	10.4992	0.6027	0.6861	-0.01905	0.001815	-0.005747
Genus	g__Petrimonas	0.01361	0.07203	0.006352	0.0352	0.466716	0.9432	0.9759	-0.01398	0.03829	0.007257
Genus	g__Sellimonas	0.009075	0.03702	0.006211	0.03784	0.684408	0.449	0.6639	-0.01311	0.02214	0.002863
Genus	g__norank_f__Anaerolineaceae	0.04174	0.1825	0.00607	0.02426	0.145424	0.254	0.581	-0.006208	0.109	0.03567
Genus	g__Parabacteroides	0.00605	0.02745	0.00607	0.0438	1.00331	0.4416	0.6639	-0.01736	0.01507	-1.971e-05
Genus	g__Patulibacter	0	0	0.00607	0.04702		0.5101	0.6639	-0.01821	0	-0.00607
Genus	g__Minicystis	0	0	0.00607	0.04702		0.5101	0.6639	-0.01821	0	-0.00607
Genus	g__unclassified_o__Acidobacteriales	0	0	0.005929	0.03577		0.3399	0.6639	-0.01624	0	-0.00593
Genus	g__norank_f__norank_o__Absconditabacteriales_SR1	0	0	0.005929	0.03253		0.3399	0.6639	-0.01525	0	-0.00593
Genus	g__unclassified_f__Eggerthellaceae	0.00363	0.01921	0.005929	0.04592	1.63333	0.6027	0.6861	-0.01778	0.008586	-0.0023
Genus	g__CAG-56	0.0127	0.04619	0.005788	0.03698	0.455748	0.1767	0.4532	-0.009316	0.02809	0.006918
Genus	g__Flavisolibacter	0	0	0.005788	0.02805		0.237	0.5461	-0.01383	0	-0.005787
Genus	g__Desulfomonile	0	0	0.005788	0.04483		0.5101	0.6639	-0.01736	0	-0.005788
Genus	g__norank_f__DEV007	0	0	0.005788	0.04483		0.5101	0.6639	-0.01737	0	-0.005789
Genus	g__norank_f__Eubacteriaceae	0	0	0.005788	0.04483		0.5101	0.6639	-0.02315	0	-0.005788
Genus	g__norank_f__norank_o__OPB41	0.00605	0.03201	0.005788	0.03117	0.956694	0.7848	0.8479	-0.01158	0.01742	0.000262
Genus	g__Thiobacillus	0	0	0.005646	0.03014		0.1683	0.434	-0.01496	-0.0001412	-0.005645
Genus	g__unclassified_f__Chloroflexaceae	0	0	0.005646	0.04374		0.5101	0.6639	-0.01694	0	-0.005646
Genus	g__Desulfovibrio	0.00121	0.006402	0.005646	0.03636	4.66612	0.7753	0.8395	-0.01553	0.00242	-0.004437
Genus	g__Pir4_lineage	0.00121	0.006402	0.005646	0.0344	4.66612	0.9886	0.9928	-0.01432	0.00242	-0.004437
Genus	g__unclassified_f__Acidobacteriaceae_Subgroup_1	0.000605	0.003201	0.005646	0.03129	9.33223	0.9886	0.9928	-0.01468	0.00121	-0.005042
Genus	g__norank_f__BIrii41	0	0	0.005505	0.03337		0.3399	0.6639	-0.0151	0	-0.005505
Genus	g__Candidatus_Methylomirabilis	0	0	0.005505	0.04264		0.5101	0.6639	-0.01651	0	-0.005505
Genus	g__Nitrosomonas	0.000605	0.003201	0.005505	0.02789	9.09917	0.7469	0.8153	-0.0122	0.000605	-0.0049
Genus	g__norank_f__norank_o__Rokubacteriales	0	0	0.005364	0.04155		0.5101	0.6639	-0.01609	0	-0.005363
Genus	g__Syntrophococcus	0	0	0.005364	0.04155		0.5101	0.6639	-0.01609	0	-0.005363
Genus	g__Hymenobacter	0	0	0.005364	0.0293		0.3399	0.6639	-0.01313	0	-0.005365
Genus	g__Methyloversatilis	0	0	0.005364	0.04155		0.5101	0.6639	-0.01609	0	-0.005364
Genus	g__unclassified_c__Bacilli	0	0	0.005364	0.02917		0.3399	0.6639	-0.01384	0	-0.005365
Genus	g__norank_f__norank_o__norank_c__JG30-KF-CM66	0.01149	0.05759	0.005364	0.03252	0.466841	0.6877	0.7692	-0.01212	0.03261	0.006131
Genus	g__norank_f__Reyranellaceae	0.01059	0.05602	0.005364	0.03169	0.506516	0.9432	0.9759	-0.01143	0.03021	0.005222
Genus	g__Anaerovorax	0.00363	0.01921	0.005364	0.0295	1.47769	0.9886	0.9928	-0.01298	0.008627	-0.001735
Genus	g__Halomonas	0.0366	0.08662	0.005223	0.02638	0.142705	0.04518	0.3998	0.002804	0.06949	0.03138
Genus	g__Eubacterium	0.0009075	0.004802	0.005223	0.04046	5.75537	0.6027	0.6861	-0.01567	0.002722	-0.004316
Genus	g__Faecalitalea	0	0	0.005082	0.03827		0.3399	0.6639	-0.0151	0	-0.005081
Genus	g__norank_f__norank_o__norank_c__Subgroup_21	0	0	0.005082	0.03936		0.5101	0.6639	-0.01525	0	-0.005082
Genus	g__norank_f__Babeliaceae	0	0	0.005082	0.0317		0.3399	0.6639	-0.01411	0	-0.005081
Genus	g__unclassified_c__Clostridia	0.00363	0.01921	0.005082	0.03936	1.4	0.6027	0.6861	-0.01525	0.01089	-0.001453
Genus	g__norank_f__norank_o__WCHB1-41	0.001512	0.008003	0.005082	0.02601	3.36111	0.7658	0.8312	-0.01115	0.00246	-0.00357
Genus	g__norank_f__norank_o__Subgroup_15	0	0	0.004941	0.03827		0.5101	0.6639	-0.01482	0	-0.00494
Genus	g__Micromonospora	0	0	0.004799	0.02278		0.1683	0.434	-0.01186	-0.0002823	-0.004799
Genus	g__Ottowia	0	0	0.004799	0.03718		0.5101	0.6639	-0.0144	0	-0.0048
Genus	g__norank_f__norank_o__EPR3968-O8a-Bc78	0	0	0.004799	0.03718		0.5101	0.6639	-0.0144	0	-0.0048
Genus	g__Alkanibacter	0	0	0.004799	0.03718		0.5101	0.6639	-0.0144	0	-0.0048
Genus	g__norank_f__norank_o__norank_c__norank_p__SAR324_cladeMarine_group_B	0.004235	0.02241	0.004799	0.03718	1.13318	0.6027	0.6861	-0.0144	0.01271	-0.0005645
Genus	g__norank_f__norank_o__MBA03	0.002722	0.01441	0.004799	0.03718	1.76304	0.6027	0.6861	-0.0144	0.008167	-0.002077
Genus	g__ZOR0006	0.0003025	0.001601	0.004799	0.03718	15.8645	0.6027	0.6861	-0.0144	0.0009075	-0.004497
Genus	g__Spirosoma	0.003327	0.01761	0.004799	0.02611	1.44244	0.9886	0.9928	-0.009883	0.007725	-0.001472
Genus	g__Fimbriiglobus	0.00121	0.006402	0.004799	0.0268	3.96612	0.9886	0.9928	-0.01144	0.00242	-0.00359
Genus	g__Rathayibacter	0	0	0.004658	0.03608		0.5101	0.6639	-0.01398	0	-0.004658
Genus	g__unclassified_p__Actinobacteriota	0.00363	0.01921	0.004658	0.03608	1.2832	0.6027	0.6861	-0.01397	0.01089	-0.00103
Genus	g__Proteiniphilum	0.01391	0.06439	0.004517	0.02497	0.32473	0.4343	0.6639	-0.008084	0.03628	0.009398
Genus	g__YC-ZSS-LKJ147	0	0	0.004517	0.02574		0.3399	0.6639	-0.012	0	-0.004518
Genus	g__norank_f__norank_o__JGI_0000069-P22	0	0	0.004517	0.03499		0.5101	0.6639	-0.01355	0	-0.004517
Genus	g__LNR_A2-18	0	0	0.004517	0.03284		0.3399	0.6639	-0.01299	0	-0.004517
Genus	g__norank_f__norank_o__norank_c__norank_p__Sva0485	0	0	0.004517	0.02574		0.3399	0.6639	-0.01186	0	-0.004518
Genus	g__norank_f__Selenomonadaceae	0	0	0.004517	0.03499		0.5101	0.6639	-0.01355	0	-0.004517
Genus	g__Georgenia	0.00847	0.03403	0.004517	0.02398	0.533294	0.6877	0.7692	-0.007724	0.01809	0.003952
Genus	g__Amnibacterium	0	0	0.004376	0.0169		0.1207	0.3998	-0.009176	-0.0007058	-0.004376
Genus	g__norank_f__norank_o__EC3	0	0	0.004376	0.0339		0.5101	0.6639	-0.01313	0	-0.004376
Genus	g__Eubacterium_brachy_group	0	0	0.004376	0.0339		0.5101	0.6639	-0.01313	0	-0.004377
Genus	g__DSSD61	0.000605	0.003201	0.004376	0.02012	7.23306	0.7469	0.8153	-0.009133	0.000605	-0.00377
Genus	g__Rhodococcus	0.01089	0.05762	0.004376	0.028	0.401837	0.9432	0.9759	-0.01058	0.03213	0.006514
Genus	g__Prevotellaceae_Ga6A1_group	0	0	0.004235	0.0328		0.5101	0.6639	-0.0127	0	-0.004235
Genus	g__BSV13	0	0	0.004235	0.0328		0.5101	0.6639	-0.0127	0	-0.004235
Genus	g__U29-B03	0.008167	0.04322	0.004235	0.0328	0.51855	0.6027	0.6861	-0.0127	0.0245	0.003933
Genus	g__Candidatus_Saccharimonas	0.0003025	0.001601	0.004235	0.0328	14	0.6027	0.6861	-0.0127	0.0009075	-0.003932
Genus	g__RB41	0.01845	0.09122	0.004094	0.03171	0.221897	0.1948	0.4852	-0.008187	0.05415	0.01436
Genus	g__norank_f__norank_o__norank_c__OM190	0	0	0.004094	0.03171		0.5101	0.6639	-0.01228	0	-0.004093
Genus	g__Prevotellaceae_UCG-004	0	0	0.004094	0.03171		0.5101	0.6639	-0.01228	0	-0.004093
Genus	g__Ilumatobacter	0	0	0.004094	0.02856		0.3399	0.6639	-0.01143	0	-0.004093
Genus	g__Oribacterium	0.004235	0.02241	0.004094	0.03171	0.966706	0.6027	0.6861	-0.01228	0.01271	0.0001424
Genus	g__DNF00809	0.00121	0.006402	0.004094	0.03171	3.38347	0.6027	0.6861	-0.01228	0.00363	-0.002883
Genus	g__FCPS473	0.0009075	0.004802	0.004094	0.02383	4.51129	0.9886	0.9928	-0.00974	0.001815	-0.003186
Genus	g__Pyramidobacter	0	0	0.003952	0.03062		0.5101	0.6639	-0.01186	0	-0.003952
Genus	g__Tannerella	0	0	0.003952	0.02235		0.3399	0.6639	-0.01045	0	-0.003953
Genus	g__norank_f__norank_o__Oligoflexales	0	0	0.003952	0.03062		0.5101	0.6639	-0.01186	0	-0.003952
Genus	g__Rudanella	0	0	0.003952	0.03062		0.5101	0.6639	-0.01186	0	-0.003952
Genus	g__Arcobacter	0	0	0.003952	0.03062		0.5101	0.6639	-0.01185	0	-0.003951
Genus	g__Geobacter	0	0	0.003952	0.02952		0.3399	0.6639	-0.01172	0	-0.003953
Genus	g__CPla-4_termite_group	0	0	0.003952	0.03062		0.5101	0.6639	-0.01185	0	-0.003952
Genus	g__Alkanindiges	0	0	0.003952	0.03062		0.5101	0.6639	-0.01185	0	-0.003951
Genus	g__Faecalibacterium	0.01936	0.07343	0.003952	0.02024	0.204132	0.6471	0.7306	-0.006776	0.04842	0.01541
Genus	g__norank_f__Oscillospiraceae	0.0009075	0.004802	0.003952	0.02169	4.35482	0.9886	0.9928	-0.009819	0.001029	-0.003044
Genus	g__Oceanobacillus	0	0	0.003811	0.02952		0.5101	0.6639	-0.01525	0	-0.003811
Genus	g__Turneriella	0	0	0.003811	0.02952		0.5101	0.6639	-0.01143	0	-0.003811
Genus	g__Luteibacter	0	0	0.003811	0.02545		0.3399	0.6639	-0.0103	0	-0.003811
Genus	g__unclassified_f__Cytophagaceae	0	0	0.003811	0.02952		0.5101	0.6639	-0.01144	0	-0.003812
Genus	g__norank_f__Verrucomicrobiaceae	0	0	0.003811	0.02952		0.5101	0.6639	-0.01143	0	-0.003812
Genus	g__UCG-004	0.01119	0.05922	0.003811	0.02952	0.340572	0.5787	0.6861	-0.007623	0.03358	0.007382
Genus	g__norank_f__norank_o__norank_c__SJA-28	0.004235	0.02241	0.003811	0.02083	0.899882	0.9659	0.9887	-0.00762	0.01271	0.0004258
Genus	g__norank_f__Saprospiraceae	0.004537	0.0167	0.00367	0.02843	0.808905	0.2048	0.5048	-0.008589	0.009378	0.0008677
Genus	g__norank_f__norank_o__11-24	0	0	0.00367	0.02843		0.5101	0.6639	-0.01101	0	-0.00367
Genus	g__unclassified_f__Weeksellaceae	0	0	0.00367	0.02843		0.5101	0.6639	-0.01101	0	-0.00367
Genus	g__Planctopirus	0	0	0.00367	0.02017		0.3399	0.6639	-0.009455	0	-0.003669
Genus	g__Thermobifida	0	0	0.00367	0.02843		0.5101	0.6639	-0.01101	0	-0.00367
Genus	g__Rahnella1	0	0	0.00367	0.02734		0.3399	0.6639	-0.01087	0	-0.003669
Genus	g__unclassified_o__Bacillales	0	0	0.00367	0.02843		0.5101	0.6639	-0.01101	0	-0.00367
Genus	g__Levilinea	0	0	0.00367	0.02843		0.5101	0.6639	-0.01101	0	-0.00367
Genus	g__Lentimicrobium	0	0	0.00367	0.02843		0.5101	0.6639	-0.01101	0	-0.00367
Genus	g__Peptoniphilus	0.01089	0.05762	0.00367	0.02843	0.337006	0.5787	0.6861	-0.00734	0.03267	0.00722
Genus	g__norank_f__p-251-o5	0.00121	0.006402	0.00367	0.02843	3.03306	0.6027	0.6861	-0.01101	0.00363	-0.00246
Genus	g__Kaistia	0	0	0.003529	0.02734		0.5101	0.6639	-0.01058	0	-0.003528
Genus	g__norank_f__norank_o__Bacteroidales	0	0	0.003529	0.02734		0.5101	0.6639	-0.01058	0	-0.003528
Genus	g__norank_f__Micromonosporaceae	0	0	0.003529	0.02734		0.5101	0.6639	-0.01058	0	-0.003528
Genus	g__norank_f__norank_o__PS-B29	0	0	0.003529	0.02734		0.5101	0.6639	-0.01059	0	-0.003528
Genus	g__norank_f__norank_o__norank_c__Lineage_IIb	0	0	0.003529	0.02734		0.5101	0.6639	-0.01059	0	-0.003528
Genus	g__Calothrix_PCC-6303	0	0	0.003529	0.02734		0.5101	0.6639	-0.01058	0	-0.003528
Genus	g__unclassified_f__Parachlamydiaceae	0	0	0.003529	0.021		0.3399	0.6639	-0.01017	0	-0.00353
Genus	g__Family_XIII_AD3011_group	0.00605	0.03201	0.003529	0.02734	0.583306	0.6027	0.6861	-0.01058	0.01815	0.002522
Genus	g__unclassified_o__Babeliales	0.0003025	0.001601	0.003529	0.02734	11.6661	0.6027	0.6861	-0.01058	0.0009075	-0.003226
Genus	g__norank_f__norank_o__norank_c__Subgroup_22	0.0009075	0.004802	0.003529	0.01993	3.88871	0.9886	0.9928	-0.008408	0.001815	-0.002621
Genus	g__Actinocorallia	0	0	0.003388	0.02624		0.5101	0.6639	-0.01016	0	-0.003388
Genus	g__Thermoflavimicrobium	0	0	0.003388	0.02624		0.5101	0.6639	-0.01016	0	-0.003388
Genus	g__Chthonomonas	0	0	0.003388	0.01846		0.3399	0.6639	-0.008893	0	-0.003388
Genus	g__Tolumonas	0	0	0.003388	0.02624		0.5101	0.6639	-0.01017	0	-0.003388
Genus	g__norank_f__37-13	0	0	0.003388	0.02624		0.5101	0.6639	-0.01016	0	-0.003388
Genus	g__Lachnospiraceae_XPB1014_group	0.008167	0.04322	0.003388	0.02624	0.41484	0.5787	0.6861	-0.01016	0.0245	0.00478
Genus	g__norank_f__norank_o__norank_c__norank_p__Armatimonadota	0.002117	0.0112	0.003388	0.01998	1.60038	0.9773	0.9928	-0.008047	0.005082	-0.001271
Genus	g__Filifactor	0	0	0.003247	0.02515		0.5101	0.6639	-0.00974	0	-0.003247
Genus	g__unclassified_f__Spirosomaceae	0	0	0.003247	0.02515		0.5101	0.6639	-0.009741	0	-0.003247
Genus	g__Candidatus_Protochlamydia	0	0	0.003247	0.02515		0.5101	0.6639	-0.00974	0	-0.003247
Genus	g__Saccharofermentans	0.01361	0.07203	0.003247	0.02515	0.238575	0.5787	0.6861	-0.006493	0.04083	0.01036
Genus	g__Gordonibacter	0.005747	0.03041	0.003247	0.02515	0.56499	0.6027	0.6861	-0.00724	0.01724	0.0025
Genus	g__norank_f__norank_o__Gastranaerophilales	0.003932	0.02081	0.003247	0.02515	0.825788	0.6027	0.6861	-0.00974	0.0118	0.0006856
Genus	g__norank_f__norank_o__norank_c__Thermodesulfovibrionia	0.002117	0.0112	0.003247	0.02515	1.53377	0.6027	0.6861	-0.00974	0.006352	-0.001129
Genus	g__norank_f__UCG-010	0.02057	0.09641	0.003106	0.02406	0.150997	0.1948	0.4852	-0.00621	0.06171	0.01747
Genus	g__Coprococcus	0.01391	0.05923	0.003106	0.02406	0.223293	0.1948	0.4852	-0.00621	0.03569	0.01081
Genus	g__norank_f__norank_o__0319-7L14	0.006957	0.02961	0.003106	0.02406	0.446457	0.2048	0.5048	-0.007802	0.02019	0.003854
Genus	g__norank_f__norank_o__norank_c__norank_p__NB1-j	0	0	0.003106	0.01454		0.237	0.5461	-0.007199	0	-0.003106
Genus	g__norank_f__norank_o__1013-28-CG33	0	0	0.003106	0.02406		0.5101	0.6639	-0.009315	0	-0.003105
Genus	g__norank_f__Actinomycetaceae	0	0	0.003106	0.02406		0.5101	0.6639	-0.009315	0	-0.003105
Genus	g__unclassified_f__Microbacteriaceae	0	0	0.003106	0.02406		0.5101	0.6639	-0.009315	0	-0.003105
Genus	g__norank_f__norank_o__norank_c__norank_p__FCPU426	0	0	0.003106	0.02406		0.5101	0.6639	-0.009315	0	-0.003105
Genus	g__norank_f__norank_o__norank_c__MVP-15	0	0	0.003106	0.02406		0.5101	0.6639	-0.009315	0	-0.003105
Genus	g__Odoribacter	0.0003025	0.001601	0.003106	0.02406	10.2678	0.6027	0.6861	-0.009315	0.0009075	-0.002803
Genus	g__norank_f__norank_o__Microtrichales	0.00484	0.02561	0.003106	0.01403	0.641736	0.804	0.8667	-0.006211	0.01381	0.001734
Genus	g__norank_f__Vicinamibacteraceae	0.01452	0.05336	0.002964	0.01756	0.204132	0.4057	0.6639	-0.004234	0.03575	0.01155
Genus	g__norank_f__norank_o__Ardenticatenales	0	0	0.002964	0.0199		0.3399	0.6639	-0.008048	0	-0.002965
Genus	g__Nitrosospira	0	0	0.002964	0.02296		0.5101	0.6639	-0.008895	0	-0.002965
Genus	g__Allisonella	0	0	0.002964	0.02296		0.5101	0.6639	-0.008894	0	-0.002965
Genus	g__Adhaeribacter	0	0	0.002964	0.01627		0.3399	0.6639	-0.008044	0	-0.002964
Genus	g__Breznakia	0	0	0.002964	0.02296		0.5101	0.6639	-0.008895	0	-0.002965
Genus	g__unclassified_f__Bacillaceae	0.006655	0.03521	0.002964	0.02296	0.445379	0.5787	0.6861	-0.00593	0.01996	0.003689
Genus	g__norank_f__norank_o__norank_c__norank_p__Latescibacterota	0.007562	0.04001	0.002964	0.01627	0.39196	0.9432	0.9759	-0.006351	0.02141	0.004597
Genus	g__Luteitalea	0	0	0.002823	0.02187		0.5101	0.6639	-0.01129	0	-0.002823
Genus	g__966-1	0	0	0.002823	0.01603		0.3399	0.6639	-0.007482	0	-0.002823
Genus	g__Denitratisoma	0	0	0.002823	0.02187		0.5101	0.6639	-0.00847	0	-0.002823
Genus	g__unclassified_p__Acidobacteriota	0	0	0.002823	0.02187		0.5101	0.6639	-0.00847	0	-0.002823
Genus	g__Defluviitaleaceae_UCG-011	0.007562	0.04001	0.002823	0.02187	0.373314	0.5787	0.6861	-0.00847	0.02268	0.004738
Genus	g__DMER64	0.001815	0.009604	0.002823	0.02187	1.55537	0.6027	0.6861	-0.008469	0.005445	-0.001008
Genus	g__Agromyces	0.005445	0.02881	0.002823	0.0172	0.518457	0.9432	0.9759	-0.00635	0.01563	0.002624
Genus	g__Solobacterium	0.0003025	0.001601	0.002823	0.01565	9.33223	0.9886	0.9928	-0.006775	0.000605	-0.00252
Genus	g__Capnocytophaga	0	0	0.002682	0.02077		0.5101	0.6639	-0.008045	0	-0.002682
Genus	g__Sharpea	0	0	0.002682	0.02077		0.5101	0.6639	-0.01073	0	-0.002682
Genus	g__norank_f__norank_o__norank_c__Gracilibacteria	0	0	0.002682	0.02077		0.5101	0.6639	-0.008046	0	-0.002682
Genus	g__Leifsonia	0	0	0.002682	0.02077		0.5101	0.6639	-0.008045	0	-0.002682
Genus	g__Roseococcus	0	0	0.002682	0.02077		0.5101	0.6639	-0.008045	0	-0.002682
Genus	g__Psychrobacter	0	0	0.002682	0.02077		0.5101	0.6639	-0.008044	0	-0.002681
Genus	g__Anaerosporomusa	0	0	0.002682	0.02077		0.5101	0.6639	-0.008045	0	-0.002682
Genus	g__norank_f__Rhodanobacteraceae	0	0	0.002682	0.02077		0.5101	0.6639	-0.008045	0	-0.002682
Genus	g__norank_f__Rikenellaceae	0.01512	0.08003	0.002682	0.02077	0.177381	0.5787	0.6861	-0.005363	0.04537	0.01244
Genus	g__norank_f__Geminicoccaceae	0.005445	0.02881	0.002682	0.02077	0.492562	0.6027	0.6861	-0.008045	0.01634	0.002765
Genus	g__Cellulomonas	0.009982	0.05282	0.002682	0.01669	0.268684	0.804	0.8667	-0.006491	0.02953	0.007302
Genus	g__Edaphobaculum	0.00121	0.006402	0.002682	0.01459	2.21653	0.9886	0.9928	-0.006494	0.00242	-0.001472
Genus	g__CHKCI002	0	0	0.002541	0.01968		0.5101	0.6639	-0.007625	0	-0.002542
Genus	g__Parafilimonas	0	0	0.002541	0.01968		0.5101	0.6639	-0.01017	0	-0.002542
Genus	g__norank_f__norank_o__Coriobacteriales	0	0	0.002541	0.01968		0.5101	0.6639	-0.007625	0	-0.002542
Genus	g__Planktothrix_NIVA-CYA_15	0	0	0.002541	0.01968		0.5101	0.6639	-0.007625	0	-0.002542
Genus	g__Sporichthya	0	0	0.002541	0.01968		0.5101	0.6639	-0.007625	0	-0.002542
Genus	g__Flexivirga	0	0	0.002541	0.01968		0.5101	0.6639	-0.007625	0	-0.002542
Genus	g__Modestobacter	0.005747	0.03041	0.002541	0.009899	0.442144	0.5998	0.6861	-0.0048	0.01583	0.003205
Genus	g__Brevibacillus	0.00121	0.006402	0.002541	0.01968	2.1	0.6027	0.6861	-0.007625	0.00363	-0.001332
Genus	g__CHKCI001	0.0009075	0.004802	0.002541	0.01968	2.8	0.6027	0.6861	-0.007625	0.002722	-0.001634
Genus	g__OM27_clade	0.009982	0.05282	0.002541	0.01415	0.254558	0.9432	0.9759	-0.005082	0.02994	0.007441
Genus	g__Dongia	0	0	0.0024	0.01859		0.5101	0.6639	-0.0072	0	-0.0024
Genus	g__Alcaligenes	0	0	0.0024	0.01859		0.5101	0.6639	-0.0072	0	-0.0024
Genus	g__norank_f__Nitrosomonadaceae	0	0	0.0024	0.01859		0.5101	0.6639	-0.0072	0	-0.0024
Genus	g__Inhella	0	0	0.0024	0.01859		0.5101	0.6639	-0.007201	0	-0.0024
Genus	g__Arenimonas	0	0	0.0024	0.01859		0.5101	0.6639	-0.0072	0	-0.0024
Genus	g__norank_f__Pleomorphomonadaceae	0	0	0.0024	0.01859		0.5101	0.6639	-0.0072	0	-0.0024
Genus	g__unclassified_f__Christensenellaceae	0	0	0.0024	0.01859		0.5101	0.6639	-0.0072	0	-0.0024
Genus	g__GKS98_freshwater_group	0	0	0.0024	0.01859		0.5101	0.6639	-0.0072	0	-0.0024
Genus	g__MND1	0	0	0.0024	0.01859		0.5101	0.6639	-0.0072	0	-0.0024
Genus	g__unclassified_f__Ruminococcaceae	0	0	0.0024	0.01859		0.5101	0.6639	-0.0072	0	-0.0024
Genus	g__Rubrobacter	0.005747	0.03041	0.0024	0.01859	0.417609	0.5787	0.6861	-0.0072	0.01724	0.003346
Genus	g__norank_f__Ktedonobacteraceae	0.004537	0.02401	0.0024	0.01859	0.528984	0.6027	0.6861	-0.0072	0.01361	0.002136
Genus	g__Arcanobacterium	0	0	0.002259	0.01749		0.5101	0.6639	-0.006775	0	-0.002258
Genus	g__Family_XIII_UCG-001	0	0	0.002259	0.01749		0.5101	0.6639	-0.006775	0	-0.002258
Genus	g__Ignavibacterium	0	0	0.002259	0.01749		0.5101	0.6639	-0.006775	0	-0.002258
Genus	g__norank_f__AKIW781	0.007562	0.04001	0.002259	0.01749	0.29873	0.5787	0.6861	-0.006775	0.02268	0.005302
Genus	g__norank_f__norank_o__1-20	0.0003025	0.001601	0.002259	0.01749	7.46777	0.6027	0.6861	-0.006775	0.0009075	-0.001956
Genus	g__norank_f__Spirochaetaceae	0	0	0.002117	0.01434		0.3399	0.6639	-0.006352	0	-0.002117
Genus	g__Edaphobacter	0	0	0.002117	0.0164		0.5101	0.6639	-0.00635	0	-0.002117
Genus	g__norank_f__WX65	0	0	0.002117	0.0164		0.5101	0.6639	-0.00635	0	-0.002117
Genus	g__Acidipila	0	0	0.002117	0.0164		0.5101	0.6639	-0.00635	0	-0.002117
Genus	g__Insolitispirillum	0	0	0.002117	0.0164		0.5101	0.6639	-0.00635	0	-0.002117
Genus	g__SEEP-SRB1	0	0	0.002117	0.0164		0.5101	0.6639	-0.00635	0	-0.002117
Genus	g__JG30a-KF-32	0	0	0.002117	0.0164		0.5101	0.6639	-0.00635	0	-0.002117
Genus	g__Lachnospiraceae_UCG-002	0	0	0.002117	0.0164		0.5101	0.6639	-0.00635	0	-0.002117
Genus	g__Veillonellaceae_UCG-001	0.009377	0.04962	0.002117	0.0164	0.225765	0.5787	0.6861	-0.00635	0.03328	0.007262
Genus	g__Ileibacterium	0.02117	0.05234	0.001976	0.01531	0.0933396	0.001686	0.06545	0.001048	0.04295	0.0192
Genus	g__norank_f__norank_o__norank_c__Gitt-GS-136	0.01966	0.0722	0.001976	0.01084	0.100509	0.4057	0.6639	-0.003106	0.04757	0.01768
Genus	g__Roseisolibacter	0	0	0.001976	0.01327		0.3399	0.6639	-0.005645	0	-0.001976
Genus	g__Eubacterium_siraeum_group	0	0	0.001976	0.01531		0.5101	0.6639	-0.00593	0	-0.001977
Genus	g__norank_f__Phycisphaeraceae	0	0	0.001976	0.01531		0.5101	0.6639	-0.00593	0	-0.001977
Genus	g__norank_f__Microtrichaceae	0	0	0.001976	0.01084		0.3399	0.6639	-0.005364	0	-0.001976
Genus	g__Guyparkeria	0	0	0.001976	0.01531		0.5101	0.6639	-0.00593	0	-0.001977
Genus	g__norank_f__norank_o__S-BQ2-57_soil_group	0	0	0.001976	0.01531		0.5101	0.6639	-0.007906	0	-0.001977
Genus	g__Nesterenkonia	0	0	0.001976	0.01531		0.5101	0.6639	-0.00593	0	-0.001977
Genus	g__Candidatus_Flaviluna	0	0	0.001976	0.01531		0.5101	0.6639	-0.00593	0	-0.001977
Genus	g__norank_f__Rhodospirillaceae	0	0	0.001976	0.01531		0.5101	0.6639	-0.00593	0	-0.001977
Genus	g__Saccharomonospora	0.0009075	0.004802	0.001976	0.01531	2.17741	0.6027	0.6861	-0.00593	0.002722	-0.001069
Genus	g__norank_f__norank_o__R7C24	0.0003025	0.001601	0.001976	0.01531	6.53223	0.6027	0.6861	-0.00593	0.0009075	-0.001674
Genus	g__Ketobacter	0	0	0.001835	0.01421		0.5101	0.6639	-0.005505	0	-0.001835
Genus	g__unclassified_f__Rhodothermaceae	0	0	0.001835	0.01421		0.5101	0.6639	-0.005505	0	-0.001835
Genus	g__norank_f__norank_o__MSB-4B10	0	0	0.001835	0.01421		0.5101	0.6639	-0.005505	0	-0.001835
Genus	g__SWB02	0	0	0.001835	0.01421		0.5101	0.6639	-0.005505	0	-0.001835
Genus	g__Azoarcus	0	0	0.001835	0.01421		0.5101	0.6639	-0.005505	0	-0.001835
Genus	g__norank_f__A21b	0	0	0.001835	0.01421		0.5101	0.6639	-0.005505	0	-0.001835
Genus	g__Lautropia	0	0	0.001835	0.01421		0.5101	0.6639	-0.005505	0	-0.001835
Genus	g__Promicromonospora	0	0	0.001835	0.01421		0.5101	0.6639	-0.005505	0	-0.001835
Genus	g__Mycoplasma	0	0	0.001835	0.01421		0.5101	0.6639	-0.005505	0	-0.001835
Genus	g__Desulfitobacterium	0.001815	0.009604	0.001835	0.01421	1.01102	0.6027	0.6861	-0.005505	0.005445	-1.988e-05
Genus	g__Parvibaculum	0.00121	0.006402	0.001835	0.01421	1.51653	0.6027	0.6861	-0.005505	0.00363	-0.0006249
Genus	g__Dialister	0.0003025	0.001601	0.001835	0.01421	6.06612	0.6027	0.6861	-0.005505	0.000605	-0.001532
Genus	g__norank_f__norank_o__SJA-15	0.005142	0.02721	0.001835	0.01315	0.356865	0.9432	0.9759	-0.005221	0.01543	0.003308
Genus	g__Steroidobacter	0.000605	0.003201	0.001835	0.009996	3.03306	0.9886	0.9928	-0.004195	0.00121	-0.00123
Genus	g__unclassified_f__Moraxellaceae	0.01361	0.05156	0.001694	0.01206	0.124467	0.4057	0.6639	-0.003106	0.03541	0.01192
Genus	g__norank_f__Sandaracinaceae	0.01301	0.057	0.001694	0.01111	0.130208	0.4199	0.6639	-0.003106	0.03519	0.01131
Genus	g__norank_f__CPla-3_termite_group	0	0	0.001694	0.01312		0.5101	0.6639	-0.006774	0	-0.001693
Genus	g__unclassified_f__Chitinivibrionaceae	0	0	0.001694	0.01312		0.5101	0.6639	-0.00508	0	-0.001693
Genus	g__Hoppeia	0	0	0.001694	0.01312		0.5101	0.6639	-0.00508	0	-0.001693
Genus	g__SH3-11	0	0	0.001694	0.01312		0.5101	0.6639	-0.00508	0	-0.001693
Genus	g__Flexilinea	0	0	0.001694	0.01312		0.5101	0.6639	-0.00508	0	-0.001693
Genus	g__Phaeodactylibacter	0	0	0.001694	0.01312		0.5101	0.6639	-0.00508	0	-0.001693
Genus	g__Persicitalea	0.003025	0.01601	0.001694	0.01312	0.56	0.6027	0.6861	-0.00508	0.009075	0.001332
Genus	g__Amnipila	0.001512	0.008003	0.001694	0.01312	1.12037	0.6027	0.6861	-0.00508	0.004537	-0.0001808
Genus	g__Schlesneria	0.0009075	0.003526	0.001694	0.01008	1.86667	0.7125	0.7923	-0.004235	0.001674	-0.0007865
Genus	g__Blastopirellula	0	0	0.001553	0.01203		0.5101	0.6639	-0.004658	0	-0.001553
Genus	g__Moryella	0	0	0.001553	0.01203		0.5101	0.6639	-0.004658	0	-0.001553
Genus	g__Shuttleworthia	0	0	0.001553	0.01203		0.5101	0.6639	-0.004658	0	-0.001553
Genus	g__norank_f__norank_o__C0119	0	0	0.001553	0.01203		0.5101	0.6639	-0.004659	0	-0.001553
Genus	g__Centipeda	0	0	0.001553	0.01203		0.5101	0.6639	-0.004659	0	-0.001553
Genus	g__Rhodomicrobium	0	0	0.001553	0.01203		0.5101	0.6639	-0.004659	0	-0.001553
Genus	g__CENA359	0	0	0.001553	0.01203		0.5101	0.6639	-0.004658	0	-0.001553
Genus	g__norank_f__norank_o__Candidatus_Pacebacteria	0	0	0.001553	0.01203		0.5101	0.6639	-0.004658	0	-0.001553
Genus	g__Phaselicystis	0	0	0.001553	0.01203		0.5101	0.6639	-0.004658	0	-0.001553
Genus	g__Fastidiosipila	0.06655	0.3521	0.001553	0.01203	0.0233358	0.5787	0.6861	-0.004658	0.1996	0.06498
Genus	g__Anaeroplasma	0.00363	0.01921	0.001553	0.01203	0.427824	0.5787	0.6861	-0.004658	0.01089	0.002076
Genus	g__Sphaerobacter	0.0009075	0.004802	0.001553	0.01203	1.71129	0.6027	0.6861	-0.004658	0.002722	-0.0006453
Genus	g__Subgroup_23	0.005445	0.02202	0.001412	0.01093	0.25932	0.1948	0.4852	-0.002823	0.01391	0.004033
Genus	g__norank_f__SC-I-84	0.004235	0.01555	0.001412	0.008276	0.333412	0.4198	0.6639	-0.0024	0.01059	0.002823
Genus	g__Prevotellaceae_YAB2003_group	0	0	0.001412	0.01093		0.5101	0.6639	-0.004235	0	-0.001412
Genus	g__Actinomadura	0	0	0.001412	0.01093		0.5101	0.6639	-0.004235	0	-0.001412
Genus	g__PMMR1	0	0	0.001412	0.01093		0.5101	0.6639	-0.004235	0	-0.001412
Genus	g__Stackebrandtia	0	0	0.001412	0.01093		0.5101	0.6639	-0.004235	0	-0.001412
Genus	g__norank_f__Rubinisphaeraceae	0	0	0.001412	0.01093		0.5101	0.6639	-0.004235	0	-0.001412
Genus	g__Tyzzerella	0	0	0.001412	0.01093		0.5101	0.6639	-0.004235	0	-0.001412
Genus	g__Ohtaekwangia	0	0	0.001412	0.01093		0.5101	0.6639	-0.004235	0	-0.001412
Genus	g__norank_f__Desulfovibrionaceae	0	0	0.001412	0.01093		0.5101	0.6639	-0.004235	0	-0.001412
Genus	g__norank_f__Bacillaceae	0	0	0.001412	0.01093		0.5101	0.6639	-0.004235	0	-0.001412
Genus	g__unclassified_c__Thermodesulfovibrionia	0	0	0.001412	0.01093		0.5101	0.6639	-0.004235	0	-0.001412
Genus	g__Terribacillus	0	0	0.001412	0.01093		0.5101	0.6639	-0.004235	0	-0.001412
Genus	g__Hydrogenispora	0.02874	0.1521	0.001412	0.01093	0.0491301	0.5787	0.6861	-0.002823	0.08621	0.02732
Genus	g__norank_f__Erysipelotrichaceae	0.01452	0.06483	0.00127	0.006943	0.0874656	0.4057	0.6639	-0.001835	0.04044	0.01325
Genus	g__Waddlia	0	0	0.00127	0.009841		0.5101	0.6639	-0.003812	0	-0.001271
Genus	g__p-1088-a5_gut_group	0	0	0.00127	0.009841		0.5101	0.6639	-0.003811	0	-0.00127
Genus	g__F0332	0	0	0.00127	0.009841		0.5101	0.6639	-0.003811	0	-0.00127
Genus	g__norank_f__norank_o__norank_c__Thermoleophilia	0	0	0.00127	0.009841		0.5101	0.6639	-0.003811	0	-0.00127
Genus	g__Polycyclovorans	0	0	0.00127	0.009841		0.5101	0.6639	-0.003811	0	-0.00127
Genus	g__SM1A02	0	0	0.00127	0.007924		0.3399	0.6639	-0.003953	0	-0.00127
Genus	g__Salinicoccus	0	0	0.00127	0.009841		0.5101	0.6639	-0.003811	0	-0.00127
Genus	g__Roseimicrobium	0.008167	0.04322	0.00127	0.009841	0.155504	0.5787	0.6861	-0.003811	0.0245	0.006898
Genus	g__Alkaliphilus	0.0009075	0.004802	0.00127	0.009841	1.39945	0.6027	0.6861	-0.003812	0.002722	-0.0003631
Genus	g__Brooklawnia	0.000605	0.003201	0.00127	0.009841	2.09917	0.6027	0.6861	-0.003811	0.001815	-0.0006655
Genus	g__Methylovirgula	0.00484	0.02252	0.001129	0.008747	0.233264	0.1948	0.4852	-0.002783	0.01452	0.003712
Genus	g__unclassified_o__Solirubrobacterales	0	0	0.001129	0.008747		0.5101	0.6639	-0.003388	0	-0.001129
Genus	g__norank_f__Arcobacteraceae	0	0	0.001129	0.008747		0.5101	0.6639	-0.003388	0	-0.001129
Genus	g__Candidatus_Omnitrophus	0	0	0.001129	0.008747		0.5101	0.6639	-0.003388	0	-0.001129
Genus	g__Catenulispora	0	0	0.001129	0.008747		0.5101	0.6639	-0.003388	0	-0.001129
Genus	g__Pelolinea	0	0	0.001129	0.008747		0.5101	0.6639	-0.003388	0	-0.001129
Genus	g__Crenothrix	0	0	0.001129	0.008747		0.5101	0.6639	-0.003388	0	-0.001129
Genus	g__norank_f__norank_o__Rhizobiales	0	0	0.001129	0.008747		0.5101	0.6639	-0.003388	0	-0.001129
Genus	g__unclassified_o__Oxyphotobacteria_Incertae_Sedis	0	0	0.001129	0.008747		0.5101	0.6639	-0.003388	0	-0.001129
Genus	g__Papillibacter	0	0	0.001129	0.008747		0.5101	0.6639	-0.003388	0	-0.001129
Genus	g__Singulisphaera	0	0	0.001129	0.008747		0.5101	0.6639	-0.003388	0	-0.001129
Genus	g__Thermincola	0	0	0.001129	0.008747		0.5101	0.6639	-0.004517	0	-0.001129
Genus	g__Symplocastrum_CPER-KK1	0	0	0.001129	0.008747		0.5101	0.6639	-0.003388	0	-0.001129
Genus	g__Woeseia	0.009982	0.05282	0.001129	0.008747	0.113104	0.5787	0.6861	-0.003388	0.02995	0.008852
Genus	g__Solibacillus	0.006352	0.03361	0.001129	0.008747	0.177739	0.5787	0.6861	-0.003388	0.02316	0.005224
Genus	g__norank_f__Hungateiclostridiaceae	0.001512	0.008003	0.001129	0.008747	0.746693	0.6027	0.6861	-0.003388	0.004537	0.0003832
Genus	g__norank_f__Chitinophagaceae	0.00121	0.006402	0.001129	0.008747	0.933058	0.6027	0.6861	-0.003388	0.00363	8.069e-05
Genus	g__Lachnospiraceae_ND3007_group	0.0009075	0.004802	0.001129	0.008747	1.24408	0.6027	0.6861	-0.003388	0.002722	-0.0002218
Genus	g__Chryseolinea	0.000605	0.003201	0.001129	0.008747	1.86612	0.6027	0.6861	-0.003388	0.001291	-0.0005243
Genus	g__norank_f__norank_o__norank_c__Subgroup_18	0.000605	0.003201	0.001129	0.008747	1.86612	0.6027	0.6861	-0.003388	0.001815	-0.0005243
Genus	g__norank_f__norank_o__RF39	0.000605	0.003201	0.001129	0.008747	1.86612	0.6027	0.6861	-0.003307	0.001815	-0.0005243
Genus	g__norank_f__Bacteroidales_BS11_gut_group	0	0	0.0009881	0.007654		0.5101	0.6639	-0.002964	0	-0.0009882
Genus	g__Sorangium	0	0	0.0009881	0.007654		0.5101	0.6639	-0.002965	0	-0.0009882
Genus	g__JTB255_marine_benthic_group	0	0	0.0009881	0.007654		0.5101	0.6639	-0.002964	0	-0.0009881
Genus	g__norank_f__norank_o__norank_c__BD2-11_terrestrial_group	0	0	0.0009881	0.007654		0.5101	0.6639	-0.002965	0	-0.0009882
Genus	g__Suttonella	0	0	0.0009881	0.007654		0.5101	0.6639	-0.002965	0	-0.0009882
Genus	g__Chloronema	0	0	0.0009881	0.007654		0.5101	0.6639	-0.002964	0	-0.0009881
Genus	g__Fermentimonas	0.07744	0.3951	0.000847	0.00656	0.0109375	0.1851	0.4723	-0.001694	0.2287	0.07659
Genus	g__Belnapia	0	0	0.000847	0.00656		0.5101	0.6639	-0.002541	0	-0.000847
Genus	g__Smithella	0	0	0.000847	0.00656		0.5101	0.6639	-0.002541	0	-0.000847
Genus	g__norank_f__norank_o__S085	0	0	0.000847	0.00656		0.5101	0.6639	-0.003388	0	-0.000847
Genus	g__Butyrivibrio	0	0	0.000847	0.00656		0.5101	0.6639	-0.002541	0	-0.000847
Genus	g__norank_f__norank_o__Candidatus_Peribacteria	0	0	0.000847	0.00656		0.5101	0.6639	-0.002541	0	-0.000847
Genus	g__Desulfosporosinus	0	0	0.000847	0.00656		0.5101	0.6639	-0.002541	0	-0.000847
Genus	g__Crocinitomix	0	0	0.000847	0.00656		0.5101	0.6639	-0.003388	0	-0.000847
Genus	g__Granulicella	0.003327	0.01761	0.000847	0.00656	0.254584	0.5787	0.6861	-0.002541	0.01077	0.00248
Genus	g__Clostridium_innocuum_group	0.002722	0.01441	0.000847	0.00656	0.311168	0.5787	0.6861	-0.001694	0.008167	0.001875
Genus	g__Candidatus_Soleaferrea	0.00121	0.006402	0.000847	0.00656	0.7	0.6027	0.6861	-0.002541	0.00363	0.000363
Genus	g__norank_f__norank_o__norank_c__Anaerolineae	0.00121	0.006402	0.000847	0.00656	0.7	0.6027	0.6861	-0.002541	0.00363	0.000363
Genus	g__Nocardiopsis	0	0	0.0007058	0.005467		0.5101	0.6639	-0.002117	0	-0.0007058
Genus	g__unclassified_f__Halieaceae	0	0	0.0007058	0.005467		0.5101	0.6639	-0.002117	0	-0.0007058
Genus	g__Lachnospiraceae_AC2044_group	0	0	0.0007058	0.005467		0.5101	0.6639	-0.002117	0	-0.0007058
Genus	g__norank_f__Bacteroidales_RF16_group	0	0	0.0007058	0.005467		0.5101	0.6639	-0.002117	0	-0.0007058
Genus	g__unclassified_f__Pirellulaceae	0	0	0.0007058	0.005467		0.5101	0.6639	-0.002117	0	-0.0007058
Genus	g__1959-1	0	0	0.0007058	0.005467		0.5101	0.6639	-0.002823	0	-0.0007059
Genus	g__Ruminococcus_gauvreauii_group	0	0	0.0007058	0.005467		0.5101	0.6639	-0.002117	0	-0.0007058
Genus	g__norank_f__Bacteroidales_UCG-001	0	0	0.0007058	0.005467		0.5101	0.6639	-0.002117	0	-0.0007058
Genus	g__norank_f__norank_o__norank_c__Subgroup_5	0.01482	0.07843	0.0007058	0.005467	0.0476248	0.5787	0.6861	-0.002117	0.04447	0.01412
Genus	g__norank_f__norank_o__norank_c__norank_p__MBNT15	0.008772	0.04642	0.0007058	0.005467	0.0804606	0.5787	0.6861	-0.001412	0.02631	0.008065
Genus	g__Anaerolinea	0.00484	0.02561	0.0007058	0.005467	0.145826	0.5787	0.6861	-0.001412	0.01452	0.004133
Genus	g__Opitutus	0.003932	0.02081	0.0007058	0.005467	0.179502	0.5787	0.6861	-0.002118	0.0118	0.003226
Genus	g__norank_f__Rubritaleaceae	0	0	0.0005646	0.004374		0.5101	0.6639	-0.001694	0	-0.0005647
Genus	g__norank_f__norank_o__Bradymonadales	0	0	0.0005646	0.004374		0.5101	0.6639	-0.001694	0	-0.0005647
Genus	g__Methylophilus	0	0	0.0005646	0.004374		0.5101	0.6639	-0.002259	0	-0.0005647
Genus	g__norank_f__norank_o__norank_c__WWE3	0	0	0.0005646	0.004374		0.5101	0.6639	-0.001694	0	-0.0005647
Genus	g__norank_f__Dysgonomonadaceae	0	0	0.0005646	0.004374		0.5101	0.6639	-0.001694	0	-0.0005647
Genus	g__norank_f__BSV26	0	0	0.0005646	0.004374		0.5101	0.6639	-0.001694	0	-0.0005646
Genus	g__norank_f__norank_o__norank_c__bacteriap25	0	0	0.0005646	0.004374		0.5101	0.6639	-0.001694	0	-0.0005647
Genus	g__Bergeyella	0	0	0.0005646	0.004374		0.5101	0.6639	-0.001694	0	-0.0005646
Genus	g__norank_f__norank_o__S-70	0	0	0.0005646	0.004374		0.5101	0.6639	-0.002259	0	-0.0005647
Genus	g__Sedimentibacter	0.01573	0.08323	0.0005646	0.004374	0.0358932	0.5787	0.6861	-0.001694	0.04719	0.01516
Genus	g__norank_f__norank_o__PLTA13	0.001512	0.008003	0.0005646	0.004374	0.373413	0.5787	0.6861	-0.001694	0.004537	0.0009478
Genus	g__norank_f__norank_o__Clostridia_vadinBB60_group	0.000605	0.003201	0.0005646	0.004374	0.933223	0.6027	0.6861	-0.001694	0.001815	4.034e-05
Genus	g__Dermacoccus	0.03509	0.114	0.0004235	0.00328	0.012069	0.001384	0.06002	0.004779	0.08077	0.03467
Genus	g__unclassified_p__Spirochaetota	0	0	0.0004235	0.00328		0.5101	0.6639	-0.00127	0	-0.0004235
Genus	g__unclassified_f__Silvanigrellaceae	0	0	0.0004235	0.00328		0.5101	0.6639	-0.00127	0	-0.0004235
Genus	g__Methylotenera	0	0	0.0004235	0.00328		0.5101	0.6639	-0.00127	0	-0.0004235
Genus	g__OM60NOR5_clade	0	0	0.0004235	0.00328		0.5101	0.6639	-0.001694	0	-0.0004235
Genus	g__Paludibacter	0	0	0.0004235	0.00328		0.5101	0.6639	-0.001694	0	-0.0004235
Genus	g__norank_f__norank_o__norank_c__Planctomycetes	0	0	0.0002823	0.002187		0.5101	0.6639	-0.000847	0	-0.0002823
Genus	g__Thauera	0	0	0.0002823	0.002187		0.5101	0.6639	-0.0008469	0	-0.0002823
Genus	g__unclassified_f__Anaerolineaceae	0	0	0.0002823	0.002187		0.5101	0.6639	-0.000847	0	-0.0002823
Genus	g__Aquisphaera	0	0	0.0002823	0.002187		0.5101	0.6639	-0.000847	0	-0.0002823
Genus	g__norank_f__NS11-12_marine_group	0	0	0.0002823	0.002187		0.5101	0.6639	-0.000847	0	-0.0002823
Genus	g__norank_f__WWH38	0.003327	0.01761	0.0002823	0.002187	0.0848512	0.5787	0.6861	-0.000847	0.009983	0.003045
Genus	g__Bilophila	0.001512	0.008003	0.0002823	0.002187	0.186706	0.5787	0.6861	-0.0005647	0.004537	0.00123
Genus	g__norank_f__norank_o__Syntrophobacterales	0	0	0.0001412	0.001093		0.5101	0.6639	-0.0004235	0	-0.0001412
Genus	g__Tumebacillus	0	0	0.0001412	0.001093		0.5101	0.6639	-0.0004235	0	-0.0001412
Genus	g__Allobaculum	0.004537	0.02401	0.0001412	0.001093	0.0311219	0.5787	0.6861	-0.0002823	0.01361	0.004395
Genus	g__norank_f__Hydrogenedensaceae	0.03085	0.09061	0	0	0	0.003016	0.09922	0.002117	0.07199	0.03085
Genus	g__Salinimicrobium	0.01482	0.03799	0	0	0	0.003016	0.09922	0.00242	0.03085	0.01482
Genus	g__norank_f__norank_o__norank_c__AD3	0.0127	0.03983	0	0	0	0.01076	0.2333	0	0.03086	0.01271
Genus	g__Faecalibaculum	0.002722	0.008328	0	0	0	0.01076	0.2333	0	0.00605	0.002723
Genus	g__Tissierella	0.1464	0.7747	0	0	0	0.15	0.3998	0	0.4392	0.1464
Genus	g__Jeotgalibaca	0.09468	0.501	0	0	0	0.15	0.3998	0	0.284	0.09468
Genus	g__Syntrophomonas	0.05898	0.3121	0	0	0	0.15	0.3998	0	0.177	0.059
Genus	g__Bryocella	0.0493	0.2609	0	0	0	0.15	0.3998	0	0.148	0.04932
Genus	g__Moheibacter	0.04537	0.2165	0	0	0	0.03895	0.3998	0	0.1315	0.04536
Genus	g__Aminobacterium	0.04174	0.2209	0	0	0	0.15	0.3998	0	0.1252	0.04175
Genus	g__norank_f__Carnobacteriaceae	0.03358	0.1777	0	0	0	0.15	0.3998	0	0.1007	0.03357
Genus	g__Terrisporobacter	0.02843	0.1505	0	0	0	0.15	0.3998	0	0.0853	0.02843
Genus	g__Pusillimonas	0.02722	0.1441	0	0	0	0.15	0.3998	0	0.08167	0.02722
Genus	g__Bhargavaea	0.02632	0.1393	0	0	0	0.15	0.3998	0	0.07895	0.02632
Genus	g__Vulcanibacillus	0.02329	0.1232	0	0	0	0.15	0.3998	0	0.06988	0.02329
Genus	g__Irregularibacter	0.02238	0.1184	0	0	0	0.15	0.3998	0	0.06715	0.02238
Genus	g__Caldicoprobacter	0.02117	0.112	0	0	0	0.15	0.3998	0	0.06352	0.02117
Genus	g__Erysipelothrix	0.02087	0.1104	0	0	0	0.15	0.3998	0	0.06261	0.02087
Genus	g__Intestinibacter	0.01996	0.1056	0	0	0	0.15	0.3998	0	0.05989	0.01996
Genus	g__norank_f__norank_o__norank_c__JS1	0.01966	0.104	0	0	0	0.15	0.3998	0	0.05898	0.01966
Genus	g__ADurb.Bin120	0.01815	0.09604	0	0	0	0.15	0.3998	0	0.05445	0.01815
Genus	g__Marinobacter	0.01482	0.07058	0	0	0	0.03895	0.3998	0	0.04447	0.01482
Genus	g__Candidatus_Caldatribacterium	0.01452	0.07683	0	0	0	0.15	0.3998	0	0.04355	0.01452
Genus	g__Roseibacillus	0.01422	0.07523	0	0	0	0.15	0.3998	0	0.04265	0.01422
Genus	g__BBMC-4	0.01301	0.06883	0	0	0	0.15	0.3998	0	0.03902	0.01301
Genus	g__Eggerthella	0.0127	0.06722	0	0	0	0.15	0.3998	0	0.03811	0.0127
Genus	g__Sva0996_marine_group	0.0127	0.04865	0	0	0	0.03895	0.3998	0	0.03357	0.0127
Genus	g__unclassified_f__Syntrophomonadaceae	0.0124	0.06562	0	0	0	0.15	0.3998	0	0.03721	0.0124
Genus	g__Bordetella	0.0124	0.06562	0	0	0	0.15	0.3998	0	0.03721	0.0124
Genus	g__norank_f__norank_o__Sva1033	0.01149	0.06082	0	0	0	0.15	0.3998	0	0.03448	0.01149
Genus	g__Lutispora	0.01149	0.06082	0	0	0	0.15	0.3998	0	0.03448	0.01149
Genus	g__Desulfitibacter	0.01119	0.05922	0	0	0	0.15	0.3998	0	0.03358	0.01119
Genus	g__unclassified_o__Bacteroidales	0.01089	0.04058	0	0	0	0.03895	0.3998	0	0.02813	0.01089
Genus	g__unclassified_f__Simkaniaceae	0.01059	0.05602	0	0	0	0.15	0.3998	0	0.03176	0.01059
Genus	g__Microvirga	0.01059	0.05602	0	0	0	0.15	0.3998	0	0.03176	0.01059
Genus	g__Sandaracinobacter	0.01028	0.05442	0	0	0	0.15	0.3998	0	0.03086	0.01029
Genus	g__unclassified_f__Blastocatellaceae	0.01028	0.05442	0	0	0	0.15	0.3998	0	0.03086	0.01029
Genus	g__Tepidimicrobium	0.009982	0.05282	0	0	0	0.15	0.3998	0	0.02995	0.009982
Genus	g__norank_f__norank_o__Dadabacteriales	0.009679	0.04649	0	0	0	0.03895	0.3998	0	0.02813	0.009679
Genus	g__Clostridium_sensu_stricto_2	0.009679	0.05122	0	0	0	0.15	0.3998	0	0.02904	0.009679
Genus	g__norank_f__Syntrophomonadaceae	0.009679	0.05122	0	0	0	0.15	0.3998	0	0.02904	0.009678
Genus	g__Frisingicoccus	0.009377	0.04962	0	0	0	0.15	0.3998	0	0.02814	0.009379
Genus	g__Clostridiisalibacter	0.009075	0.04802	0	0	0	0.15	0.3998	0	0.02723	0.009075
Genus	g__norank_f__norank_o__norank_c__Gammaproteobacteria	0.008772	0.04642	0	0	0	0.15	0.3998	0	0.02632	0.008772
Genus	g__Desulfomicrobium	0.008772	0.04642	0	0	0	0.15	0.3998	0	0.02631	0.008771
Genus	g__Lachnospira	0.008772	0.04642	0	0	0	0.15	0.3998	0	0.02631	0.008771
Genus	g__Anaerosalibacter	0.00847	0.04482	0	0	0	0.15	0.3998	0	0.0254	0.008468
Genus	g__norank_f__Synergistaceae	0.008167	0.04322	0	0	0	0.15	0.3998	0	0.0245	0.008168
Genus	g__norank_f__D05-2	0.007865	0.02888	0	0	0	0.03894	0.3998	0	0.01966	0.007865
Genus	g__norank_f__norank_o__norank_c__Subgroup_26	0.007865	0.04162	0	0	0	0.15	0.3998	0	0.02359	0.007864
Genus	g__V9D2013_group	0.007562	0.04001	0	0	0	0.15	0.3998	0	0.02268	0.007561
Genus	g__Ruminofilibacter	0.007562	0.04001	0	0	0	0.15	0.3998	0	0.02268	0.007561
Genus	g__Terrimonas	0.007562	0.04001	0	0	0	0.15	0.3998	0	0.02268	0.007561
Genus	g__unclassified_o__Microtrichales	0.00726	0.03841	0	0	0	0.15	0.3998	0	0.02178	0.007261
Genus	g__Methylobacter	0.00726	0.03841	0	0	0	0.15	0.3998	0	0.02178	0.007261
Genus	g__Thermovirga	0.00726	0.03841	0	0	0	0.15	0.3998	0	0.02178	0.007261
Genus	g__Hahella	0.006957	0.03681	0	0	0	0.15	0.3998	0	0.02087	0.006957
Genus	g__Caproiciproducens	0.006957	0.03681	0	0	0	0.15	0.3998	0	0.02087	0.006957
Genus	g__IMCC26207	0.006957	0.03681	0	0	0	0.15	0.3998	0	0.02087	0.006957
Genus	g__norank_f__Erysipelatoclostridiaceae	0.006655	0.03521	0	0	0	0.15	0.3998	0	0.01996	0.006654
Genus	g__norank_f__CWT_CU03-E12	0.006655	0.03521	0	0	0	0.15	0.3998	0	0.01996	0.006654
Genus	g__Silvanigrella	0.006352	0.03361	0	0	0	0.15	0.3998	0	0.01906	0.006354
Genus	g__norank_f__norank_o__norank_c__norank_p__Firmicutes	0.006352	0.03361	0	0	0	0.15	0.3998	0	0.01906	0.006354
Genus	g__Dethiobacter	0.006352	0.03361	0	0	0	0.15	0.3998	0	0.02541	0.006354
Genus	g__norank_f__norank_o__Cyanobacteriales	0.006352	0.03361	0	0	0	0.15	0.3998	0	0.01906	0.006354
Genus	g__CAG-352	0.00605	0.03201	0	0	0	0.15	0.3998	0	0.01815	0.00605
Genus	g__norank_f__Bacteroidetes_vadinHA17	0.00605	0.03201	0	0	0	0.15	0.3998	0	0.0242	0.00605
Genus	g__MSBL7	0.00605	0.03201	0	0	0	0.15	0.3998	0	0.01815	0.00605
Genus	g__norank_f__Ethanoligenenaceae	0.00605	0.03201	0	0	0	0.15	0.3998	0	0.01815	0.00605
Genus	g__Ezakiella	0.005747	0.03041	0	0	0	0.15	0.3998	0	0.01724	0.005747
Genus	g__norank_f__Peptococcaceae	0.005747	0.03041	0	0	0	0.15	0.3998	0	0.01724	0.005746
Genus	g__Defluviitalea	0.005445	0.02881	0	0	0	0.15	0.3998	0	0.01634	0.005446
Genus	g__Cytophaga	0.005445	0.02881	0	0	0	0.15	0.3998	0	0.01634	0.005447
Genus	g__Eudoraea	0.005445	0.02881	0	0	0	0.15	0.3998	0	0.01634	0.005447
Genus	g__AKYG587	0.005445	0.02881	0	0	0	0.15	0.3998	0	0.01634	0.005446
Genus	g__Blvii28_wastewater-sludge_group	0.005142	0.0256	0	0	0	0.03895	0.3998	0	0.01482	0.005142
Genus	g__Iamia	0.005142	0.0256	0	0	0	0.03895	0.3998	0	0.01543	0.005142
Genus	g__Clostridium_sensu_stricto_12	0.00484	0.02561	0	0	0	0.15	0.3998	0	0.01452	0.004839
Genus	g__norank_f__norank_o__RBG-13-54-9	0.00484	0.01792	0	0	0	0.03895	0.3998	0	0.0124	0.00484
Genus	g__Ercella	0.00484	0.02561	0	0	0	0.15	0.3998	0	0.01452	0.004839
Genus	g__norank_f__Desulfocapsaceae	0.00484	0.02561	0	0	0	0.15	0.3998	0	0.01452	0.00484
Genus	g__norank_f__norank_o__Subgroup_7	0.00484	0.02561	0	0	0	0.15	0.3998	0	0.01452	0.00484
Genus	g__HSB_OF53-F07	0.004537	0.02401	0	0	0	0.15	0.3998	0	0.01361	0.004536
Genus	g__HN-HF0106	0.004537	0.02401	0	0	0	0.15	0.3998	0	0.01361	0.004536
Genus	g__YC-ZSS-LKJ63	0.004537	0.02401	0	0	0	0.15	0.3998	0	0.01361	0.004536
Genus	g__norank_f__norank_o__Proteinivoracales	0.004537	0.02401	0	0	0	0.15	0.3998	0	0.01361	0.004536
Genus	g__Lachnospiraceae_UCG-007	0.004537	0.02401	0	0	0	0.15	0.3998	0	0.01361	0.004536
Genus	g__Colidextribacter	0.004235	0.01622	0	0	0	0.03895	0.3998	0	0.0115	0.004235
Genus	g__norank_f__Christensenellaceae	0.004235	0.02241	0	0	0	0.15	0.3998	0	0.01271	0.004236
Genus	g__Ruminiclostridium	0.004235	0.02241	0	0	0	0.15	0.3998	0	0.01271	0.004236
Genus	g__Craurococcus-Caldovatus	0.004235	0.02241	0	0	0	0.15	0.3998	0	0.01271	0.004236
Genus	g__norank_f__norank_o__norank_c__RBG-16-55-12	0.003932	0.02081	0	0	0	0.15	0.3998	0	0.0118	0.003932
Genus	g__Helicobacter	0.003932	0.02081	0	0	0	0.15	0.3998	0	0.0118	0.003932
Genus	g__Desulfopila	0.003932	0.02081	0	0	0	0.15	0.3998	0	0.0118	0.003932
Genus	g__Facklamia	0.003932	0.02081	0	0	0	0.15	0.3998	0	0.0118	0.003932
Genus	g__BD1-7_clade	0.003932	0.02081	0	0	0	0.15	0.3998	0	0.0118	0.003932
Genus	g__Cellulosilyticum	0.00363	0.01921	0	0	0	0.15	0.3998	0	0.01089	0.003629
Genus	g__UCG-002	0.00363	0.01501	0	0	0	0.03895	0.3998	0	0.009982	0.00363
Genus	g__Rodentibacter	0.00363	0.01921	0	0	0	0.15	0.3998	0	0.01089	0.003629
Genus	g__Oxobacter	0.00363	0.01921	0	0	0	0.15	0.3998	0	0.01089	0.003629
Genus	g__Roseburia	0.00363	0.01921	0	0	0	0.15	0.3998	0	0.01089	0.003629
Genus	g__Enteractinococcus	0.00363	0.01921	0	0	0	0.15	0.3998	0	0.01089	0.003629
Genus	g__Advenella	0.003327	0.01761	0	0	0	0.15	0.3998	0	0.009982	0.003327
Genus	g__Eubacterium_ventriosum_group	0.003327	0.01761	0	0	0	0.15	0.3998	0	0.009982	0.003327
Genus	g__norank_f__AB1	0.003327	0.01761	0	0	0	0.15	0.3998	0	0.009983	0.003328
Genus	g__Acetivibrio	0.003327	0.01761	0	0	0	0.15	0.3998	0	0.009982	0.003327
Genus	g__norank_f__norank_o__AT-s16	0.003327	0.01761	0	0	0	0.15	0.3998	0	0.009982	0.003327
Genus	g__norank_f__SRB2	0.003327	0.01761	0	0	0	0.15	0.3998	0	0.009982	0.003327
Genus	g__Syntrophus	0.003025	0.01601	0	0	0	0.15	0.3998	0	0.009075	0.003025
Genus	g__norank_f__norank_o__MSB-5E12	0.003025	0.01601	0	0	0	0.15	0.3998	0	0.009075	0.003025
Genus	g__Methylocaldum	0.003025	0.01601	0	0	0	0.15	0.3998	0	0.009075	0.003025
Genus	g__Fonticella	0.002722	0.01441	0	0	0	0.15	0.3998	0	0.008167	0.002722
Genus	g__Nitrolancea	0.002722	0.01441	0	0	0	0.15	0.3998	0	0.008167	0.002722
Genus	g__Desulfatitalea	0.002722	0.01441	0	0	0	0.15	0.3998	0	0.008167	0.002722
Genus	g__Cryptanaerobacter	0.002722	0.01441	0	0	0	0.15	0.3998	0	0.008167	0.002722
Genus	g__Clostridium_sensu_stricto_10	0.002722	0.01441	0	0	0	0.15	0.3998	0	0.01089	0.002722
Genus	g__Desulfobulbus	0.002722	0.01441	0	0	0	0.15	0.3998	0	0.008167	0.002722
Genus	g__Peptococcus	0.002722	0.01441	0	0	0	0.15	0.3998	0	0.008167	0.002722
Genus	g__Ignatzschineria	0.002722	0.01441	0	0	0	0.15	0.3998	0	0.008167	0.002722
Genus	g__norank_f__Bradymonadaceae	0.002722	0.01441	0	0	0	0.15	0.3998	0	0.008168	0.002723
Genus	g__unclassified_p__Firmicutes	0.002722	0.01441	0	0	0	0.15	0.3998	0	0.008167	0.002722
Genus	g__norank_f__Desulfobulbaceae	0.002722	0.01441	0	0	0	0.15	0.3998	0	0.008167	0.002722
Genus	g__Vulgatibacter	0.00242	0.0128	0	0	0	0.15	0.3998	0	0.00726	0.00242
Genus	g__Kouleothrix	0.00242	0.0128	0	0	0	0.15	0.3998	0	0.00726	0.00242
Genus	g__Anaerostignum	0.00242	0.0128	0	0	0	0.15	0.3998	0	0.00726	0.00242
Genus	g__Clostridium_sensu_stricto_13	0.00242	0.0128	0	0	0	0.15	0.3998	0	0.00726	0.00242
Genus	g__Castellaniella	0.00242	0.0128	0	0	0	0.15	0.3998	0	0.00726	0.00242
Genus	g__Aequorivita	0.00242	0.0128	0	0	0	0.15	0.3998	0	0.00726	0.00242
Genus	g__Phascolarctobacterium	0.00242	0.0128	0	0	0	0.15	0.3998	0	0.00726	0.00242
Genus	g__Clostridium_sensu_stricto_7	0.00242	0.0128	0	0	0	0.15	0.3998	0	0.00726	0.00242
Genus	g__Atopostipes	0.002117	0.0112	0	0	0	0.15	0.3998	0	0.006352	0.002117
Genus	g__Clostridium_sensu_stricto_6	0.002117	0.0112	0	0	0	0.15	0.3998	0	0.006352	0.002117
Genus	g__norank_f__Rhodobacteraceae	0.002117	0.0112	0	0	0	0.15	0.3998	0	0.006353	0.002118
Genus	g__Clostridioides	0.001815	0.009604	0	0	0	0.15	0.3998	0	0.005445	0.001815
Genus	g__norank_f__Anaerovoracaceae	0.001815	0.009604	0	0	0	0.15	0.3998	0	0.005445	0.001815
Genus	g__Clostridium_sensu_stricto_8	0.001815	0.009604	0	0	0	0.15	0.3998	0	0.005445	0.001815
Genus	g__Anaerobranca	0.001815	0.009604	0	0	0	0.15	0.3998	0	0.005445	0.001815
Genus	g__Desulfohalotomaculum	0.001512	0.008003	0	0	0	0.15	0.3998	0	0.004537	0.001512
Genus	g__Thermoactinomyces	0.001512	0.008003	0	0	0	0.15	0.3998	0	0.004537	0.001512
Genus	g__Erysipelotrichaceae_UCG-002	0.001512	0.008003	0	0	0	0.15	0.3998	0	0.004538	0.001513
Genus	g__Clostridium_sensu_stricto_15	0.001512	0.008003	0	0	0	0.15	0.3998	0	0.004537	0.001512
Genus	g__norank_f__Lachnospiraceae	0.001512	0.008003	0	0	0	0.15	0.3998	0	0.004537	0.001512
Genus	g__Rivicola	0.001512	0.008003	0	0	0	0.15	0.3998	0	0.004538	0.001513
Genus	g__Oligella	0.001512	0.008003	0	0	0	0.15	0.3998	0	0.004537	0.001512
Genus	g__norank_f__Barnesiellaceae	0.001512	0.008003	0	0	0	0.15	0.3998	0	0.004537	0.001512
Genus	g__norank_f__norank_o__norank_c__Clostridia	0.001512	0.008003	0	0	0	0.15	0.3998	0	0.004537	0.001512
Genus	g__norank_f__Cellvibrionaceae	0.001512	0.008003	0	0	0	0.15	0.3998	0	0.004537	0.001512
Genus	g__norank_f__unclassified	0.001512	0.006542	0	0	0	0.03895	0.3998	0	0.004235	0.001513
Genus	g__Thiohalomonas	0.001512	0.008003	0	0	0	0.15	0.3998	0	0.004537	0.001512
Genus	g__Lutimonas	0.00121	0.006402	0	0	0	0.15	0.3998	0	0.00363	0.00121
Genus	g__norank_f__Isosphaeraceae	0.00121	0.006402	0	0	0	0.15	0.3998	0	0.00363	0.00121
Genus	g__Sinibacillus	0.00121	0.006402	0	0	0	0.15	0.3998	0	0.00363	0.00121
Genus	g__Acidiphilium	0.00121	0.006402	0	0	0	0.15	0.3998	0	0.00363	0.00121
Genus	g__norank_f__Comamonadaceae	0.00121	0.006402	0	0	0	0.15	0.3998	0	0.00363	0.00121
Genus	g__JGI_0001001-H03	0.00121	0.006402	0	0	0	0.15	0.3998	0	0.00363	0.00121
Genus	g__norank_f__norank_o__Candidatus_Colwellbacteria	0.00121	0.006402	0	0	0	0.15	0.3998	0	0.00363	0.00121
Genus	g__norank_f__norank_o__norank_c__norank_p__WS4	0.00121	0.006402	0	0	0	0.15	0.3998	0	0.00363	0.00121
Genus	g__Tepidanaerobacter	0.00121	0.006402	0	0	0	0.15	0.3998	0	0.00363	0.00121
Genus	g__Actinospica	0.00121	0.006402	0	0	0	0.15	0.3998	0	0.00363	0.00121
Genus	g__norank_f__norank_o__WD260	0.0009075	0.004802	0	0	0	0.15	0.3998	0	0.002722	0.0009075
Genus	g__norank_f__Fodinicurvataceae	0.0009075	0.004802	0	0	0	0.15	0.3998	0	0.002722	0.0009075
Genus	g__Enorma	0.0009075	0.004802	0	0	0	0.15	0.3998	0	0.002722	0.0009075
Genus	g__Noviherbaspirillum	0.0009075	0.004802	0	0	0	0.15	0.3998	0	0.002722	0.0009075
Genus	g__Pseudogracilibacillus	0.0009075	0.004802	0	0	0	0.15	0.3998	0	0.002722	0.0009075
Genus	g__UCG-003	0.0009075	0.004802	0	0	0	0.15	0.3998	0	0.002722	0.0009075
Genus	g__unclassified_f__Burkholderiaceae	0.0009075	0.004802	0	0	0	0.15	0.3998	0	0.002722	0.0009075
Genus	g__norank_f__norank_o__norank_c__TK10	0.0009075	0.004802	0	0	0	0.15	0.3998	0	0.002722	0.0009075
Genus	g__norank_f__norank_o__FS118-23B-02	0.0009075	0.004802	0	0	0	0.15	0.3998	0	0.002722	0.0009075
Genus	g__Candidatus_Koribacter	0.0009075	0.004802	0	0	0	0.15	0.3998	0	0.002722	0.0009075
Genus	g__Flaviflexus	0.0009075	0.004802	0	0	0	0.15	0.3998	0	0.002722	0.0009075
Genus	g__Negativibacillus	0.0009075	0.004802	0	0	0	0.15	0.3998	0	0.002722	0.0009075
Genus	g__Lysobacter	0.0009075	0.004802	0	0	0	0.15	0.3998	0	0.002722	0.0009075
Genus	g__norank_f__Desulfallas-Sporotomaculum	0.0009075	0.004802	0	0	0	0.15	0.3998	0	0.002722	0.0009075
Genus	g__norank_f__norank_o__Desulfitobacteriales	0.0009075	0.004802	0	0	0	0.15	0.3998	0	0.002722	0.0009075
Genus	g__UCG-012	0.0009075	0.004802	0	0	0	0.15	0.3998	0	0.002722	0.0009075
Genus	g__Gracilibacter	0.0009075	0.004802	0	0	0	0.15	0.3998	0	0.002722	0.0009075
Genus	g__unclassified_f__Synergistaceae	0.0009075	0.004802	0	0	0	0.15	0.3998	0	0.002722	0.0009075
Genus	g__norank_f__norank_o__FS117-23B-02	0.0009075	0.004802	0	0	0	0.15	0.3998	0	0.002722	0.0009075
Genus	g__Anaerorhabdus_furcosa_group	0.0009075	0.004802	0	0	0	0.15	0.3998	0	0.002723	0.0009075
Genus	g__Rheinheimera	0.0009075	0.004802	0	0	0	0.15	0.3998	0	0.002722	0.0009075
Genus	g__Holdemanella	0.0009075	0.004802	0	0	0	0.15	0.3998	0	0.002722	0.0009075
Genus	g__Microbispora	0.0009075	0.004802	0	0	0	0.15	0.3998	0	0.002722	0.0009075
Genus	g__unclassified_o__Oscillospirales	0.0009075	0.004802	0	0	0	0.15	0.3998	0	0.002722	0.0009075
Genus	g__norank_f__norank_o__KIST-JJY010	0.0009075	0.004802	0	0	0	0.15	0.3998	0	0.002722	0.0009075
Genus	g__norank_f__norank_o__norank_c__norank_p__RCP2-54	0.0009075	0.004802	0	0	0	0.15	0.3998	0	0.002722	0.0009075
Genus	g__unclassified_o__Micrococcales	0.0009075	0.004802	0	0	0	0.15	0.3998	0	0.002722	0.0009075
Genus	g__unclassified_f__Alcaligenaceae	0.000605	0.003201	0	0	0	0.15	0.3998	0	0.001815	0.000605
Genus	g__EBM-39	0.000605	0.003201	0	0	0	0.15	0.3998	0	0.001815	0.000605
Genus	g__Megamonas	0.000605	0.003201	0	0	0	0.15	0.3998	0	0.001815	0.000605
Genus	g__unclassified_f__Peptococcaceae	0.000605	0.003201	0	0	0	0.15	0.3998	0	0.001815	0.000605
Genus	g__Pelotomaculum	0.000605	0.003201	0	0	0	0.15	0.3998	0	0.001815	0.000605
Genus	g__Pediococcus	0.000605	0.003201	0	0	0	0.15	0.3998	0	0.001815	0.000605
Genus	g__norank_f__norank_o__Lachnospirales	0.000605	0.003201	0	0	0	0.15	0.3998	0	0.001815	0.000605
Genus	g__Macellibacteroides	0.000605	0.003201	0	0	0	0.15	0.3998	0	0.001815	0.000605
Genus	g__dgA-11_gut_group	0.000605	0.003201	0	0	0	0.15	0.3998	0	0.001815	0.000605
Genus	g__unclassified_f__Hungateiclostridiaceae	0.000605	0.003201	0	0	0	0.15	0.3998	0	0.001815	0.000605
Genus	g__norank_f__Diplorickettsiaceae	0.000605	0.003201	0	0	0	0.15	0.3998	0	0.001815	0.000605
Genus	g__Crassaminicella	0.000605	0.003201	0	0	0	0.15	0.3998	0	0.001815	0.000605
Genus	g__norank_f__norank_o__Candidatus_Levybacteria	0.000605	0.003201	0	0	0	0.15	0.3998	0	0.001815	0.000605
Genus	g__norank_f__Ardenticatenaceae	0.000605	0.003201	0	0	0	0.15	0.3998	0	0.001815	0.000605
Genus	g__norank_f__norank_o__norank_c__WCHB1-81	0.000605	0.003201	0	0	0	0.15	0.3998	0	0.001815	0.000605
Genus	g__unclassified_f__Atopobiaceae	0.000605	0.003201	0	0	0	0.15	0.3998	0	0.001815	0.000605
Genus	g__Butyricicoccus	0.000605	0.003201	0	0	0	0.15	0.3998	0	0.001815	0.000605
Genus	g__C1-B045	0.000605	0.003201	0	0	0	0.15	0.3998	0	0.001815	0.000605
Genus	g__norank_f__Parachlamydiaceae	0.000605	0.003201	0	0	0	0.15	0.3998	0	0.001815	0.000605
Genus	g__norank_f__Coriobacteriales_Incertae_Sedis	0.000605	0.003201	0	0	0	0.15	0.3998	0	0.001815	0.000605
Genus	g__unclassified_f__Paenibacillaceae	0.000605	0.003201	0	0	0	0.15	0.3998	0	0.001815	0.000605
Genus	g__Thermopolyspora	0.000605	0.003201	0	0	0	0.15	0.3998	0	0.001815	0.000605
Genus	g__norank_f__norank_o__Peptostreptococcales-Tissierellales	0.000605	0.003201	0	0	0	0.15	0.3998	0	0.001815	0.000605
Genus	g__Moraxella	0.000605	0.003201	0	0	0	0.15	0.3998	0	0.001815	0.000605
Genus	g__unclassified_f__Verrucomicrobiaceae	0.000605	0.003201	0	0	0	0.15	0.3998	0	0.001815	0.000605
Genus	g__norank_f__M2PB4-65_termite_group	0.000605	0.003201	0	0	0	0.15	0.3998	0	0.001815	0.000605
Genus	g__Anaerosporobacter	0.000605	0.003201	0	0	0	0.15	0.3998	0	0.001815	0.000605
Genus	g__Krasilnikovia	0.0003025	0.001601	0	0	0	0.15	0.3998	0	0.0009075	0.0003025
Genus	g__norank_f__norank_o__Dehalococcoidales	0.0003025	0.001601	0	0	0	0.15	0.3998	0	0.0009075	0.0003025
Genus	g__norank_f__norank_o__Izemoplasmatales	0.0003025	0.001601	0	0	0	0.15	0.3998	0	0.0009075	0.0003025
Genus	g__Lawsonella	0.0003025	0.001601	0	0	0	0.15	0.3998	0	0.0009075	0.0003025
Genus	g__unclassified_f__Marinilabiliaceae	0.0003025	0.001601	0	0	0	0.15	0.3998	0	0.0009075	0.0003025
Genus	g__Koukoulia	0.0003025	0.001601	0	0	0	0.15	0.3998	0	0.0009075	0.0003025
Genus	g__Anaerotruncus	0.0003025	0.001601	0	0	0	0.15	0.3998	0	0.0009075	0.0003025
Genus	g__Cohnella	0.0003025	0.001601	0	0	0	0.15	0.3998	0	0.0009075	0.0003025
Genus	g__norank_f__norank_o__norank_c__S0134_terrestrial_group	0.0003025	0.001601	0	0	0	0.15	0.3998	0	0.0009075	0.0003025
Genus	g__Anaerofustis	0.0003025	0.001601	0	0	0	0.15	0.3998	0	0.0009075	0.0003025
Genus	g__UCG-009	0.0003025	0.001601	0	0	0	0.15	0.3998	0	0.00121	0.0003025
Genus	g__Thiopseudomonas	0.0003025	0.001601	0	0	0	0.15	0.3998	0	0.0009075	0.0003025
Genus	g__Monoglobus	0.0003025	0.001601	0	0	0	0.15	0.3998	0	0.0009075	0.0003025
Genus	g__Coriobacteriaceae_UCG-002	0.0003025	0.001601	0	0	0	0.15	0.3998	0	0.0009075	0.0003025
Genus	g__Stomatobaculum	0.0003025	0.001601	0	0	0	0.15	0.3998	0	0.0009075	0.0003025
Genus	g__Planctomicrobium	0.0003025	0.001601	0	0	0	0.15	0.3998	0	0.0009075	0.0003025
Genus	g__DTU089	0.0003025	0.001601	0	0	0	0.15	0.3998	0	0.0009075	0.0003025
Genus	g__Ferruginibacter	0.0003025	0.001601	0	0	0	0.15	0.3998	0	0.0009075	0.0003025
Genus	g__Syntrophorhabdus	0.0003025	0.001601	0	0	0	0.15	0.3998	0	0.0009075	0.0003025
Genus	g__norank_f__norank_o__norank_c__D8A-2	0.0003025	0.001601	0	0	0	0.15	0.3998	0	0.0009075	0.0003025
Genus	g__unclassified_f__Euzebyaceae	0.0003025	0.001601	0	0	0	0.15	0.3998	0	0.0009075	0.0003025
Genus	g__norank_f__norank_o__Veillonellales-Selenomonadales	0.0003025	0.001601	0	0	0	0.15	0.3998	0	0.0009075	0.0003025
Genus	g__Proteiniborus	0.0003025	0.001601	0	0	0	0.15	0.3998	0	0.0009075	0.0003025
Genus	g__Faecalicoccus	0.0003025	0.001601	0	0	0	0.15	0.3998	0	0.0009075	0.0003025
Genus	g__1921-2	0.0003025	0.001601	0	0	0	0.15	0.3998	0	0.0009075	0.0003025
Genus	g__Propionimicrobium	0.0003025	0.001601	0	0	0	0.15	0.3998	0	0.0009075	0.0003025
Genus	g__unclassified_p__Armatimonadota	0.0003025	0.001601	0	0	0	0.15	0.3998	0	0.0009075	0.0003025
Genus	g__norank_f__SB-5	0.0003025	0.001601	0	0	0	0.15	0.3998	0	0.0009075	0.0003025
Genus	g__Thermomonospora	0.0003025	0.001601	0	0	0	0.15	0.3998	0	0.0009075	0.0003025
Genus	g__Nitrococcus	0.0003025	0.001601	0	0	0	0.15	0.3998	0	0.0009075	0.0003025
Species	s__metagenome_g__norank_f__norank_o__Candidatus_Adlerbacteria	46.16	9.952	38.87	9.113	0.842071	2.675e-06	0.0007048	2.803	11.11	7.297
Species	s__unclassified_g__Burkholderia-Caballeronia-Paraburkholderia	12.69	2.806	10.81	2.69	0.851852	0.0002354	0.02481	0.4778	3.012	1.878
Species	s__unclassified_k__norank_d__Bacteria	3.11	1.543	3.108	2.673	0.999357	0.2705	0.5874	-0.9488	0.9003	0.002024
Species	s__Pelomonas_saccharophila	3.196	1.095	2.522	0.9858	0.789111	0.001715	0.1179	0.1907	1.125	0.6744
Species	s__unclassified_f__Chitinophagaceae	1.998	0.7905	1.987	0.7073	0.994494	0.9929	0.9929	-0.3183	0.3506	0.01075
Species	s__Acinetobacter_johnsonii	1.33	2.549	1.934	2.353	1.45414	0.0005528	0.04349	-1.607	0.5581	-0.6041
Species	s__uncultured_bacterium_g__norank_f__norank_o__Candidatus_Adlerbacteria	1.988	0.6317	1.741	0.6932	0.875755	0.07388	0.3765	-0.08015	0.5118	0.2472
Species	s__Paraburkholderia_caledonica	1.865	0.7213	1.732	0.7481	0.928686	0.1417	0.3765	-0.1765	0.4611	0.1329
Species	s__unclassified_g__Enterobacter	0.2202	0.3272	1.69	2.105	7.67484	4.58e-08	7.24e-05	-2.005	-0.9893	-1.47
Species	s__unclassified_g__norank_f__Holophagaceae	0.9788	0.4695	1.172	0.6161	1.19738	0.2065	0.478	-0.4257	0.04348	-0.1933
Species	s__unclassified_o__Saccharimonadales	0.454	0.4434	1.137	0.7372	2.50441	3.392e-06	0.000766	-0.9287	-0.4137	-0.6826
Species	s__uncultured_bacterium_g__Sediminibacterium	1.744	0.7415	1.038	0.6426	0.595183	3.288e-05	0.005198	0.4095	1.029	0.7061
Species	s__metagenome_g__norank_f__norank_o__Candidatus_Kaiserbacteria	1.008	0.4191	0.847	0.4058	0.840278	0.07244	0.3765	-0.0138	0.3473	0.1616
Species	s__unclassified_p__Proteobacteria	1.003	0.7159	0.8399	0.7397	0.837388	0.1733	0.4189	-0.1321	0.4937	0.1631
Species	s__unclassified_g__Lactococcus	0.02238	0.09105	0.8093	1.661	36.1618	1.023e-05	0.002021	-1.264	-0.407	-0.7869
Species	s__unclassified_c__Alphaproteobacteria	0.9465	0.51	0.7477	0.4511	0.789963	0.03298	0.3765	-0.04426	0.4105	0.1988
Species	s__Leuconostoc_pseudomesenteroides_g__Leuconostoc	0.03388	0.1038	0.7457	1.454	22.01	1.69e-06	0.0005344	-1.131	-0.3958	-0.7119
Species	s__Staphylococcus_caprae	0.843	3.282	0.676	3.061	0.801898	0.8139	0.8522	-1.155	1.879	0.1669
Species	s__uncultured_bacterium_g__norank_f__env.OPS_17	0.8569	0.5379	0.6558	0.4726	0.765317	0.08296	0.3765	-0.03412	0.4257	0.2011
Species	s__unclassified_g__Tsukamurella	0.1915	0.2098	0.604	0.4905	3.15405	1.269e-05	0.002229	-0.5537	-0.2737	-0.4126
Species	s__unclassified_g__Dyella	0.4695	0.3343	0.5957	0.3572	1.2688	0.1233	0.3765	-0.265	0.01928	-0.1262
Species	s__Pseudomonas_yamanorum	0.2644	0.2796	0.5731	0.6869	2.16755	0.0001025	0.0135	-0.5427	-0.141	-0.3087
Species	s__unclassified_g__Streptococcus	0.1143	0.1638	0.5632	1.597	4.92738	0.05549	0.3765	-0.9265	-0.1294	-0.4488
Species	s__Weissella_cibaria	0.01754	0.07223	0.5481	0.8072	31.2486	1.035e-06	0.0004092	-0.7577	-0.3373	-0.5306
Species	s__uncultured_Acidobacteria_bacterium_g__norank_f__norank_o__Subgroup_2	1.341	0.652	0.5367	0.4252	0.400224	1.052e-07	8.314e-05	0.5316	1.08	0.8043
Species	s__Bradyrhizobium_japonicum_g__Bradyrhizobium	0.4059	0.4122	0.4578	0.3601	1.12786	0.3174	0.6054	-0.2248	0.1337	-0.05187
Species	s__unclassified_g__norank_f__norank_o__0319-6G20	0.5209	0.376	0.4408	0.3336	0.846228	0.3821	0.6054	-0.07447	0.2495	0.08009
Species	s__uncultured_bacterium_g__norank_f__norank_o__norank_c__BD7-11	0.5027	0.4259	0.4192	0.3041	0.833897	0.619	0.6721	-0.07697	0.2378	0.08347
Species	s__uncultured_bacterium_g__Cetobacterium	0	0	0.4096	3.173		0.5101	0.6054	-1.229	0	-0.4097
Species	s__unclassified_g__norank_f__Simkaniaceae	0.4471	0.2142	0.3712	0.2742	0.830239	0.0406	0.3765	-0.02455	0.1811	0.07583
Species	s__Brevundimonas_vesicularis	0.1171	0.1476	0.3683	0.7888	3.14518	0.01749	0.3765	-0.4798	-0.06316	-0.2512
Species	s__Corynebacterium_glutamicum	0.3279	0.7641	0.3625	0.5594	1.10552	0.01347	0.3765	-0.3174	0.3353	-0.03457
Species	s__Caulobacter_sp._g__Caulobacter	0.2378	0.2467	0.358	0.3716	1.50547	0.2696	0.5862	-0.2524	0.01224	-0.1202
Species	s__uncultured_Fluviicola_sp._g__Fluviicola	0.1041	0.1267	0.3554	0.4063	3.41402	0.005372	0.2235	-0.3708	-0.1394	-0.2514
Species	s__unclassified_g__norank_f__TRA3-20	0.2284	0.1831	0.345	0.2716	1.51051	0.08435	0.3765	-0.2158	-0.0236	-0.1166
Species	s__Lactobacillus_plantarum_g__Lactobacillus	0.01966	0.05936	0.3434	0.4667	17.4669	9.885e-07	0.0004092	-0.4425	-0.2122	-0.3238
Species	s__uncultured_gamma_proteobacterium_g__norank_f__Beggiatoaceae	0.1739	0.1739	0.3426	0.3416	1.9701	0.024	0.3765	-0.2842	-0.06286	-0.1686
Species	s__Rhizobium_phaseoli	0.4011	0.3983	0.3367	0.3774	0.839442	0.4909	0.6054	-0.1056	0.2563	0.06442
Species	s__Brevundimonas_diminuta	0.2241	0.2902	0.3186	0.3881	1.42169	0.1754	0.4228	-0.2381	0.03077	-0.09443
Species	s__Paracoccus_denitrificans	0.08107	0.1255	0.281	0.5576	3.46614	0.004838	0.2185	-0.3741	-0.07624	-0.2
Species	s__Acinetobacter_lwoffii	0.0856	0.1405	0.2733	0.6913	3.19276	0.07675	0.3765	-0.3676	-0.03072	-0.1877
Species	s__Paraburkholderia_sprentiae_WSM5005	0.09619	0.1336	0.2524	0.2845	2.62397	0.01222	0.3765	-0.2483	-0.07425	-0.1562
Species	s__Glutamicibacter_arilaitensis	0.03569	0.0802	0.2263	0.4874	6.34071	0.04783	0.3765	-0.3329	-0.06898	-0.1906
Species	s__unclassified_g__Sulfuritalea	0.1425	0.2114	0.2223	0.2515	1.56	0.0499	0.3765	-0.181	0.02341	-0.07986
Species	s__unclassified_g__Lactobacillus	0.01815	0.05907	0.2116	0.8159	11.6584	0.7772	0.8208	-0.4196	-0.01841	-0.1934
Species	s__uncultured_bacterium_g__norank_f__norank_o__Subgroup_2	0.2556	0.2245	0.1979	0.2769	0.774257	0.04148	0.3765	-0.05224	0.1689	0.0577
Species	s__unclassified_g__Acinetobacter	0.05959	0.149	0.1935	0.2423	3.24719	0.004506	0.2095	-0.2109	-0.05095	-0.1339
Species	s__unclassified_g__Prevotella	0.01149	0.0381	0.1907	0.5611	16.597	0.006714	0.2528	-0.3474	-0.06745	-0.1792
Species	s__unclassified_g__Pseudomonas	0.0735	0.108	0.1822	0.2035	2.47891	0.002985	0.1766	-0.1723	-0.04681	-0.1087
Species	s__unclassified_g__norank_f__norank_o__Candidatus_Nomurabacteria	0.141	0.1968	0.181	0.1861	1.28369	0.2014	0.4725	-0.1241	0.04415	-0.04001
Species	s__uncultured_bacterium_g__Curvibacter	0.07592	0.1221	0.1808	0.2068	2.38145	0.003699	0.2008	-0.1728	-0.04009	-0.1049
Species	s__Escherichia_coli_g__Escherichia-Shigella	0.2172	0.7511	0.1755	0.9188	0.808011	0.5412	0.6338	-0.3119	0.4177	0.04174
Species	s__unclassified_o__Enterobacterales	0.03902	0.1071	0.1654	0.2412	4.23885	0.0005168	0.043	-0.2016	-0.05369	-0.1264
Species	s__unclassified_f__Sphingomonadaceae	0.02632	0.09583	0.157	0.2187	5.96505	0.0001406	0.0171	-0.1943	-0.06109	-0.1307
Species	s__unclassified_g__Stenotrophomonas	0.02269	0.07064	0.1544	0.6959	6.80476	0.3376	0.6054	-0.3473	0.005021	-0.1317
Species	s__uncultured_rumen_bacterium_g__Prevotella	0.06019	0.237	0.1495	1.151	2.4838	0.06066	0.3765	-0.4387	0.1483	-0.08929
Species	s__unclassified_g__Pedobacter	0.02692	0.1102	0.1491	0.2243	5.53863	0.0004404	0.04023	-0.1924	-0.04774	-0.1221
Species	s__Bacillus_velezensis_g__Bacillus	0.01815	0.06433	0.1457	0.2177	8.02755	0.0005777	0.04349	-0.1887	-0.06726	-0.1275
Species	s__metagenome_g__Sediminibacterium	0.1818	0.2124	0.1441	0.1805	0.792629	0.4328	0.6054	-0.05281	0.131	0.03767
Species	s__Enterococcus_cecorum	0.04023	0.1118	0.134	0.9279	3.33085	0.02194	0.3765	-0.3582	0.06399	-0.09374
Species	s__unclassified_g__Corynebacterium	0.08681	0.1689	0.134	0.2728	1.5436	0.2078	0.4804	-0.1429	0.04039	-0.04715
Species	s__unclassified_g__Cloacibacterium	0.05414	0.1676	0.1331	0.3904	2.45844	0.1151	0.3765	-0.1983	0.02484	-0.07897
Species	s__Mesorhizobium_plurifarium	0.1434	0.2329	0.1321	0.1897	0.921199	0.7902	0.8312	-0.08548	0.1067	0.01126
Species	s__uncultured_bacterium_g__Chiayiivirga	0.007562	0.02779	0.1318	0.1678	17.4293	5.129e-05	0.007371	-0.1718	-0.08036	-0.1243
Species	s__unclassified_g__Reyranella	0.1633	0.2296	0.1304	0.2169	0.79853	0.4499	0.6054	-0.06089	0.1296	0.03291
Species	s__uncultured_bacterium_g__norank_f__Obscuribacteraceae	0.0611	0.1379	0.128	0.1796	2.09493	0.02046	0.3765	-0.1327	0.001846	-0.06693
Species	s__uncultured_bacterium_g__Reyranella	0.1627	0.1847	0.1235	0.1664	0.759066	0.3418	0.6054	-0.03934	0.1225	0.03922
Species	s__unclassified_g__Bryobacter	0.1579	0.2222	0.1234	0.1839	0.781507	0.4566	0.6054	-0.05042	0.1326	0.03453
Species	s__unclassified_g__Chryseobacterium	0.03781	0.09308	0.1229	0.2197	3.25046	0.03305	0.3765	-0.1568	-0.02551	-0.08514
Species	s__metagenome_g__norank_f__norank_o__Rhodospirillales	0.08288	0.1682	0.122	0.1786	1.47201	0.1649	0.4088	-0.1129	0.04369	-0.03908
Species	s__unclassified_g__Flavobacterium	0.08742	0.1522	0.1193	0.2201	1.36468	0.6897	0.7427	-0.1067	0.04634	-0.03186
Species	s__Corynebacterium_tuberculostearicum	0.1168	0.3052	0.1187	0.272	1.01627	0.4741	0.6054	-0.1256	0.1438	-0.001964
Species	s__unclassified_o__Burkholderiales	0.04084	0.1116	0.1186	0.1513	2.90402	0.002327	0.1472	-0.1298	-0.02039	-0.07774
Species	s__uncultured_bacterium_g__Hydrotalea	0.01724	0.07159	0.1158	0.1809	6.71694	0.0001556	0.01757	-0.1481	-0.0481	-0.09851
Species	s__unclassified_g__Bacillus	0.07411	0.1303	0.1134	0.2142	1.53016	0.8173	0.8552	-0.1121	0.03438	-0.03924
Species	s__Mesorhizobium_ciceri	0.04779	0.08105	0.1129	0.143	2.36242	0.03663	0.3765	-0.1121	-0.02138	-0.06514
Species	s__Veillonella_atypica	0	0	0.1049	0.2684		0.02334	0.3765	-0.1769	-0.03981	-0.1049
Species	s__unclassified_g__norank_f__Xanthobacteraceae	0.03267	0.08017	0.1012	0.2766	3.09764	0.8275	0.8624	-0.1447	-0.0005749	-0.06854
Species	s__unclassified_g__Neisseria	0	0	0.09909	0.1951		0.00417	0.2008	-0.1474	-0.05251	-0.09909
Species	s__Acinetobacter_calcoaceticus_DSM_30006__CIP_81.8	0.03963	0.1002	0.09655	0.1887	2.43629	0.2923	0.6054	-0.1211	0.004238	-0.05693
Species	s__Agrobacterium_radiobacter	0.06534	0.12	0.09641	0.1551	1.47551	0.1628	0.4065	-0.08779	0.02906	-0.03108
Species	s__unclassified_g__Leucobacter	0.02964	0.07471	0.09345	0.3438	3.15283	0.2147	0.4921	-0.1652	0.01068	-0.0638
Species	s__Haemophilus_parainfluenzae	0.006352	0.03361	0.09302	0.2103	14.6442	0.01478	0.3765	-0.1443	-0.03868	-0.08667
Species	s__uncultured_bacterium_g__Bosea	0.02541	0.07153	0.09175	0.1485	3.61078	0.03547	0.3765	-0.1134	-0.02418	-0.06634
Species	s__Flavobacterium_sp._HYN0059	0.01028	0.03948	0.09161	0.3367	8.91148	0.08612	0.3765	-0.1877	-0.01378	-0.08132
Species	s__unclassified_g__Acidothermus	0.02995	0.1082	0.09119	0.3115	3.04474	0.826	0.8616	-0.1547	0.0223	-0.06124
Species	s__Sphingobacterium_kyonggiense	0	0	0.08907	0.1432		0.0002912	0.02877	-0.1262	-0.05562	-0.08907
Species	s__Lactobacillus_kefiranofaciens	0.01119	0.03616	0.08907	0.1777	7.95979	0.00617	0.2439	-0.1283	-0.0373	-0.07787
Species	s__unclassified_g__Acidovorax	0.04537	0.09218	0.08639	0.1755	1.90412	0.2401	0.5257	-0.09911	0.01527	-0.04101
Species	s__unclassified_f__Comamonadaceae	0.03509	0.09453	0.08526	0.1522	2.42975	0.02701	0.3765	-0.09933	0.0001723	-0.05017
Species	s__uncultured_bacterium_g__Micropepsis	0	0	0.08427	0.3679		0.08691	0.3765	-0.1958	-0.01369	-0.08426
Species	s__uncultured_bacterium_g__Pseudorhodobacter	0.01996	0.0606	0.0823	0.1472	4.12325	0.01011	0.3634	-0.1099	-0.02237	-0.06234
[truncated: 1,489 more rows]

## Sheet: D
Table S2D. The abundance comparison between the microbiota of normal liver and HCC.
Notes:
N_vs_HCC, The abundance comparison between the microbiota of normal liver and HCC.
N: normal; P, peri-tumor; T, tumor; ci, confidence interval.
The two-tailed p value was calculated using Wilcoxon sum-rank test, and the p value was adjusted using FDR method. The 0.95% confidence intervals were calculated using bootstrap method.
Rank	Species name	N-Mean(%)	N-Sd(%)	T-Mean(%)	T-Sd(%)	fold change	Pvalue	Corrected pvalue	Lower ci	Upper ci	Effectsize
Phylum	p__Patescibacteria	50.05	10.6	40.19	11.49	0.802997	9.101e-08	4.186e-06	4.627	14.32	9.851
Phylum	p__Proteobacteria	27.85	4.563	33.81	6.697	1.214	8.932e-07	2.054e-05	-8.428	-3.829	-5.963
Phylum	p__Firmicutes	4.203	10.23	6.669	11.58	1.58672	2.918e-06	4.474e-05	-7.217	2.413	-2.466
Phylum	p__Bacteroidota	5.979	1.324	5.839	2.184	0.976585	0.5604	0.7365	-0.6335	0.8605	0.14
Phylum	p__Actinobacteriota	2.478	3.453	3.738	2.919	1.50847	0.0004922	0.004528	-2.517	0.2666	-1.261
Phylum	p__unclassified_k__norank_d__Bacteria	3.11	1.543	3.398	4.078	1.0926	0.09476	0.3963	-1.54	0.8671	-0.2876
Phylum	p__Acidobacteriota	3.107	1.005	2.159	0.9225	0.694883	4.319e-05	0.0004967	0.4856	1.359	0.9479
Phylum	p__Planctomycetota	0.6086	0.5013	0.818	1.03	1.34407	0.2196	0.545	-0.5779	0.09024	-0.2094
Phylum	p__Verrucomicrobiota	0.6742	0.3215	0.8104	0.8432	1.20202	0.6317	0.7853	-0.4181	0.07941	-0.1362
Phylum	p__Bdellovibrionota	0.7084	0.5069	0.6702	0.5796	0.946076	0.5016	0.6901	-0.2067	0.2767	0.03816
Phylum	p__Fusobacteriota	0.07108	0.3144	0.4507	2.503	6.34074	0.3567	0.6901	-1.163	0.08722	-0.3796
Phylum	p__Chloroflexi	0.2952	0.6443	0.3986	0.892	1.35027	0.4448	0.6901	-0.4557	0.2582	-0.1034
Phylum	p__Myxococcota	0.225	0.1898	0.272	0.2889	1.20889	0.8963	0.965	-0.1448	0.05936	-0.04697
Phylum	p__Cyanobacteria	0.1452	0.2049	0.2386	0.271	1.64325	0.07332	0.3747	-0.1888	0.005518	-0.09335
Phylum	p__Deinococcota	0.04507	0.102	0.1011	0.3011	2.24318	0.483	0.6901	-0.1438	0.016	-0.05599
Phylum	p__Gemmatimonadota	0.02027	0.06331	0.07524	0.1572	3.71189	0.03756	0.256	-0.102	-0.01121	-0.05497
Phylum	p__Elusimicrobiota	0.04265	0.06925	0.05533	0.1074	1.2973	0.7689	0.9246	-0.05227	0.02306	-0.01269
Phylum	p__Nitrospirota	0.1143	0.1642	0.05449	0.1121	0.476728	0.0686	0.3747	-0.0008428	0.1277	0.05985
Phylum	p__Desulfobacterota	0.05203	0.137	0.05181	0.1177	0.995772	0.8452	0.9482	-0.05203	0.0586	0.0002176
Phylum	p__Armatimonadota	0.009679	0.04004	0.02908	0.08848	3.00444	0.3844	0.6901	-0.04687	0.006232	-0.0194
Phylum	p__WPS-2	0.02722	0.07195	0.0247	0.05881	0.907421	0.902	0.965	-0.02557	0.03392	0.00252
Phylum	p__Dependentiae	0.00726	0.03524	0.02146	0.0604	2.95592	0.2182	0.545	-0.0345	0.00764	-0.0142
Phylum	p__Spirochaetota	0.00484	0.01836	0.01793	0.05103	3.70455	0.1702	0.4892	-0.0276	0.001654	-0.01309
Phylum	p__Synergistota	0.05868	0.3105	0.01736	0.07595	0.295842	0.5998	0.7664	-0.03317	0.1709	0.04131
Phylum	p__Methylomirabilota	0	0	0.01172	0.05766		0.237	0.545	-0.0271	0	-0.01172
Phylum	p__NB1-j	0	0	0.01087	0.03617		0.08691	0.3963	-0.02118	-0.002823	-0.01087
Phylum	p__Hydrogenedentes	0.03539	0.09516	0.008893	0.0451	0.251286	0.1364	0.4601	-0.005767	0.06782	0.02649
Phylum	p__Zixibacteria	0	0	0.006493	0.0503		0.5101	0.6901	-0.02597	0	-0.006493
Phylum	p__Fibrobacterota	0.01301	0.06883	0.005788	0.04053	0.444889	0.804	0.9246	-0.01609	0.0386	0.007219
Phylum	p__WS2	0	0	0.005646	0.04374		0.5101	0.6901	-0.01694	0	-0.005647
Phylum	p__SAR324_cladeMarine_group_B	0.004235	0.02241	0.004941	0.02738	1.16671	0.9773	0.9886	-0.01087	0.01073	-0.0007061
Phylum	p__Latescibacterota	0.007562	0.04001	0.004658	0.03291	0.615975	0.9659	0.9886	-0.0127	0.02226	0.002902
Phylum	p__Cloacimonadota	0	0	0.004376	0.02676		0.237	0.545	-0.01327	0	-0.004377
Phylum	p__Campilobacterota	0.003932	0.02081	0.003811	0.01697	0.969227	0.804	0.9246	-0.0072	0.01024	0.0001204
Phylum	p__RCP2-54	0.0009075	0.004802	0.003811	0.02106	4.19945	0.9886	0.9886	-0.008974	0.001815	-0.002904
Phylum	p__Modulibacteria	0	0	0.003388	0.02139		0.3399	0.6901	-0.009456	0	-0.003387
Phylum	p__Abditibacteriota	0	0	0.002964	0.01756		0.3399	0.6901	-0.008466	0	-0.002964
Phylum	p__Deferribacterota	0	0	0.001553	0.01203		0.5101	0.6901	-0.004659	0	-0.001553
Phylum	p__Calditrichota	0	0	0.00127	0.009841		0.5101	0.6901	-0.003812	0	-0.001271
Phylum	p__Sumerlaeota	0	0	0.001129	0.008747		0.5101	0.6901	-0.003388	0	-0.001129
Phylum	p__Sva0485	0	0	0.001129	0.008747		0.5101	0.6901	-0.003388	0	-0.001129
Phylum	p__GAL15	0	0	0.0007058	0.005467		0.5101	0.6901	-0.002118	0	-0.0007059
Phylum	p__Dadabacteria	0.009679	0.04649	0	0	0	0.03895	0.256	0	0.02813	0.009678
Phylum	p__Caldatribacteriota	0.03418	0.1809	0	0	0	0.15	0.4601	0	0.1025	0.03418
Phylum	p__MBNT15	0.008772	0.04642	0	0	0	0.15	0.4601	0	0.02631	0.008771
Phylum	p__WS4	0.00121	0.006402	0	0	0	0.15	0.4601	0	0.00484	0.00121
Class	c__Parcubacteria	49.39	10.59	38.6	11.56	0.781535	1.892e-08	2.593e-06	5.533	15.26	10.79
Class	c__Gammaproteobacteria	22.66	3.919	26.46	5.759	1.1677	0.0002045	0.005602	-5.948	-1.731	-3.802
Class	c__Alphaproteobacteria	4.19	1.377	6.231	4.132	1.48711	0.00298	0.05832	-3.278	-0.921	-2.04
Class	c__Bacilli	2.245	3.883	5.781	10.83	2.57506	6.473e-07	2.217e-05	-6.777	-0.5921	-3.537
Class	c__Bacteroidia	5.974	1.32	5.719	2.109	0.957315	0.3922	0.7131	-0.4983	0.9725	0.255
Class	c__unclassified_k__norank_d__Bacteria	3.11	1.543	3.398	4.078	1.0926	0.09476	0.5619	-1.518	0.8387	-0.2876
Class	c__Actinobacteria	2.165	2.837	3.125	2.211	1.44342	0.0006966	0.01591	-2.075	0.3892	-0.96
Class	c__Saccharimonadia	0.5163	0.443	1.406	0.932	2.72322	2.645e-07	1.208e-05	-1.18	-0.6303	-0.8892
Class	c__Holophagae	0.9837	0.4638	1.162	0.6854	1.18125	0.2317	0.6429	-0.4076	0.05038	-0.1781
Class	c__unclassified_p__Proteobacteria	1.003	0.7159	1.125	1.053	1.12164	0.8966	0.9731	-0.5064	0.2598	-0.1218
Class	c__Acidobacteriae	1.933	0.7572	0.8539	0.6722	0.441749	4.287e-08	2.937e-06	0.7589	1.391	1.079
Class	c__Clostridia	1.776	6.753	0.7007	1.317	0.394538	0.255	0.6719	-0.6071	3.848	1.075
Class	c__BD7-11	0.5027	0.4259	0.5128	0.3374	1.02009	0.6317	0.7525	-0.179	0.1627	-0.0101
Class	c__Chlamydiae	0.5738	0.2923	0.4521	0.3129	0.787905	0.03603	0.4851	-0.0115	0.2564	0.1217
Class	c__Fusobacteriia	0.07108	0.3144	0.4507	2.503	6.34074	0.3567	0.7131	-1.074	0.07005	-0.3796
Class	c__Oligoflexia	0.5303	0.3718	0.4092	0.3183	0.771639	0.1369	0.5619	-0.03366	0.2907	0.1211
Class	c__Verrucomicrobiae	0.08016	0.1334	0.3379	0.7376	4.21532	0.1619	0.5619	-0.4645	-0.0806	-0.2578
Class	c__Thermoleophilia	0.0735	0.1941	0.2746	0.8843	3.73605	0.01134	0.1727	-0.4676	0.002179	-0.2011
Class	c__Bdellovibrionia	0.1782	0.2054	0.261	0.4894	1.46465	0.7438	0.8528	-0.2358	0.06462	-0.08284
Class	c__Vampirivibrionia	0.1379	0.2071	0.2095	0.2672	1.51922	0.1871	0.5827	-0.1696	0.02846	-0.07155
Class	c__Polyangia	0.1639	0.1937	0.2085	0.2445	1.27212	0.438	0.7131	-0.1402	0.0558	-0.04454
Class	c__Coriobacteriia	0.137	0.4423	0.1941	0.4236	1.41679	0.07182	0.5619	-0.2334	0.1792	-0.05705
Class	c__Brocadiae	0.03358	0.07295	0.1763	0.9308	5.25015	0.5597	0.7243	-0.4128	0.01553	-0.1427
Class	c__Negativicutes	0.02964	0.07626	0.1695	0.3135	5.71862	0.05144	0.5619	-0.228	-0.06188	-0.1399
Class	c__ABY1	0.07653	0.08229	0.1186	0.3281	1.54972	0.4247	0.7131	-0.1346	0.03277	-0.04203
Class	c__Anaerolineae	0.1071	0.4425	0.116	0.4756	1.0831	0.2886	0.7056	-0.1972	0.1983	-0.008936
Class	c__Acidimicrobiia	0.0735	0.1684	0.115	0.267	1.56463	0.2655	0.6863	-0.1288	0.05579	-0.04154
Class	c__Chloroflexia	0.04477	0.1472	0.1056	0.2932	2.35872	0.3198	0.7056	-0.1529	0.02777	-0.06082
Class	c__Deinococci	0.04507	0.102	0.1011	0.3011	2.24318	0.483	0.7131	-0.1551	0.01717	-0.05599
Class	c__Planctomycetes	0.04809	0.1089	0.09712	0.1816	2.01955	0.174	0.5619	-0.1143	0.01411	-0.04903
Class	c__KD4-96	0.08318	0.2725	0.07651	0.2593	0.919812	0.4419	0.7131	-0.1002	0.1366	0.006677
Class	c__Vicinamibacteria	0.1231	0.4216	0.07241	0.1528	0.588221	0.2986	0.7056	-0.07869	0.2491	0.05068
Class	c__Myxococcia	0.0611	0.09575	0.06352	0.1396	1.03961	0.5499	0.7243	-0.04987	0.04699	-0.002421
Class	c__Gemmatimonadetes	0.01966	0.06224	0.05985	0.1514	3.04425	0.1603	0.5619	-0.08018	0.003873	-0.04019
Class	c__Elusimicrobia	0.04265	0.06925	0.05533	0.1074	1.2973	0.7689	0.8706	-0.05088	0.02551	-0.01268
Class	c__SJA-28	0.004235	0.02241	0.05124	0.2121	12.0992	0.165	0.5619	-0.1133	-0.002822	-0.047
Class	c__Ignavibacteria	0.0003025	0.001601	0.04475	0.2043	147.934	0.2807	0.7056	-0.1078	-0.007017	-0.04444
Class	c__Ktedonobacteria	0.01422	0.05014	0.04447	0.1545	3.12729	0.6399	0.7558	-0.07506	0.01036	-0.03026
Class	c__Leptospirillia	0.07834	0.1394	0.04164	0.0972	0.531529	0.3376	0.7056	-0.01484	0.09687	0.0367
Class	c__Dojkabacteria	0.02722	0.04788	0.03345	0.07236	1.22888	0.5591	0.7243	-0.03087	0.01823	-0.006229
Class	c__Fimbriimonadia	0.00726	0.03841	0.02738	0.08576	3.77135	0.2288	0.6429	-0.04545	0.005973	-0.02012
Class	c__Blastocatellia	0.02995	0.1076	0.02682	0.08034	0.895492	0.9417	0.9886	-0.03412	0.04961	0.003124
Class	c__Phycisphaerae	0.0242	0.1023	0.02654	0.08309	1.09669	0.3535	0.7131	-0.04037	0.04405	-0.002337
Class	c__Thermoanaerobaculia	0.0127	0.04334	0.02499	0.1005	1.96772	0.9457	0.9886	-0.04306	0.01738	-0.01228
Class	c__norank_p__WPS-2	0.02722	0.07195	0.0247	0.05881	0.907421	0.902	0.9731	-0.02587	0.03349	0.00252
Class	c__Gitt-GS-136	0.01966	0.0722	0.02428	0.1066	1.23499	0.8711	0.9624	-0.04348	0.03168	-0.004618
Class	c__MB-A2-108	0.01543	0.08163	0.02244	0.08442	1.45431	0.4359	0.7131	-0.04108	0.03442	-0.007019
Class	c__Cyanobacteriia	0.006352	0.03361	0.02174	0.07206	3.42254	0.307	0.7056	-0.03825	0.005933	-0.01539
Class	c__Babeliae	0.00726	0.03524	0.02146	0.0604	2.95592	0.2182	0.6429	-0.03233	0.006349	-0.0142
Class	c__WWE3	0	0	0.01934	0.105		0.3399	0.7056	-0.04856	0	-0.01934
Class	c__Synergistia	0.05868	0.3105	0.01736	0.07595	0.295842	0.5998	0.7243	-0.03331	0.1707	0.04131
Class	c__Desulfuromonadia	0.01422	0.06198	0.0168	0.0545	1.18143	0.6729	0.7879	-0.02467	0.02776	-0.002585
Class	c__Lentisphaeria	0.01875	0.03551	0.01623	0.03694	0.8656	0.8881	0.9731	-0.01275	0.01811	0.002521
Class	c__Kapabacteria	0	0	0.01383	0.0657		0.1683	0.5619	-0.03218	-0.000847	-0.01383
Class	c__Desulfovibrionia	0.01149	0.06082	0.01355	0.05056	1.17929	0.4481	0.7131	-0.02385	0.02347	-0.002058
Class	c__TK10	0.0009075	0.004802	0.01214	0.0525	13.3774	0.3892	0.7131	-0.02823	-0.000847	-0.01123
Class	c__Methylomirabilia	0	0	0.01172	0.05766		0.237	0.6429	-0.02866	0	-0.01172
Class	c__norank_p__Desulfobacterota	0	0	0.01143	0.04054		0.1207	0.5619	-0.02216	-0.002541	-0.01143
Class	c__Nitrospiria	0.03388	0.09989	0.01115	0.05076	0.329103	0.2393	0.6429	-0.01019	0.06703	0.02272
Class	c__norank_p__NB1-j	0	0	0.01087	0.03617		0.08691	0.5619	-0.02047	-0.002824	-0.01087
Class	c__Gracilibacteria	0.00484	0.02561	0.01045	0.06232	2.15909	0.5767	0.7243	-0.02823	0.009678	-0.005606
Class	c__Leptospirae	0.00484	0.01836	0.009599	0.03228	1.98326	0.5174	0.716	-0.01519	0.006433	-0.004759
Class	c__Subgroup_18	0.000605	0.003201	0.009175	0.04246	15.1653	0.7469	0.8528	-0.02061	0.000605	-0.00857
Class	c__Hydrogenedentia	0.03539	0.09516	0.008893	0.0451	0.251286	0.1364	0.5619	-0.005767	0.0667	0.02649
Class	c__Microgenomatia	0.03085	0.06476	0.008611	0.0256	0.279125	0.1764	0.5619	-0.001188	0.05024	0.02225
Class	c__Rhodothermia	0	0	0.008611	0.03977		0.1683	0.5619	-0.02047	-0.0007058	-0.00861
Class	c__unclassified_p__Chloroflexi	0	0	0.008328	0.04577		0.3399	0.7056	-0.02273	0	-0.008328
Class	c__Longimicrobia	0.0003025	0.001601	0.008328	0.04106	27.5306	0.7469	0.8528	-0.01906	0.000605	-0.008026
Class	c__Dehalococcoidia	0.00121	0.006402	0.008187	0.04578	6.76612	0.9886	0.9886	-0.02146	0.00242	-0.006977
Class	c__Limnochordia	0.03146	0.1665	0.007481	0.03111	0.237794	0.5998	0.7243	-0.01327	0.08985	0.02397
Class	c__Sericytochromatia	0.0009075	0.004802	0.00734	0.02712	8.08815	0.2893	0.7056	-0.01398	-0.0002218	-0.006433
Class	c__Spirochaetia	0	0	0.007199	0.03784		0.1683	0.5619	-0.01878	-0.0005647	-0.0072
Class	c__norank_p__Zixibacteria	0	0	0.006493	0.0503		0.5101	0.7131	-0.02597	0	-0.006494
Class	c__S0134_terrestrial_group	0.0003025	0.001601	0.005788	0.04483	19.1339	0.6027	0.7243	-0.01737	0.0009075	-0.005486
Class	c__Fibrobacteria	0.01301	0.06883	0.005788	0.04053	0.444889	0.804	0.8955	-0.01581	0.03888	0.007219
Class	c__Desulfobulbia	0.02027	0.05125	0.005646	0.03372	0.27854	0.06066	0.5619	-0.004154	0.03539	0.01462
Class	c__norank_p__WS2	0	0	0.005646	0.04374		0.5101	0.7131	-0.01694	0	-0.005647
Class	c__norank_p__SAR324_cladeMarine_group_B	0.004235	0.02241	0.004941	0.02738	1.16671	0.9773	0.9886	-0.01087	0.009742	-0.000706
Class	c__norank_p__Latescibacterota	0.007562	0.04001	0.004658	0.03291	0.615975	0.9659	0.9886	-0.0127	0.02226	0.002903
Class	c__Subgroup_5	0.01482	0.07843	0.004517	0.03499	0.304791	0.5787	0.7243	-0.009033	0.04447	0.01031
Class	c__Cloacimonadia	0	0	0.004376	0.02676		0.237	0.6429	-0.01158	0	-0.004377
Class	c__Rubrobacteria	0.005747	0.03041	0.003811	0.01848	0.663129	0.804	0.8955	-0.007764	0.01668	0.001935
Class	c__Kiritimatiellae	0.001512	0.008003	0.003811	0.02377	2.5205	0.9886	0.9886	-0.009742	0.003025	-0.0023
Class	c__norank_p__RCP2-54	0.0009075	0.004802	0.003811	0.02106	4.19945	0.9886	0.9886	-0.008973	0.001815	-0.002904
Class	c__Symbiobacteriia	0	0	0.00367	0.02843		0.5101	0.7131	-0.01101	0	-0.00367
Class	c__Desulfobacteria	0.002722	0.01441	0.00367	0.02047	1.34827	0.9886	0.9886	-0.007905	0.005909	-0.0009476
Class	c__Moduliflexia	0	0	0.003388	0.02139		0.3399	0.7056	-0.01016	0	-0.003387
Class	c__JG30-KF-CM66	0.01149	0.05759	0.003106	0.02406	0.270322	0.1948	0.593	-0.00871	0.03267	0.00839
Class	c__Abditibacteria	0	0	0.002964	0.01756		0.3399	0.7056	-0.008467	0	-0.002964
Class	c__Aminicenantia	0	0	0.002682	0.02077		0.5101	0.7131	-0.008045	0	-0.002682
Class	c__Campylobacteria	0.003932	0.02081	0.002682	0.01475	0.682096	0.9432	0.9886	-0.005788	0.0118	0.00125
Class	c__Berkelbacteria	0	0	0.002541	0.01389		0.3399	0.7056	-0.006776	0	-0.002541
Class	c__Desulfotomaculia	0.005747	0.03041	0.002541	0.01968	0.442144	0.5787	0.7243	-0.007625	0.01724	0.003205
Class	c__vadinHA49	0	0	0.002259	0.01749		0.5101	0.7131	-0.006775	0	-0.002258
Class	c__Subgroup_25	0	0	0.002117	0.0164		0.5101	0.7131	-0.00635	0	-0.002117
Class	c__WCHB1-81	0.000605	0.003201	0.001976	0.01531	3.26612	0.6027	0.7243	-0.00593	0.001815	-0.001372
Class	c__unclassified_p__Actinobacteriota	0.00363	0.01921	0.001835	0.01421	0.50551	0.6027	0.7243	-0.005505	0.01089	0.001793
Class	c__unclassified_p__Firmicutes	0.002722	0.01441	0.001835	0.01024	0.674137	0.9432	0.9886	-0.003953	0.007925	0.0008873
Class	c__Pla3_lineage	0	0	0.001694	0.01312		0.5101	0.7131	-0.00508	0	-0.001693
Class	c__Thermodesulfovibrionia	0.002117	0.0112	0.001694	0.01312	0.800189	0.6027	0.7243	-0.00508	0.006353	0.0004242
Class	c__Deferribacteres	0	0	0.001553	0.01203		0.5101	0.7131	-0.004659	0	-0.001553
Class	c__BD2-11_terrestrial_group	0	0	0.00127	0.009841		0.5101	0.7131	-0.003811	0	-0.00127
Class	c__Calditrichia	0	0	0.00127	0.009841		0.5101	0.7131	-0.003812	0	-0.001271
Class	c__Syntrophomonadia	0.08107	0.429	0.00127	0.009841	0.0156655	0.5787	0.7243	-0.002541	0.2432	0.0798
Class	c__Sumerlaeia	0	0	0.001129	0.008747		0.5101	0.7131	-0.003388	0	-0.001129
Class	c__Brevinematia	0	0	0.001129	0.008747		0.5101	0.7131	-0.004518	0	-0.001129
Class	c__Chlorobia	0	0	0.001129	0.008747		0.5101	0.7131	-0.004518	0	-0.001129
Class	c__norank_p__Sva0485	0	0	0.001129	0.008747		0.5101	0.7131	-0.003388	0	-0.001129
Class	c__Desulfurellia	0	0	0.001129	0.008747		0.5101	0.7131	-0.003388	0	-0.001129
Class	c__norank_p__Armatimonadota	0.002117	0.0112	0.0009881	0.007654	0.466745	0.5906	0.7243	-0.002964	0.006352	0.001129
Class	c__OM190	0	0	0.0007058	0.003911		0.3399	0.7056	-0.001835	0	-0.0007058
Class	c__Syntrophobacteria	0	0	0.0007058	0.005467		0.5101	0.7131	-0.002118	0	-0.0007059
Class	c__norank_p__GAL15	0	0	0.0007058	0.005467		0.5101	0.7131	-0.002117	0	-0.0007058
Class	c__Subgroup_19	0	0	0.0005646	0.004374		0.5101	0.7131	-0.001694	0	-0.0005647
Class	c__Pla4_lineage	0	0	0.0005646	0.004374		0.5101	0.7131	-0.001694	0	-0.0005646
Class	c__Armatimonadia	0	0	0.0005646	0.004374		0.5101	0.7131	-0.001694	0	-0.0005646
Class	c__norank_p__Firmicutes	0.006352	0.03361	0.0005646	0.004374	0.0888854	0.5787	0.7243	-0.001129	0.01906	0.005789
Class	c__Omnitrophia	0	0	0.0002823	0.002187		0.5101	0.7131	-0.000847	0	-0.0002823
Class	c__Chthonomonadetes	0	0	0.0001412	0.001093		0.5101	0.7131	-0.0004235	0	-0.0001412
Class	c__AD3	0.0127	0.03983	0	0	0	0.01076	0.1727	0	0.02904	0.01271
Class	c__Dadabacteriia	0.009679	0.04649	0	0	0	0.03895	0.4851	0	0.02813	0.009679
Class	c__JS1	0.01966	0.104	0	0	0	0.15	0.5619	0	0.05898	0.01966
Class	c__Caldatribacteriia	0.01452	0.07683	0	0	0	0.15	0.5619	0	0.04355	0.01452
Class	c__Moorellia	0.01119	0.05922	0	0	0	0.15	0.5619	0	0.03358	0.01119
Class	c__norank_p__MBNT15	0.008772	0.04642	0	0	0	0.15	0.5619	0	0.02631	0.008771
Class	c__Subgroup_26	0.007865	0.04162	0	0	0	0.15	0.5619	0	0.02359	0.007864
Class	c__Dethiobacteria	0.006352	0.03361	0	0	0	0.15	0.5619	0	0.01906	0.006353
Class	c__RBG-16-55-12	0.003932	0.02081	0	0	0	0.15	0.5619	0	0.0118	0.003932
Class	c__Thermoanaerobacteria	0.003327	0.01761	0	0	0	0.15	0.5619	0	0.009982	0.003327
Class	c__Syntrophia	0.003025	0.01601	0	0	0	0.15	0.5619	0	0.009075	0.003025
Class	c__Desulfitobacteriia	0.002722	0.01441	0	0	0	0.15	0.5619	0	0.008167	0.002722
Class	c__norank_p__WS4	0.00121	0.006402	0	0	0	0.15	0.5619	0	0.00363	0.00121
Class	c__Thermovenabulia	0.00121	0.006402	0	0	0	0.15	0.5619	0	0.00363	0.00121
Class	c__Subgroup_22	0.0009075	0.004802	0	0	0	0.15	0.5619	0	0.002722	0.0009075
Class	c__D8A-2	0.0003025	0.001601	0	0	0	0.15	0.5619	0	0.0009075	0.0003025
Class	c__unclassified_p__Armatimonadota	0.0003025	0.001601	0	0	0	0.15	0.5619	0	0.0009075	0.0003025
Class	c__Syntrophorhabdia	0.0003025	0.001601	0	0	0	0.15	0.5619	0	0.0009075	0.0003025
Order	o__Candidatus_Adlerbacteria	48.15	10.32	37.71	11.39	0.783178	3.418e-08	3.578e-06	5.015	14.94	10.44
Order	o__Burkholderiales	18.9	3.8	16.54	3.78	0.875132	0.0003005	0.009436	0.4667	3.905	2.366
Order	o__Pseudomonadales	1.97	2.732	5.701	5.296	2.89391	6.752e-08	5.301e-06	-5.257	-2.055	-3.732
Order	o__Lactobacillales	0.5877	1.133	4.938	10.84	8.40225	1.149e-10	3.609e-08	-7.472	-2.287	-4.35
Order	o__unclassified_k__norank_d__Bacteria	3.11	1.543	3.398	4.078	1.0926	0.09476	0.5062	-1.544	0.8102	-0.2876
Order	o__Chitinophagales	4.246	1.321	3.247	1.185	0.76472	0.000257	0.008965	0.4266	1.552	0.9983
Order	o__Rhizobiales	1.432	0.7128	2.138	1.788	1.49302	0.0443	0.4234	-1.249	-0.2122	-0.7058
Order	o__Enterobacterales	0.4882	0.7933	2.052	2.378	4.2032	5.487e-07	2.871e-05	-2.346	-0.9301	-1.564
Order	o__Corynebacteriales	1.082	1.625	1.553	1.57	1.4353	0.003157	0.06393	-1.155	0.3382	-0.4714
Order	o__Saccharimonadales	0.5163	0.443	1.406	0.932	2.72322	2.645e-07	1.661e-05	-1.162	-0.5935	-0.8892
Order	o__Xanthomonadales	0.6703	0.4068	1.215	1.124	1.81262	0.001424	0.03194	-0.8649	-0.2435	-0.5446
Order	o__Holophagales	0.9788	0.4695	1.159	0.6872	1.1841	0.2352	0.636	-0.419	0.06723	-0.1804
Order	o__Caulobacterales	0.6724	0.4439	1.141	1.4	1.69691	0.0472	0.4234	-0.8813	-0.1148	-0.4681
Order	o__unclassified_p__Proteobacteria	1.003	0.7159	1.125	1.053	1.12164	0.8966	0.9609	-0.4731	0.2547	-0.1218
Order	o__Sphingobacteriales	1.012	0.5058	1.084	0.6397	1.07115	0.9108	0.9662	-0.3051	0.1617	-0.07267
Order	o__Micrococcales	0.2931	0.313	0.8261	1.028	2.81849	0.00131	0.03164	-0.8335	-0.268	-0.5329
Order	o__Flavobacteriales	0.3857	0.4734	0.7999	0.9272	2.07389	0.003258	0.06393	-0.7036	-0.1008	-0.4143
Order	o__Candidatus_Kaiserbacteria	1.069	0.4193	0.7185	0.3275	0.672123	9.369e-05	0.004203	0.1833	0.522	0.3508
Order	o__Subgroup_2	1.597	0.6899	0.6599	0.4546	0.413212	2.201e-08	3.456e-06	0.6754	1.206	0.9366
Order	o__Rhodobacterales	0.1682	0.1844	0.6373	1.181	3.78894	0.0004576	0.01306	-0.822	-0.2277	-0.4692
Order	o__unclassified_c__Alphaproteobacteria	0.9465	0.51	0.6301	0.3869	0.665716	0.004027	0.07438	0.1107	0.5243	0.3164
Order	o__norank_c__BD7-11	0.5027	0.4259	0.5128	0.3374	1.02009	0.6317	0.7457	-0.1926	0.1698	-0.0101
Order	o__Bacteroidales	0.3022	0.9571	0.5061	0.7921	1.67472	0.001095	0.02866	-0.5349	0.2469	-0.2039
Order	o__Bacillales	0.5439	0.6736	0.4878	0.6869	0.896856	0.7836	0.8739	-0.2539	0.3657	0.05603
Order	o__Chlamydiales	0.5738	0.2923	0.4521	0.3129	0.787905	0.03603	0.4077	-0.02096	0.2503	0.1217
Order	o__Fusobacteriales	0.07108	0.3144	0.4507	2.503	6.34074	0.3567	0.7056	-1.109	0.0852	-0.3796
Order	o__Sphingomonadales	0.1712	0.2378	0.394	0.3144	2.3014	0.0002147	0.008429	-0.3365	-0.1038	-0.2228
Order	o__0319-6G20	0.5239	0.374	0.3583	0.2877	0.683909	0.04605	0.4234	0.01509	0.3279	0.1657
Order	o__Beggiatoales	0.1739	0.1739	0.3312	0.285	1.90454	0.009877	0.1632	-0.2447	-0.05747	-0.1572
Order	o__Rhodospirillales	0.1506	0.21	0.2699	0.4598	1.79216	0.1176	0.5062	-0.272	0.02076	-0.1193
Order	o__Lachnospirales	0.2792	0.5715	0.2698	0.4921	0.966332	0.4744	0.7056	-0.2232	0.2855	0.009389
Order	o__Propionibacteriales	0.3572	1.278	0.2683	0.291	0.75112	0.02111	0.2882	-0.2184	0.6249	0.08889
Order	o__Frankiales	0.1352	0.2387	0.249	0.6636	1.84172	0.4648	0.7056	-0.3344	0.05381	-0.1138
Order	o__Reyranellales	0.3367	0.3431	0.2347	0.209	0.69706	0.4454	0.7056	-0.03197	0.2327	0.1019
Order	o__Bdellovibrionales	0.1174	0.1516	0.2302	0.4586	1.96082	0.4083	0.7056	-0.2537	0.01075	-0.1129
Order	o__Chthoniobacterales	0.004235	0.02241	0.2117	0.6867	49.9882	0.1452	0.5062	-0.3821	-0.05166	-0.2075
Order	o__Obscuribacterales	0.134	0.2023	0.2074	0.2678	1.54776	0.1872	0.5761	-0.1747	0.02803	-0.07336
Order	o__Staphylococcales	0.8684	3.278	0.2072	0.2688	0.2386	0.4579	0.7056	-0.04009	1.974	0.6611
Order	o__Coriobacteriales	0.1301	0.4068	0.1941	0.4236	1.49193	0.07182	0.5062	-0.2307	0.1275	-0.06402
Order	o__Brocadiales	0.03358	0.07295	0.1763	0.9308	5.25015	0.5597	0.7223	-0.4166	0.01589	-0.1427
Order	o__Tistrellales	0.005445	0.02881	0.1714	1.258	31.4784	0.7658	0.865	-0.4997	0.009845	-0.1659
Order	o__Veillonellales-Selenomonadales	0.02722	0.07236	0.1643	0.3137	6.036	0.06694	0.5062	-0.2168	-0.05262	-0.1371
Order	o__Clostridiales	0.4806	2.299	0.1469	0.7706	0.30566	0.3802	0.7056	-0.2837	1.337	0.3338
Order	o__Candidatus_Nomurabacteria	0.1461	0.1948	0.1433	0.1617	0.980835	0.6521	0.7669	-0.07038	0.0885	0.002821
Order	o__Micropepsales	0.04991	0.103	0.1427	0.2805	2.85915	0.146	0.5062	-0.1722	-0.0141	-0.09281
Order	o__Gaiellales	0.06443	0.1648	0.1407	0.454	2.18377	0.0764	0.5062	-0.2321	0.02969	-0.0763
Order	o__Solirubrobacterales	0.009075	0.03608	0.1307	0.4454	14.4022	0.03272	0.4077	-0.2494	-0.02833	-0.1216
Order	o__Candidatus_Magasanikbacteria	0.07653	0.08229	0.1186	0.3281	1.54972	0.4247	0.7056	-0.1387	0.0372	-0.04204
Order	o__Polyangiales	0.1074	0.1656	0.1149	0.1705	1.06983	0.6303	0.7457	-0.07859	0.06846	-0.007524
Order	o__Oscillospirales	0.2629	0.8317	0.111	0.2859	0.422214	0.4174	0.7056	-0.09969	0.4706	0.1519
Order	o__Acetobacterales	0.1289	0.2655	0.1053	0.1719	0.816912	0.8312	0.9062	-0.06826	0.1479	0.02354
Order	o__Deinococcales	0.04507	0.102	0.1011	0.3011	2.24318	0.483	0.7056	-0.1486	0.01954	-0.05599
Order	o__Bryobacterales	0.1579	0.2222	0.1002	0.1597	0.634579	0.2146	0.624	-0.03216	0.1515	0.05768
Order	o__Bifidobacteriales	0.2465	0.8207	0.0998	0.2408	0.404868	0.8672	0.9367	-0.07479	0.5154	0.1467
Order	o__Elsterales	0.00121	0.006402	0.09952	0.4351	82.2479	0.07421	0.5062	-0.2161	-0.02025	-0.0983
Order	o__Thermomicrobiales	0.03479	0.119	0.09923	0.2907	2.85226	0.237	0.636	-0.1592	0.01855	-0.06445
Order	o__Erysipelotrichales	0.2335	0.8664	0.09585	0.2951	0.410493	0.2046	0.6009	-0.09451	0.5349	0.1377
Order	o__Peptostreptococcales-Tissierellales	0.487	2.323	0.08159	0.1899	0.167536	0.6564	0.7691	-0.0745	1.338	0.4054
Order	o__Pasteurellales	0.0121	0.04449	0.07877	0.1935	6.50992	0.03485	0.4077	-0.1237	-0.02013	-0.06666
Order	o__norank_c__KD4-96	0.08318	0.2725	0.07651	0.2593	0.919812	0.4419	0.7056	-0.1094	0.1309	0.006676
Order	o__Cytophagales	0.02934	0.06092	0.07637	0.1575	2.60293	0.2934	0.7056	-0.0955	8.323e-05	-0.04702
Order	o__Paracaedibacterales	0.05868	0.136	0.06945	0.1716	1.18354	0.8024	0.8858	-0.07763	0.05833	-0.01077
Order	o__SBR1031	0.01482	0.05224	0.06719	0.3063	4.53374	0.6081	0.7232	-0.1428	0.009279	-0.05237
Order	o__Legionellales	0.03872	0.06758	0.06366	0.1086	1.64411	0.6064	0.7232	-0.06096	0.01296	-0.02495
Order	o__Myxococcales	0.0611	0.09575	0.06352	0.1396	1.03961	0.5499	0.7223	-0.05418	0.04483	-0.00242
Order	o__Verrucomicrobiales	0.02964	0.088	0.0631	0.1468	2.12888	0.3062	0.7056	-0.08088	0.02071	-0.03345
Order	o__Gemmatimonadales	0.01966	0.06224	0.05985	0.1514	3.04425	0.1603	0.5233	-0.08806	0.001897	-0.04019
Order	o__Micavibrionales	0.01482	0.05588	0.05915	0.1203	3.99123	0.01625	0.232	-0.08541	-0.00867	-0.04433
Order	o__IMCC26256	0.005747	0.0288	0.05915	0.1611	10.2923	0.04321	0.4234	-0.09891	-0.01643	-0.05339
Order	o__Rickettsiales	0.02117	0.05672	0.05703	0.1325	2.69391	0.5095	0.7056	-0.07776	0.001395	-0.03585
Order	o__Lineage_IV	0.04265	0.06925	0.05533	0.1074	1.2973	0.7689	0.8654	-0.05088	0.02733	-0.01269
Order	o__mle1-27	0.05263	0.1419	0.05463	0.1366	1.038	0.9427	0.9768	-0.05651	0.06728	-0.001994
Order	o__Cellvibrionales	0.00605	0.03201	0.05378	0.1477	8.88926	0.03189	0.4077	-0.09218	-0.01103	-0.04773
Order	o__Aeromonadales	0.05051	0.06162	0.05378	0.1325	1.06474	0.463	0.7056	-0.04316	0.03402	-0.003265
Order	o__Vicinamibacterales	0.0974	0.3421	0.05364	0.137	0.550719	0.5804	0.7223	-0.0627	0.1936	0.04375
Order	o__norank_c__SJA-28	0.004235	0.02241	0.05124	0.2121	12.0992	0.165	0.5233	-0.104	-0.005081	-0.047
Order	o__Oligoflexales	0	0	0.05096	0.137		0.00843	0.1471	-0.08894	-0.02132	-0.05096
Order	o__Salinisphaerales	0.03176	0.06639	0.04941	0.0997	1.55573	0.4939	0.7056	-0.05241	0.01603	-0.01765
Order	o__norank_c__Alphaproteobacteria	0	0	0.04912	0.168		0.04518	0.4234	-0.09457	-0.01426	-0.04912
Order	o__Actinomycetales	0.02238	0.06622	0.04602	0.09004	2.0563	0.1168	0.5062	-0.05665	0.008955	-0.02363
Order	o__Diplorickettsiales	0.09105	0.1642	0.04574	0.1028	0.502361	0.2227	0.6357	-0.01664	0.1106	0.04531
Order	o__Alteromonadales	0.03902	0.08144	0.04503	0.1453	1.15402	0.2416	0.6374	-0.0531	0.04244	-0.006006
Order	o__Ignavibacteriales	0.0003025	0.001601	0.04475	0.2043	147.934	0.2807	0.7056	-0.1039	-0.005991	-0.04444
Order	o__Streptomycetales	0.00726	0.03241	0.04291	0.1254	5.91047	0.2018	0.6009	-0.0727	-0.001857	-0.03565
Order	o__Oceanospirillales	0.04356	0.09127	0.04221	0.1871	0.969008	0.1515	0.5062	-0.06054	0.0564	0.001349
Order	o__Leptospirillales	0.07834	0.1394	0.04164	0.0972	0.531529	0.3376	0.7056	-0.01418	0.09527	0.0367
Order	o__unclassified_c__Gammaproteobacteria	0.04477	0.0824	0.04136	0.1408	0.923833	0.4975	0.7056	-0.04054	0.05015	0.003405
Order	o__Gemmatales	0.01482	0.04942	0.03938	0.1231	2.65722	0.4289	0.7056	-0.06217	0.008828	-0.02456
Order	o__norank_c__Acidobacteriae	0.08712	0.1392	0.03896	0.1033	0.447199	0.055	0.4797	-0.00799	0.1054	0.04815
Order	o__Ktedonobacterales	0.01422	0.05014	0.03487	0.1229	2.45218	0.8263	0.904	-0.05886	0.01413	-0.02065
Order	o__norank_c__Dojkabacteria	0.02722	0.04788	0.03345	0.07236	1.22888	0.5591	0.7223	-0.03028	0.01918	-0.006229
Order	o__Pirellulales	0.005142	0.01919	0.03331	0.08426	6.47802	0.08124	0.5062	-0.05485	-0.007867	-0.02817
Order	o__Acidobacteriales	0.07411	0.2671	0.03247	0.1305	0.438133	0.8101	0.8894	-0.03749	0.1568	0.04166
Order	o__Thiotrichales	0	0	0.03233	0.1323		0.1207	0.5062	-0.06804	-0.004658	-0.03233
Order	o__Bacteriovoracales	0.0608	0.1151	0.03077	0.0739	0.506086	0.3634	0.7056	-0.0143	0.0755	0.03003
Order	o__Steroidobacterales	0.05868	0.1123	0.03021	0.07598	0.514826	0.1955	0.5902	-0.01551	0.0781	0.02847
Order	o__Opitutales	0.04598	0.0994	0.02894	0.083	0.629404	0.3593	0.7056	-0.02231	0.06275	0.01704
Order	o__Vibrionales	0.0003025	0.001601	0.02809	0.1807	92.8595	0.7469	0.8529	-0.07905	0.0003025	-0.02779
Order	o__Fimbriimonadales	0.00726	0.03841	0.02738	0.08576	3.77135	0.2288	0.636	-0.04814	0.006394	-0.02012
Order	o__Exiguobacterales	0	0	0.02654	0.06617		0.01188	0.1777	-0.0456	-0.01143	-0.02654
Order	o__Pedosphaerales	0.0003025	0.001601	0.02569	0.1349	84.9256	0.2807	0.7056	-0.06801	-0.002218	-0.02539
Order	o__Micromonosporales	0.001815	0.009604	0.02527	0.08001	13.9229	0.06048	0.4884	-0.04604	-0.006513	-0.02345
Order	o__Christensenellales	0.05142	0.2514	0.02527	0.1048	0.491443	0.8711	0.9367	-0.04251	0.136	0.02616
Order	o__Thermoanaerobaculales	0.0127	0.04334	0.02499	0.1005	1.96772	0.9457	0.9768	-0.04408	0.01785	-0.01228
Order	o__norank_c__norank_p__WPS-2	0.02722	0.07195	0.0247	0.05881	0.907421	0.902	0.9631	-0.02492	0.03535	0.00252
Order	o__Haliangiales	0.003932	0.02081	0.02456	0.06719	6.24619	0.06364	0.4996	-0.03996	-0.004538	-0.02063
Order	o__Caldilineales	0.0124	0.06562	0.02456	0.1202	1.98065	0.3255	0.7056	-0.05381	0.02832	-0.01216
Order	o__norank_c__Gitt-GS-136	0.01966	0.0722	0.02428	0.1066	1.23499	0.8711	0.9367	-0.04001	0.03565	-0.004619
Order	o__norank_c__Clostridia	0.114	0.5336	0.02329	0.1336	0.204298	0.4343	0.7056	-0.04074	0.3207	0.09075
Order	o__norank_c__MB-A2-108	0.01543	0.08163	0.02244	0.08442	1.45431	0.4359	0.7056	-0.03882	0.03262	-0.007019
Order	o__Babeliales	0.00726	0.03524	0.02146	0.0604	2.95592	0.2182	0.6285	-0.03422	0.005603	-0.0142
Order	o__Actinomarinales	0.02027	0.09775	0.02103	0.09736	1.03749	0.8411	0.9139	-0.03813	0.04658	-0.0007687
Order	o__Solibacterales	0.01754	0.09283	0.02089	0.0933	1.19099	0.4359	0.7056	-0.04037	0.03865	-0.00335
Order	o__Microtrichales	0.04749	0.1225	0.0199	0.07183	0.419036	0.477	0.7056	-0.01446	0.08718	0.02759
Order	o__Tepidisphaerales	0.01875	0.09924	0.0199	0.0793	1.06133	0.4481	0.7056	-0.03515	0.04567	-0.00115
Order	o__norank_c__WWE3	0	0	0.01934	0.105		0.3399	0.7056	-0.04856	0	-0.01934
Order	o__Eubacteriales	0.02359	0.1248	0.0192	0.1159	0.813904	0.5843	0.7223	-0.04545	0.06626	0.004396
Order	o__Subgroup_17	0.02571	0.1361	0.01877	0.07964	0.730066	0.5998	0.7223	-0.03374	0.06909	0.006937
Order	o__Holosporales	0.03025	0.0773	0.01821	0.04363	0.601983	0.6603	0.7708	-0.01488	0.04618	0.01204
Order	o__Synergistales	0.05868	0.3105	0.01736	0.07595	0.295842	0.5998	0.7223	-0.03247	0.1669	0.04132
Order	o__Victivallales	0.01875	0.03551	0.01595	0.037	0.850667	0.9818	0.9886	-0.01285	0.02085	0.002803
Order	o__Pyrinomonadales	0.01845	0.09122	0.01482	0.05848	0.803252	0.9428	0.9768	-0.02527	0.04757	0.003628
Order	o__Gammaproteobacteria_Incertae_Sedis	0.004235	0.01555	0.01397	0.04549	3.2987	0.4205	0.7056	-0.02341	0.001514	-0.009739
Order	o__Kapabacteriales	0	0	0.01383	0.0657		0.1683	0.5233	-0.0319	-0.000847	-0.01383
Order	o__Desulfovibrionales	0.01149	0.06082	0.01355	0.05056	1.17929	0.4481	0.7056	-0.0247	0.02714	-0.002058
Order	o__Cyanobacteriales	0.006352	0.03361	0.01341	0.04812	2.11115	0.4359	0.7056	-0.0247	0.01087	-0.007056
Order	o__Paenibacillales	0.004235	0.01555	0.01341	0.04406	3.16647	0.4902	0.7056	-0.0223	0.003247	-0.009176
Order	o__Planctomycetales	0.0248	0.08853	0.01228	0.03711	0.495161	0.6013	0.7223	-0.01446	0.05322	0.01252
Order	o__Isosphaerales	0.003327	0.01761	0.01214	0.04805	3.64893	0.418	0.7056	-0.02103	0.003408	-0.008812
Order	o__norank_c__TK10	0.0009075	0.004802	0.01214	0.0525	13.3774	0.3892	0.7056	-0.0267	-0.0007266	-0.01123
Order	o__Rokubacteriales	0	0	0.01172	0.05766		0.237	0.636	-0.0295	0	-0.01172
Order	o__Anaerolineales	0.06473	0.3036	0.01158	0.04149	0.178897	0.9048	0.9631	-0.01402	0.1765	0.05315
Order	o__norank_c__norank_p__Desulfobacterota	0	0	0.01143	0.04054		0.1207	0.5062	-0.02188	-0.002823	-0.01143
Order	o__R7C24	0.0003025	0.001601	0.01143	0.08857	37.7851	0.6027	0.7223	-0.0343	0.0009075	-0.01113
Order	o__Nitrospirales	0.03388	0.09989	0.01115	0.05076	0.329103	0.2393	0.6369	-0.01239	0.06628	0.02272
Order	o__norank_c__norank_p__NB1-j	0	0	0.01087	0.03617		0.08691	0.5062	-0.02005	-0.0024	-0.01087
Order	o__Candidatus_Peregrinibacteria	0.00484	0.02561	0.01045	0.06232	2.15909	0.5767	0.7223	-0.02597	0.009678	-0.005606
Order	o__norank_c__Acidimicrobiia	0	0	0.0103	0.04634		0.1683	0.5233	-0.02371	-0.0001412	-0.0103
Order	o__Leptospirales	0.00484	0.01836	0.009599	0.03228	1.98326	0.5174	0.7125	-0.01561	0.005808	-0.004759
Order	o__norank_c__Subgroup_18	0.000605	0.003201	0.009175	0.04246	15.1653	0.7469	0.8529	-0.02132	0	-0.00857
Order	o__Hydrogenedentiales	0.03539	0.09516	0.008893	0.0451	0.251286	0.1364	0.5062	-0.00494	0.06529	0.02649
Order	o__Rhodothermales	0	0	0.008611	0.03977		0.1683	0.5233	-0.01976	-0.0007058	-0.00861
Order	o__unclassified_p__Chloroflexi	0	0	0.008328	0.04577		0.3399	0.7056	-0.02146	0	-0.008329
Order	o__Longimicrobiales	0.0003025	0.001601	0.008328	0.04106	27.5306	0.7469	0.8529	-0.0193	0	-0.008026
Order	o__C0119	0	0	0.008187	0.0421		0.237	0.636	-0.02033	0	-0.008188
Order	o__Ga0077536	0	0	0.007623	0.05904		0.5101	0.7056	-0.02287	0	-0.007624
Order	o__norank_c__Sericytochromatia	0.0009075	0.004802	0.00734	0.02712	8.08815	0.2893	0.7056	-0.01391	-0.0003025	-0.006433
Order	o__Spirochaetales	0	0	0.007199	0.03784		0.1683	0.5233	-0.01793	-0.0005646	-0.0072
Order	o__Blfdi19	0	0	0.007199	0.04093		0.237	0.636	-0.02019	0	-0.007199
Order	o__S-BQ2-57_soil_group	0	0	0.006917	0.04467		0.3399	0.7056	-0.01948	0	-0.006917
Order	o__Blastocatellales	0.01149	0.05456	0.006634	0.04173	0.577372	0.449	0.7056	-0.01446	0.03187	0.004861
Order	o__unclassified_c__Parcubacteria	0.005142	0.02721	0.006634	0.03271	1.29016	0.7848	0.8739	-0.01383	0.01232	-0.001491
Order	o__norank_c__norank_p__Zixibacteria	0	0	0.006493	0.0503		0.5101	0.7056	-0.01948	0	-0.006493
Order	o__Euzebyales	0.0003025	0.001601	0.006493	0.0503	21.4645	0.6027	0.7223	-0.01948	0.0009075	-0.00619
Order	o__Proteinivoracales	0.006352	0.02553	0.006352	0.0492	1	0.2048	0.6009	-0.01724	0.01452	-7.758e-07
Order	o__Oxyphotobacteria_Incertae_Sedis	0	0	0.006211	0.04811		0.5101	0.7056	-0.01864	0	-0.006212
Order	o__PeM15	0	0	0.005929	0.0341		0.1683	0.5233	-0.01708	-0.0001412	-0.005929
Order	o__FFCH16767	0	0	0.005788	0.04483		0.5101	0.7056	-0.01737	0	-0.005789
Order	o__Phycisphaerales	0.005445	0.02881	0.005788	0.02843	1.06299	0.5843	0.7223	-0.01158	0.01563	-0.0003412
Order	o__norank_c__S0134_terrestrial_group	0.0003025	0.001601	0.005788	0.04483	19.1339	0.6027	0.7223	-0.01737	0.000605	-0.005486
Order	o__Clostridia_vadinBB60_group	0.000605	0.003201	0.005788	0.02649	9.56694	0.7469	0.8529	-0.01252	0.000605	-0.005182
Order	o__Fibrobacterales	0.01301	0.06883	0.005788	0.04053	0.444889	0.804	0.8858	-0.01396	0.03902	0.007219
Order	o__Bradymonadales	0.002722	0.01441	0.005788	0.03167	2.12638	0.9886	0.9886	-0.01351	0.005626	-0.003066
Order	o__Desulfobulbales	0.02027	0.05125	0.005646	0.03372	0.27854	0.06066	0.4884	-0.004294	0.03592	0.01462
Order	o__norank_c__norank_p__WS2	0	0	0.005646	0.04374		0.5101	0.7056	-0.01694	0	-0.005647
Order	o__SAR11_clade	0	0	0.005646	0.04374		0.5101	0.7056	-0.01694	0	-0.005646
Order	o__11-24	0	0	0.005364	0.04155		0.5101	0.7056	-0.01609	0	-0.005363
Order	o__unclassified_c__Bacteroidia	0	0	0.005364	0.04155		0.5101	0.7056	-0.01609	0	-0.005363
Order	o__MBA03	0.002722	0.01441	0.005364	0.0293	1.97061	0.9886	0.9886	-0.01281	0.005768	-0.002643
Order	o__Chloroflexales	0.00242	0.0128	0.005223	0.02728	2.15826	0.7658	0.865	-0.01172	0.00484	-0.002803
Order	o__Acidaminococcales	0.00242	0.0128	0.005223	0.03032	2.15826	0.7848	0.8739	-0.01254	0.00484	-0.002804
Order	o__GIF9	0	0	0.005082	0.03936		0.5101	0.7056	-0.01525	0	-0.005082
Order	o__norank_c__norank_p__SAR324_cladeMarine_group_B	0.004235	0.02241	0.004941	0.02738	1.16671	0.9773	0.9886	-0.01059	0.01271	-0.0007061
Order	o__Clostridia_UCG-014	0.036	0.153	0.004658	0.0263	0.129389	0.3053	0.7056	-0.006494	0.09355	0.03134
Order	o__unclassified_c__Acidimicrobiia	0	0	0.004658	0.03608		0.5101	0.7056	-0.01397	0	-0.004658
Order	o__Geobacterales	0	0	0.004658	0.03608		0.5101	0.7056	-0.01397	0	-0.004658
Order	o__norank_c__Parcubacteria	0.01331	0.05403	0.004658	0.02625	0.349962	0.6633	0.7713	-0.007622	0.03291	0.00865
Order	o__Methylococcales	0.01028	0.05442	0.004658	0.02541	0.453113	0.9432	0.9768	-0.009742	0.0262	0.005627
Order	o__norank_c__norank_p__Latescibacterota	0.007562	0.04001	0.004658	0.03291	0.615975	0.9659	0.9886	-0.01313	0.02141	0.002902
Order	o__Alicyclobacillales	0	0	0.004517	0.02497		0.3399	0.7056	-0.01172	0	-0.004517
Order	o__Puniceispirillales	0	0	0.004517	0.03499		0.5101	0.7056	-0.01355	0	-0.004517
Order	o__norank_c__Subgroup_5	0.01482	0.07843	0.004517	0.03499	0.304791	0.5787	0.7223	-0.01355	0.04447	0.01031
Order	o__Caldicoprobacterales	0.02117	0.112	0.004517	0.02574	0.213368	0.9432	0.9768	-0.01045	0.06197	0.01666
Order	o__Candidatus_Woesebacteria	0.03025	0.06497	0.004376	0.01907	0.144661	0.06025	0.4884	0.00325	0.05372	0.02588
Order	o__Cloacimonadales	0	0	0.004376	0.02676		0.237	0.636	-0.01285	0	-0.004377
Order	o__Candidatus_Moranbacteria	0.0009075	0.004802	0.004376	0.02048	4.82204	0.7469	0.8529	-0.009738	0.0009682	-0.003468
Order	o__unclassified_c__Anaerolineae	0	0	0.004235	0.02428		0.3399	0.7056	-0.01129	0	-0.004235
Order	o__Candidatus_Zambryskibacteria	0.002722	0.01441	0.004235	0.0328	1.55584	0.6027	0.7223	-0.0127	0.006655	-0.001512
Order	o__RBG-13-54-9	0.00484	0.01792	0.003952	0.02408	0.816529	0.4416	0.7056	-0.007906	0.00968	0.000887
Order	o__Candidatus_Azambacteria	0	0	0.003952	0.03062		0.5101	0.7056	-0.01186	0	-0.003952
Order	o__Acidiferrobacterales	0	0	0.003952	0.02952		0.3399	0.7056	-0.01172	0	-0.003953
Order	o__Azospirillales	0	0	0.003811	0.02843		0.3399	0.7056	-0.01129	0	-0.003811
Order	o__Rubrobacterales	0.005747	0.03041	0.003811	0.01848	0.663129	0.804	0.8858	-0.007765	0.01541	0.001935
Order	o__WCHB1-41	0.001512	0.008003	0.003811	0.02377	2.5205	0.9886	0.9886	-0.009742	0.003509	-0.0023
Order	o__norank_c__norank_p__RCP2-54	0.0009075	0.004802	0.003811	0.02106	4.19945	0.9886	0.9886	-0.009678	0.001815	-0.002903
Order	o__Symbiobacteriales	0	0	0.00367	0.02843		0.5101	0.7056	-0.01101	0	-0.00367
Order	o__Moduliflexales	0	0	0.003388	0.02139		0.3399	0.7056	-0.009457	0	-0.003387
Order	o__PB19	0	0	0.003388	0.01866		0.3399	0.7056	-0.008754	0	-0.003389
Order	o__PLTA13	0.001512	0.008003	0.003247	0.02515	2.14749	0.6027	0.7223	-0.009741	0.004537	-0.001734
Order	o__norank_c__JG30-KF-CM66	0.01149	0.05759	0.003106	0.02406	0.270322	0.1948	0.5902	-0.009316	0.03388	0.008389
Order	o__SAR202_clade	0	0	0.003106	0.02406		0.5101	0.7056	-0.009315	0	-0.003105
Order	o__norank_c__Gammaproteobacteria	0.008772	0.04642	0.003106	0.02406	0.354081	0.5787	0.7223	-0.009315	0.02632	0.005667
Order	o__Abditibacteriales	0	0	0.002964	0.01756		0.3399	0.7056	-0.008044	0	-0.002964
Order	o__norank_c__Desulfuromonadia	0	0	0.002964	0.02296		0.5101	0.7056	-0.008895	0	-0.002965
Order	o__norank_c__Thermoleophilia	0	0	0.002682	0.02077		0.5101	0.7056	-0.01073	0	-0.002682
Order	o__Aminicenantales	0	0	0.002682	0.02077		0.5101	0.7056	-0.008045	0	-0.002682
Order	o__Campylobacterales	0.003932	0.02081	0.002682	0.01475	0.682096	0.9432	0.9768	-0.006212	0.01024	0.00125
Order	o__Ardenticatenales	0.000605	0.003201	0.002682	0.01475	4.43306	0.9886	0.9886	-0.00734	0.00121	-0.002077
Order	o__KI89A_clade	0	0	0.002541	0.01415		0.3399	0.7056	-0.006635	0	-0.002541
Order	o__norank_c__Berkelbacteria	0	0	0.002541	0.01389		0.3399	0.7056	-0.006494	0	-0.002541
Order	o__Desulfotomaculales	0.005747	0.03041	0.002541	0.01968	0.442144	0.5787	0.7223	-0.007625	0.01724	0.003205
Order	o__Subgroup_7	0.00484	0.02561	0.002541	0.01389	0.525	0.9432	0.9768	-0.005082	0.01226	0.002298
Order	o__KF-JG30-C25	0	0	0.0024	0.01859		0.5101	0.7056	-0.0072	0	-0.0024
Order	o__norank_c__vadinHA49	0	0	0.002259	0.01749		0.5101	0.7056	-0.006775	0	-0.002258
Order	o__Desulfobacterales	0.002722	0.01441	0.002259	0.01749	0.829904	0.6027	0.7223	-0.006775	0.008167	0.0004642
Order	o__norank_c__Subgroup_25	0	0	0.002117	0.0164		0.5101	0.7056	-0.00635	0	-0.002117
Order	o__Leptolyngbyales	0	0	0.002117	0.0164		0.5101	0.7056	-0.00635	0	-0.002117
Order	o__Gastranaerophilales	0.003932	0.02081	0.002117	0.01434	0.538403	0.9545	0.9827	-0.005505	0.01151	0.001815
Order	o__SZB30	0	0	0.001976	0.01531		0.5101	0.7056	-0.00593	0	-0.001977
Order	o__norank_c__Microgenomatia	0	0	0.001976	0.01531		0.5101	0.7056	-0.00593	0	-0.001977
Order	o__Brevibacillales	0.00121	0.006402	0.001976	0.01531	1.63306	0.6027	0.7223	-0.00593	0.00242	-0.0007665
Order	o__norank_c__WCHB1-81	0.000605	0.003201	0.001976	0.01531	3.26612	0.6027	0.7223	-0.00593	0.001815	-0.001372
Order	o__RF39	0.000605	0.003201	0.001976	0.0105	3.26612	0.7564	0.8605	-0.004799	0.001109	-0.001371
Order	o__Peptococcales	0.009075	0.04802	0.001835	0.01421	0.202204	0.5787	0.7223	-0.005505	0.02722	0.00724
Order	o__SJA-15	0.005142	0.02721	0.001835	0.01421	0.356865	0.5787	0.7223	-0.005505	0.01543	0.003308
Order	o__unclassified_p__Actinobacteriota	0.00363	0.01921	0.001835	0.01421	0.50551	0.6027	0.7223	-0.003711	0.01089	0.001794
Order	o__unclassified_p__Firmicutes	0.002722	0.01441	0.001835	0.01024	0.674137	0.9432	0.9768	-0.003953	0.007462	0.0008873
Order	o__Kineosporiales	0.000605	0.003201	0.001835	0.009996	3.03306	0.9886	0.9886	-0.004517	0.00121	-0.00123
Order	o__norank_c__Pla3_lineage	0	0	0.001694	0.01312		0.5101	0.7056	-0.00508	0	-0.001693
Order	o__norank_c__Thermodesulfovibrionia	0.002117	0.0112	0.001694	0.01312	0.800189	0.6027	0.7223	-0.00508	0.006352	0.0004239
Order	o__norank_c__Verrucomicrobiae	0	0	0.001553	0.01203		0.5101	0.7056	-0.004658	0	-0.001553
Order	o__Deferribacterales	0	0	0.001553	0.01203		0.5101	0.7056	-0.004658	0	-0.001553
Order	o__Desulfatiglandales	0	0	0.001412	0.01093		0.5101	0.7056	-0.004235	0	-0.001412
Order	o__B12-WMSP1	0	0	0.001412	0.01093		0.5101	0.7056	-0.004235	0	-0.001412
Order	o__Caldalkalibacillales	0	0	0.001412	0.01093		0.5101	0.7056	-0.004235	0	-0.001412
Order	o__Elev-16S-1166	0	0	0.001412	0.01093		0.5101	0.7056	-0.005647	0	-0.001412
Order	o__norank_c__BD2-11_terrestrial_group	0	0	0.00127	0.009841		0.5101	0.7056	-0.003812	0	-0.001271
Order	o__Calditrichales	0	0	0.00127	0.009841		0.5101	0.7056	-0.003811	0	-0.00127
Order	o__B2M28	0	0	0.00127	0.009841		0.5101	0.7056	-0.003811	0	-0.00127
Order	o__Syntrophomonadales	0.08107	0.429	0.00127	0.009841	0.0156655	0.5787	0.7223	-0.002541	0.2432	0.0798
Order	o__Desulfurellales	0	0	0.001129	0.008747		0.5101	0.7056	-0.003388	0	-0.001129
Order	o__Limnochordales	0	0	0.001129	0.008747		0.5101	0.7056	-0.003388	0	-0.001129
Order	o__Brevinematales	0	0	0.001129	0.008747		0.5101	0.7056	-0.003388	0	-0.001129
Order	o__Aneurinibacillales	0	0	0.001129	0.008747		0.5101	0.7056	-0.003388	0	-0.001129
Order	o__Chlorobiales	0	0	0.001129	0.008747		0.5101	0.7056	-0.003388	0	-0.001129
Order	o__Elev-1554	0	0	0.001129	0.008747		0.5101	0.7056	-0.004517	0	-0.001129
Order	o__Sumerlaeales	0	0	0.001129	0.008747		0.5101	0.7056	-0.003388	0	-0.001129
Order	o__norank_c__norank_p__Sva0485	0	0	0.001129	0.008747		0.5101	0.7056	-0.003388	0	-0.001129
Order	o__Acholeplasmatales	0.00363	0.01921	0.001129	0.008747	0.311019	0.5787	0.7223	-0.003388	0.01089	0.002499
Order	o__Candidatus_Pacebacteria	0	0	0.0009881	0.007654		0.5101	0.7056	-0.002964	0	-0.0009881
Order	o__norank_c__Limnochordia	0.02874	0.1521	0.0009881	0.007654	0.0343807	0.5787	0.7223	-0.002964	0.08621	0.02775
Order	o__norank_c__norank_p__Armatimonadota	0.002117	0.0112	0.0009881	0.007654	0.466745	0.5906	0.7223	-0.002965	0.006352	0.001129
Order	o__Nannocystales	0	0	0.000847	0.00656		0.5101	0.7056	-0.002541	0	-0.000847
Order	o__Pla1_lineage	0	0	0.000847	0.00656		0.5101	0.7056	-0.002541	0	-0.0008471
Order	o__norank_c__norank_p__GAL15	0	0	0.0007058	0.005467		0.5101	0.7056	-0.002117	0	-0.0007058
Order	o__Syntrophobacterales	0	0	0.0007058	0.005467		0.5101	0.7056	-0.002117	0	-0.0007058
Order	o__norank_c__OM190	0	0	0.0007058	0.003911		0.3399	0.7056	-0.001835	0	-0.0007058
Order	o__Candidatus_Levybacteria	0.000605	0.003201	0.0007058	0.005467	1.16661	0.6027	0.7223	-0.002118	0.001714	-0.0001009
Order	o__Candidatus_Roizmanbacteria	0	0	0.0005646	0.004374		0.5101	0.7056	-0.001694	0	-0.0005646
Order	o__UASB-TL25	0	0	0.0005646	0.004374		0.5101	0.7056	-0.001694	0	-0.0005647
Order	o__norank_c__Pla4_lineage	0	0	0.0005646	0.004374		0.5101	0.7056	-0.001694	0	-0.0005647
Order	o__Armatimonadales	0	0	0.0005646	0.004374		0.5101	0.7056	-0.001694	0	-0.0005647
Order	o__norank_c__Subgroup_19	0	0	0.0005646	0.004374		0.5101	0.7056	-0.001694	0	-0.0005646
Order	o__norank_c__norank_p__Firmicutes	0.006352	0.03361	0.0005646	0.004374	0.0888854	0.5787	0.7223	-0.001694	0.01906	0.005789
Order	o__Thermoactinomycetales	0.001512	0.008003	0.0005646	0.004374	0.373413	0.5787	0.7223	-0.001129	0.004537	0.0009478
Order	o__Monoglobales	0.0003025	0.001601	0.0005646	0.004374	1.86645	0.6027	0.7223	-0.001694	0.0009075	-0.0002621
Order	o__unclassified_c__Thermoleophilia	0	0	0.0004235	0.00328		0.5101	0.7056	-0.00127	0	-0.0004235
Order	o__Omnitrophales	0	0	0.0002823	0.002187		0.5101	0.7056	-0.0008469	0	-0.0002823
Order	o__Oligosphaerales	0	0	0.0002823	0.002187		0.5101	0.7056	-0.000847	0	-0.0002823
Order	o__Izemoplasmatales	0.0003025	0.001601	0.0002823	0.002187	0.933223	0.6027	0.7223	-0.000847	0.0009075	2.015e-05
Order	o__Chthonomonadales	0	0	0.0001412	0.001093		0.5101	0.7056	-0.0004235	0	-0.0001412
Order	o__norank_c__AD3	0.0127	0.03983	0	0	0	0.01076	0.1689	0	0.02904	0.01271
Order	o__Dadabacteriales	0.009679	0.04649	0	0	0	0.03895	0.4077	0	0.02904	0.009678
Order	o__Pseudonocardiales	0.006957	0.03219	0	0	0	0.03895	0.4077	0	0.01906	0.006957
Order	o__0319-7L14	0.006957	0.02961	0	0	0	0.03895	0.4077	0	0.01785	0.006959
Order	o__norank_c__JS1	0.01966	0.104	0	0	0	0.15	0.5062	0	0.05898	0.01966
Order	o__Caldatribacteriales	0.01452	0.07683	0	0	0	0.15	0.5062	0	0.04355	0.01452
Order	o__Sva1033	0.01149	0.06082	0	0	0	0.15	0.5062	0	0.03448	0.01149
Order	o__Desulfitibacterales	0.01119	0.05922	0	0	0	0.15	0.5062	0	0.03358	0.01119
Order	o__norank_c__norank_p__MBNT15	0.008772	0.04642	0	0	0	0.15	0.5062	0	0.02631	0.008771
Order	o__norank_c__Subgroup_26	0.007865	0.04162	0	0	0	0.15	0.5062	0	0.02359	0.007864
Order	o__Kallotenuales	0.007562	0.04001	0	0	0	0.15	0.5062	0	0.02268	0.007561
Order	o__Dethiobacterales	0.006352	0.03361	0	0	0	0.15	0.5062	0	0.01906	0.006354
Order	o__Silvanigrellales	0.006352	0.03361	0	0	0	0.15	0.5062	0	0.01906	0.006354
Order	o__OPB41	0.00605	0.03201	0	0	0	0.15	0.5062	0	0.0242	0.00605
Order	o__norank_c__RBG-16-55-12	0.003932	0.02081	0	0	0	0.15	0.5062	0	0.0118	0.003932
Order	o__unclassified_c__Clostridia	0.00363	0.01921	0	0	0	0.15	0.5062	0	0.01089	0.003629
Order	o__Thermoanaerobacterales	0.003327	0.01761	0	0	0	0.15	0.5062	0	0.009982	0.003327
Order	o__AT-s16	0.003327	0.01761	0	0	0	0.15	0.5062	0	0.009983	0.003328
Order	o__MSB-5E12	0.003025	0.01601	0	0	0	0.15	0.5062	0	0.009075	0.003025
Order	o__Cardiobacteriales	0.003025	0.01601	0	0	0	0.15	0.5062	0	0.009075	0.003025
Order	o__Syntrophales	0.003025	0.01601	0	0	0	0.15	0.5062	0	0.009075	0.003025
Order	o__Desulfitobacteriales	0.002722	0.01441	0	0	0	0.15	0.5062	0	0.008167	0.002722
Order	o__Streptosporangiales	0.001815	0.009604	0	0	0	0.15	0.5062	0	0.005445	0.001815
Order	o__Ectothiorhodospirales	0.001512	0.008003	0	0	0	0.15	0.5062	0	0.004537	0.001512
Order	o__Catenulisporales	0.00121	0.006402	0	0	0	0.15	0.5062	0	0.00363	0.00121
Order	o__norank_c__norank_p__WS4	0.00121	0.006402	0	0	0	0.15	0.5062	0	0.00363	0.00121
Order	o__Candidatus_Colwellbacteria	0.00121	0.006402	0	0	0	0.15	0.5062	0	0.00363	0.00121
Order	o__Parvibaculales	0.00121	0.006402	0	0	0	0.15	0.5062	0	0.00363	0.00121
Order	o__norank_c__Anaerolineae	0.00121	0.006402	0	0	0	0.15	0.5062	0	0.00363	0.00121
Order	o__Thermovenabulales	0.00121	0.006402	0	0	0	0.15	0.5062	0	0.00363	0.00121
Order	o__KIST-JJY010	0.0009075	0.004802	0	0	0	0.15	0.5062	0	0.002722	0.0009075
Order	o__FS118-23B-02	0.0009075	0.004802	0	0	0	0.15	0.5062	0	0.002722	0.0009075
Order	o__WD260	0.0009075	0.004802	0	0	0	0.15	0.5062	0	0.002722	0.0009075
Order	o__FS117-23B-02	0.0009075	0.004802	0	0	0	0.15	0.5062	0	0.002722	0.0009075
Order	o__norank_c__Subgroup_22	0.0009075	0.004802	0	0	0	0.15	0.5062	0	0.002722	0.0009075
Order	o__Kiloniellales	0.0009075	0.004802	0	0	0	0.15	0.5062	0	0.002722	0.0009075
Order	o__unclassified_c__Actinobacteria	0.000605	0.003201	0	0	0	0.15	0.5062	0	0.001815	0.000605
Order	o__Syntrophorhabdales	0.0003025	0.001601	0	0	0	0.15	0.5062	0	0.0009075	0.0003025
Order	o__1-20	0.0003025	0.001601	0	0	0	0.15	0.5062	0	0.0009075	0.0003025
Order	o__norank_c__D8A-2	0.0003025	0.001601	0	0	0	0.15	0.5062	0	0.0009075	0.0003025
Order	o__Dehalococcoidales	0.0003025	0.001601	0	0	0	0.15	0.5062	0	0.0009075	0.0003025
Order	o__Nitrococcales	0.0003025	0.001601	0	0	0	0.15	0.5062	0	0.0009075	0.0003025
Order	o__unclassified_p__Armatimonadota	0.0003025	0.001601	0	0	0	0.15	0.5062	0	0.0009075	0.0003025
Family	f__norank_o__Candidatus_Adlerbacteria	48.15	10.32	37.71	11.39	0.783178	3.418e-08	4.427e-06	5.105	14.92	10.44
Family	f__Burkholderiaceae	14.73	3.145	12.29	3.213	0.834352	3.489e-05	0.001807	0.8138	3.728	2.441
Family	f__Moraxellaceae	1.606	2.687	4.954	5.286	3.08468	3.205e-07	3.32e-05	-5.079	-1.65	-3.349
Family	f__unclassified_k__norank_d__Bacteria	3.11	1.543	3.398	4.078	1.0926	0.09476	0.4888	-1.468	0.8204	-0.2875
Family	f__Chitinophagaceae	4.211	1.305	3.155	1.201	0.749228	0.0001087	0.004692	0.4838	1.608	1.056
Family	f__Comamonadaceae	3.422	1.164	2.834	1.028	0.828171	0.00844	0.1619	0.1073	1.091	0.5877
Family	f__Enterobacteriaceae	0.444	0.8018	1.902	2.324	4.28378	7.227e-07	6.146e-05	-2.137	-0.8722	-1.458
Family	f__Streptococcaceae	0.1624	0.187	1.368	2.319	8.42365	8.305e-07	6.146e-05	-1.878	-0.6665	-1.206
Family	f__Enterococcaceae	0.09468	0.1968	1.323	9.751	13.9734	0.1921	0.5544	-3.8	0.09598	-1.229
Family	f__unclassified_o__Saccharimonadales	0.454	0.4434	1.219	0.9261	2.68502	9.775e-06	0.0006329	-1.065	-0.4971	-0.7654
Family	f__Leuconostocaceae	0.05142	0.1686	1.185	1.824	23.0455	6.88e-09	1.782e-06	-1.652	-0.7125	-1.134
Family	f__Holophagaceae	0.9788	0.4695	1.159	0.6872	1.1841	0.2352	0.6231	-0.4256	0.05252	-0.1804
Family	f__Caulobacteraceae	0.6724	0.4439	1.132	1.402	1.68352	0.05296	0.4672	-0.892	-0.1032	-0.4599
Family	f__unclassified_p__Proteobacteria	1.003	0.7159	1.125	1.053	1.12164	0.8966	0.9616	-0.529	0.2429	-0.1217
Family	f__Lactobacillaceae	0.07169	0.1167	0.9352	1.166	13.0451	5.971e-10	3.093e-07	-1.23	-0.5894	-0.8635
Family	f__Xanthobacteraceae	0.4655	0.4175	0.847	1.301	1.81955	0.09288	0.4888	-0.7587	-0.06369	-0.3814
Family	f__Pseudomonadaceae	0.3645	0.2884	0.7472	0.5507	2.04993	0.0009288	0.02532	-0.547	-0.2136	-0.3827
Family	f__norank_o__Candidatus_Kaiserbacteria	1.069	0.4193	0.7185	0.3275	0.672123	9.369e-05	0.004412	0.1778	0.5086	0.3508
Family	f__env.OPS_17	0.9174	0.5374	0.7114	0.4355	0.775452	0.04974	0.4601	-0.008841	0.4291	0.206
Family	f__Rhizobiaceae	0.6839	0.4978	0.7081	0.4802	1.03539	0.7538	0.8444	-0.2327	0.2004	-0.02413
Family	f__Rhodanobacteraceae	0.5272	0.3891	0.6839	0.5325	1.29723	0.1255	0.4888	-0.334	0.03658	-0.1567
Family	f__Tsukamurellaceae	0.1915	0.2098	0.6599	0.6122	3.44595	1.231e-05	0.0007087	-0.6425	-0.308	-0.4684
Family	f__norank_o__Subgroup_2	1.597	0.6899	0.6599	0.4546	0.413212	2.201e-08	3.801e-06	0.6535	1.2	0.9366
Family	f__Corynebacteriaceae	0.5535	0.8375	0.6475	0.811	1.16983	0.09113	0.4888	-0.4431	0.2921	-0.09399
Family	f__Rhodobacteraceae	0.1682	0.1844	0.6373	1.181	3.78894	0.0004576	0.01482	-0.8616	-0.2214	-0.4691
Family	f__unclassified_c__Alphaproteobacteria	0.9465	0.51	0.6301	0.3869	0.665716	0.004027	0.08692	0.08708	0.5359	0.3164
Family	f__Micrococcaceae	0.07986	0.1565	0.537	0.9583	6.72427	0.0004168	0.01439	-0.7429	-0.2226	-0.4571
Family	f__Xanthomonadaceae	0.1431	0.1533	0.531	1.018	3.71069	0.0007519	0.02291	-0.6758	-0.1657	-0.388
Family	f__norank_o__norank_c__BD7-11	0.5027	0.4259	0.5128	0.3374	1.02009	0.6317	0.7345	-0.1786	0.1693	-0.0101
Family	f__Fusobacteriaceae	0.07108	0.3144	0.442	2.504	6.21835	0.5785	0.7063	-1.048	0.07317	-0.3708
Family	f__Rhodocyclaceae	0.1851	0.2498	0.4123	0.4075	2.22744	0.001073	0.02778	-0.3678	-0.09049	-0.2272
Family	f__Bacillaceae	0.3835	0.4682	0.4096	0.6552	1.06806	0.928	0.983	-0.2683	0.2261	-0.02609
Family	f__Sphingomonadaceae	0.1712	0.2378	0.394	0.3144	2.3014	0.0002147	0.008557	-0.3412	-0.1075	-0.2228
Family	f__Crocinitomicaceae	0.1041	0.1267	0.3605	0.4641	3.46302	0.007292	0.1511	-0.3831	-0.1375	-0.2565
Family	f__norank_o__0319-6G20	0.5239	0.374	0.3583	0.2877	0.683909	0.04605	0.4337	0.02461	0.3375	0.1657
Family	f__Simkaniaceae	0.4864	0.2452	0.3536	0.2043	0.726974	0.01633	0.239	0.03445	0.2362	0.1328
Family	f__Sphingobacteriaceae	0.07381	0.1477	0.3355	0.5927	4.54545	0.0003777	0.01397	-0.4283	-0.1195	-0.2617
Family	f__Beggiatoaceae	0.1739	0.1739	0.3312	0.285	1.90454	0.009877	0.1827	-0.256	-0.07104	-0.1572
Family	f__TRA3-20	0.2302	0.1847	0.3149	0.2741	1.36794	0.2955	0.6845	-0.1772	0.01372	-0.08474
Family	f__Prevotellaceae	0.09438	0.2835	0.2837	0.4926	3.00593	0.0146	0.2225	-0.3448	-0.02226	-0.1894
Family	f__Lachnospiraceae	0.2656	0.5316	0.2698	0.4921	1.01581	0.4688	0.6845	-0.2118	0.2363	-0.004178
Family	f__Oxalobacteraceae	0.08228	0.1298	0.2554	0.4605	3.10404	0.02996	0.388	-0.3126	-0.05978	-0.1731
Family	f__Flavobacteriaceae	0.1319	0.1795	0.2445	0.6246	1.85368	0.9435	0.9834	-0.2953	0.04036	-0.1126
Family	f__Beijerinckiaceae	0.1473	0.1804	0.2407	0.2987	1.63408	0.1552	0.4955	-0.2019	0.001298	-0.09335
Family	f__Reyranellaceae	0.3367	0.3431	0.2347	0.209	0.69706	0.4454	0.6845	-0.0268	0.254	0.1019
Family	f__Bdellovibrionaceae	0.1174	0.1516	0.2302	0.4586	1.96082	0.4083	0.6845	-0.2387	0.004903	-0.1129
Family	f__Mycobacteriaceae	0.2435	1.069	0.2122	1.044	0.871458	0.02147	0.2852	-0.3787	0.589	0.03133
Family	f__norank_o__Rhodospirillales	0.1491	0.2097	0.2076	0.2481	1.39235	0.2491	0.6485	-0.1538	0.0445	-0.05853
Family	f__Obscuribacteraceae	0.134	0.2023	0.2074	0.2678	1.54776	0.1872	0.5446	-0.1682	0.02369	-0.07336
Family	f__Nocardioidaceae	0.04537	0.08851	0.2021	0.264	4.45449	0.0009005	0.02532	-0.2329	-0.08743	-0.1568
Family	f__Neisseriaceae	0.1385	0.5527	0.194	0.3637	1.40072	0.04374	0.4334	-0.2258	0.1902	-0.05543
Family	f__Microbacteriaceae	0.1298	0.2046	0.1924	0.2345	1.48228	0.05322	0.4672	-0.1512	0.03774	-0.06263
Family	f__Weeksellaceae	0.1497	0.3881	0.1869	0.2008	1.2485	0.01196	0.1936	-0.1596	0.1231	-0.03715
Family	f__Staphylococcaceae	0.8545	3.28	0.1838	0.2708	0.215097	0.2676	0.6845	-0.04391	1.972	0.6707
Family	f__Devosiaceae	0.09286	0.1127	0.1773	0.2743	1.90933	0.3626	0.6845	-0.1617	-0.01355	-0.08444
Family	f__Brocadiaceae	0.03358	0.07295	0.1763	0.9308	5.25015	0.5597	0.7063	-0.4544	0.01489	-0.1427
Family	f__Geminicoccaceae	0.005445	0.02881	0.1714	1.258	31.4784	0.7658	0.8513	-0.4974	0.009846	-0.1659
Family	f__Saccharimonadaceae	0.0363	0.1019	0.152	0.4083	4.18733	0.03612	0.4203	-0.2351	-0.0199	-0.1157
Family	f__Chthoniobacteraceae	0.00242	0.0128	0.1495	0.4981	61.7769	0.1452	0.4888	-0.2848	-0.03667	-0.1471
Family	f__Clostridiaceae	0.4743	2.266	0.1469	0.7706	0.30972	0.3802	0.6845	-0.248	1.288	0.3273
Family	f__Veillonellaceae	0.003025	0.01601	0.1441	0.2946	47.6364	0.01323	0.2076	-0.2167	-0.07453	-0.1411
Family	f__norank_o__Candidatus_Nomurabacteria	0.1461	0.1948	0.1433	0.1617	0.980835	0.6521	0.754	-0.0764	0.08853	0.002821
Family	f__Micropepsaceae	0.04991	0.103	0.1427	0.2805	2.85915	0.146	0.4888	-0.1768	-0.01322	-0.09281
Family	f__unclassified_o__Enterobacterales	0.03902	0.1071	0.1313	0.1766	3.36494	0.001953	0.04598	-0.1493	-0.02684	-0.09226
Family	f__norank_o__Candidatus_Magasanikbacteria	0.07653	0.08229	0.1186	0.3281	1.54972	0.4247	0.6845	-0.1441	0.03451	-0.04203
Family	f__unclassified_o__Burkholderiales	0.04084	0.1116	0.1162	0.1436	2.84525	0.002837	0.06389	-0.1282	-0.01872	-0.07534
Family	f__Acidothermaceae	0.04174	0.1194	0.107	0.5241	2.56349	0.5565	0.7063	-0.2224	0.04544	-0.06525
Family	f__Acetobacteraceae	0.1289	0.2655	0.1053	0.1719	0.816912	0.8312	0.9026	-0.07461	0.1443	0.02354
Family	f__Atopobiaceae	0.0366	0.09521	0.1015	0.3932	2.77322	0.7241	0.828	-0.1757	0.02249	-0.06489
Family	f__Bryobacteraceae	0.1579	0.2222	0.1002	0.1597	0.634579	0.2146	0.5882	-0.02597	0.1534	0.05768
Family	f__Bifidobacteriaceae	0.2465	0.8207	0.0998	0.2408	0.404868	0.8672	0.9359	-0.07496	0.4777	0.1467
Family	f__Carnobacteriaceae	0.2027	0.9216	0.09895	0.3224	0.48816	0.3399	0.6845	-0.1336	0.4967	0.1037
Family	f__norank_o__Elsterales	0.00121	0.006402	0.09754	0.4248	80.6116	0.07677	0.4888	-0.2438	-0.01636	-0.09634
Family	f__norank_o__Gaiellales	0.06443	0.1648	0.08794	0.3268	1.36489	0.2624	0.6797	-0.1412	0.06661	-0.02351
Family	f__Erysipelotrichaceae	0.1909	0.7817	0.08484	0.2948	0.444421	0.1604	0.4955	-0.1174	0.4921	0.106
Family	f__Deinococcaceae	0.03297	0.08449	0.08018	0.2939	2.43191	0.5968	0.7063	-0.1363	0.02033	-0.0472
Family	f__Pasteurellaceae	0.0121	0.04449	0.07877	0.1935	6.50992	0.03485	0.4203	-0.1258	-0.01922	-0.06666
Family	f__67-14	0.003025	0.01308	0.07806	0.2391	25.805	0.07433	0.4888	-0.151	-0.02002	-0.07504
Family	f__Parachlamydiaceae	0.04386	0.09968	0.07679	0.1947	1.7508	0.3888	0.6845	-0.09248	0.02387	-0.03294
Family	f__norank_o__norank_c__KD4-96	0.08318	0.2725	0.07651	0.2593	0.919812	0.4419	0.6845	-0.1029	0.1314	0.006672
Family	f__Nakamurellaceae	0.04537	0.08137	0.07566	0.1444	1.66762	0.4899	0.6845	-0.0779	0.01686	-0.03028
Family	f__Ruminococcaceae	0.06806	0.2256	0.07129	0.2411	1.04746	0.4795	0.6845	-0.0949	0.1084	-0.003217
Family	f__Paracaedibacteraceae	0.05868	0.136	0.06945	0.1716	1.18354	0.8024	0.8749	-0.0777	0.06007	-0.01077
Family	f__Polyangiaceae	0.08167	0.1436	0.06903	0.132	0.845231	0.6324	0.7345	-0.04672	0.07744	0.01265
Family	f__Planococcaceae	0.1603	0.4559	0.06691	0.1504	0.417405	0.5069	0.6845	-0.0458	0.2838	0.09342
Family	f__Propionibacteriaceae	0.3119	1.285	0.0662	0.163	0.212248	0.4256	0.6845	-0.04164	0.7653	0.2456
Family	f__norank_o__Chitinophagales	0.02601	0.09551	0.06578	0.1338	2.52903	0.01974	0.269	-0.08484	0.01505	-0.03977
Family	f__Bacteroidaceae	0.02208	0.05723	0.06564	0.2111	2.97283	0.334	0.6845	-0.1041	0.006293	-0.04355
Family	f__Legionellaceae	0.03872	0.06758	0.06366	0.1086	1.64411	0.6064	0.709	-0.06276	0.01181	-0.02495
Family	f__Xiphinematobacteraceae	0.001815	0.009604	0.06225	0.242	34.2975	0.3892	0.6845	-0.1242	-0.003832	-0.06044
Family	f__Pleomorphomonadaceae	0.00484	0.02118	0.06098	0.4329	12.5992	0.9755	0.9905	-0.1745	0.005808	-0.05614
Family	f__Rhodospirillaceae	0.001512	0.008003	0.06042	0.3989	39.9603	0.5392	0.7063	-0.167	-0.000464	-0.05891
Family	f__Gemmatimonadaceae	0.01966	0.06224	0.05985	0.1514	3.04425	0.1603	0.4955	-0.08397	0.002126	-0.04019
Family	f__norank_o__IMCC26256	0.005747	0.0288	0.05915	0.1611	10.2923	0.04321	0.4334	-0.1032	-0.017	-0.0534
Family	f__JG30-KF-CM45	0.01059	0.04371	0.05872	0.1602	5.54485	0.3643	0.6845	-0.09008	-0.007581	-0.04813
Family	f__norank_o__Micavibrionales	0.01482	0.05588	0.05703	0.1179	3.84818	0.01707	0.239	-0.07881	-0.008836	-0.04221
Family	f__norank_o__Lineage_IV	0.04265	0.06925	0.05533	0.1074	1.2973	0.7689	0.8529	-0.04846	0.0269	-0.01269
Family	f__Coriobacteriaceae	0.06866	0.236	0.05477	0.1519	0.797699	0.5968	0.7063	-0.0678	0.1226	0.0139
Family	f__norank_o__mle1-27	0.05263	0.1419	0.05463	0.1366	1.038	0.9427	0.9834	-0.06035	0.06588	-0.001995
Family	f__Aeromonadaceae	0.05051	0.06162	0.05378	0.1325	1.06474	0.463	0.6845	-0.04683	0.03361	-0.003268
Family	f__Cellvibrionaceae	0.001512	0.008003	0.0535	0.1478	35.3836	0.04	0.4228	-0.09278	-0.01867	-0.05199
Family	f__Gaiellaceae	0	0	0.05279	0.1513		0.01189	0.1936	-0.09571	-0.01976	-0.05279
Family	f__Myxococcaceae	0.05596	0.09387	0.05279	0.124	0.943352	0.5811	0.7063	-0.04104	0.05102	0.003167
Family	f__Solirubrobacteraceae	0.00605	0.02326	0.05265	0.2272	8.70248	0.2785	0.6845	-0.1124	-0.001451	-0.04661
Family	f__norank_o__Vicinamibacterales	0.08288	0.3103	0.05209	0.1367	0.628499	0.4145	0.6845	-0.06725	0.1665	0.03078
Family	f__norank_o__norank_c__SJA-28	0.004235	0.02241	0.05124	0.2121	12.0992	0.165	0.4955	-0.1043	-0.002682	-0.047
Family	f__norank_o__Oligoflexales	0	0	0.05096	0.137		0.00843	0.1619	-0.09006	-0.02132	-0.05096
Family	f__Hyphomicrobiaceae	0.01573	0.0564	0.04941	0.1109	3.14113	0.06987	0.4888	-0.06778	0.003655	-0.03368
Family	f__Solimonadaceae	0.03176	0.06639	0.04941	0.0997	1.55573	0.4939	0.6845	-0.0486	0.01803	-0.01765
Family	f__norank_o__norank_c__Alphaproteobacteria	0	0	0.04912	0.168		0.04518	0.4334	-0.09386	-0.01284	-0.04912
Family	f__Peptostreptococcaceae	0.2562	1.291	0.04658	0.09904	0.181811	0.0786	0.4888	-0.05767	0.9114	0.2096
Family	f__Actinomycetaceae	0.02238	0.06622	0.04602	0.09004	2.0563	0.1168	0.4888	-0.05875	0.009136	-0.02363
Family	f__Diplorickettsiaceae	0.09105	0.1642	0.04574	0.1028	0.502361	0.2227	0.6071	-0.0197	0.1131	0.04531
Family	f__Nitrosomonadaceae	0.00121	0.004443	0.04503	0.1091	37.2149	0.05099	0.4634	-0.07411	-0.02	-0.04382
Family	f__PHOS-HE36	0.0003025	0.001601	0.04475	0.2043	147.934	0.2807	0.6845	-0.107	-0.006917	-0.04444
Family	f__Shewanellaceae	0.02329	0.04915	0.0439	0.1454	1.88493	0.7415	0.8393	-0.07128	0.01666	-0.02061
Family	f__Streptomycetaceae	0.00726	0.03241	0.04291	0.1254	5.91047	0.2018	0.5672	-0.07467	-0.00496	-0.03565
Family	f__Leptospirillaceae	0.07834	0.1394	0.04164	0.0972	0.531529	0.3376	0.6845	-0.0143	0.09852	0.03671
Family	f__unclassified_c__Gammaproteobacteria	0.04477	0.0824	0.04136	0.1408	0.923833	0.4975	0.6845	-0.04729	0.04856	0.003405
Family	f__A4b	0.0003025	0.001601	0.04108	0.2338	135.802	0.5392	0.7063	-0.1068	-0.001512	-0.04077
Family	f__Geodermatophilaceae	0.04477	0.1566	0.04023	0.1175	0.898593	0.5474	0.7063	-0.04874	0.07896	0.00454
Family	f__Halomonadaceae	0.0366	0.08662	0.03967	0.1871	1.08388	0.1316	0.4888	-0.06587	0.0488	-0.003066
Family	f__Intrasporangiaceae	0.01482	0.07196	0.03952	0.09969	2.66667	0.1454	0.4888	-0.05723	0.01386	-0.02471
Family	f__Gemmataceae	0.01482	0.04942	0.03938	0.1231	2.65722	0.4289	0.6845	-0.059	0.009174	-0.02456
Family	f__norank_o__norank_c__Acidobacteriae	0.08712	0.1392	0.03896	0.1033	0.447199	0.055	0.4748	-0.007287	0.1071	0.04816
Family	f__Rubritaleaceae	0.01482	0.07518	0.03896	0.09381	2.62888	0.2325	0.6231	-0.05822	0.01729	-0.02414
Family	f__Bogoriellaceae	0.00847	0.03403	0.03698	0.2255	4.366	0.9755	0.9905	-0.09455	0.01355	-0.02852
Family	f__AKYG1722	0.02057	0.08306	0.03557	0.211	1.72922	0.7127	0.8186	-0.08528	0.03755	-0.01501
Family	f__norank_o__norank_c__Dojkabacteria	0.02722	0.04788	0.03345	0.07236	1.22888	0.5591	0.7063	-0.03091	0.0201	-0.006229
Family	f__Pirellulaceae	0.005142	0.01919	0.03331	0.08426	6.47802	0.08124	0.4888	-0.05514	-0.008492	-0.02817
Family	f__Thiotrichaceae	0	0	0.03233	0.1323		0.1207	0.4888	-0.07115	-0.004658	-0.03233
Family	f__Bacteriovoracaceae	0.0608	0.1151	0.03077	0.0739	0.506086	0.3634	0.6845	-0.01107	0.07994	0.03003
Family	f__Methylophilaceae	0	0	0.03049	0.1015		0.06267	0.4888	-0.05957	-0.007623	-0.03049
Family	f__Steroidobacteraceae	0.0487	0.1041	0.03021	0.07598	0.620329	0.3663	0.6845	-0.02128	0.06214	0.01849
Family	f__Rikenellaceae	0.02632	0.1038	0.0295	0.1189	1.12082	0.44	0.6845	-0.04927	0.04642	-0.003185
Family	f__Opitutaceae	0.04598	0.0994	0.02894	0.083	0.629404	0.3593	0.6845	-0.02121	0.06135	0.01704
Family	f__Methyloligellaceae	0	0	0.0288	0.09484		0.04518	0.4334	-0.05562	-0.008188	-0.0288
Family	f__Oscillospiraceae	0.09014	0.3109	0.02823	0.08214	0.313179	0.6165	0.7193	-0.02922	0.1899	0.06191
Family	f__Vibrionaceae	0.0003025	0.001601	0.02809	0.1807	92.8595	0.7469	0.8393	-0.07887	0.0003025	-0.02779
Family	f__Spirosomaceae	0.02329	0.05535	0.02696	0.08287	1.15758	0.7838	0.8595	-0.03119	0.02648	-0.003666
Family	f__Rickettsiaceae	0.01028	0.05442	0.02682	0.07417	2.60895	0.1347	0.4888	-0.0415	0.01362	-0.01653
Family	f__Porphyromonadaceae	0	0	0.02668	0.07419		0.01667	0.239	-0.04743	-0.009882	-0.02668
Family	f__Exiguobacteraceae	0	0	0.02654	0.06617		0.01188	0.1936	-0.04461	-0.01143	-0.02654
Family	f__LWQ8	0.009679	0.03814	0.02626	0.07691	2.71309	0.2296	0.6226	-0.0408	0.007399	-0.01658
Family	f__norank_o__SBR1031	0.01452	0.0523	0.02611	0.08526	1.79821	0.486	0.6845	-0.04029	0.01692	-0.0116
Family	f__Aerococcaceae	0.00484	0.02118	0.02611	0.1419	5.39463	0.7461	0.8393	-0.06489	0.005948	-0.02127
Family	f__Pedosphaeraceae	0.0003025	0.001601	0.02569	0.1349	84.9256	0.2807	0.6845	-0.06083	-0.002663	-0.02539
Family	f__Fimbriimonadaceae	0.00726	0.03841	0.02541	0.08498	3.5	0.307	0.6845	-0.04432	0.008372	-0.01815
Family	f__Micromonosporaceae	0.001815	0.009604	0.02527	0.08001	13.9229	0.06048	0.4888	-0.04758	-0.004658	-0.02345
Family	f__Saprospiraceae	0.00847	0.02598	0.02527	0.08523	2.98347	0.7823	0.8595	-0.04598	0.005887	-0.0168
Family	f__Christensenellaceae	0.05142	0.2514	0.02527	0.1048	0.491443	0.8711	0.9361	-0.04392	0.1453	0.02616
Family	f__Thermoanaerobaculaceae	0.0127	0.04334	0.02499	0.1005	1.96772	0.9457	0.9836	-0.04564	0.01529	-0.01228
Family	f__norank_o__norank_c__norank_p__WPS-2	0.02722	0.07195	0.0247	0.05881	0.907421	0.902	0.9635	-0.02474	0.03507	0.00252
Family	f__Haliangiaceae	0.003932	0.02081	0.02456	0.06719	6.24619	0.06364	0.4888	-0.04164	-0.003147	-0.02063
Family	f__Caldilineaceae	0.0124	0.06562	0.02456	0.1202	1.98065	0.3255	0.6845	-0.05239	0.02902	-0.01216
Family	f__Sporichthyaceae	0	0	0.02442	0.1743		0.3399	0.6845	-0.0713	0	-0.02443
Family	f__norank_o__norank_c__Gitt-GS-136	0.01966	0.0722	0.02428	0.1066	1.23499	0.8711	0.9361	-0.04178	0.03029	-0.004618
Family	f__Eggerthellaceae	0.0242	0.128	0.02414	0.08126	0.997521	0.139	0.4888	-0.04122	0.06229	6.139e-05
Family	f__AKYH767	0.01361	0.04028	0.02414	0.06616	1.7737	0.4548	0.6845	-0.03184	0.01111	-0.01053
Family	f__Ktedonobacteraceae	0.01028	0.03359	0.02357	0.08504	2.2928	0.8014	0.8749	-0.04148	0.009615	-0.01329
Family	f__Gemellaceae	0.01391	0.0514	0.02343	0.07648	1.6844	0.8645	0.9348	-0.03426	0.0193	-0.009519
Family	f__Hungateiclostridiaceae	0.1001	0.4608	0.02329	0.1336	0.232667	0.4343	0.6845	-0.04073	0.2712	0.07682
Family	f__Sandaracinaceae	0.02571	0.07923	0.02259	0.06697	0.878646	0.7552	0.8444	-0.02894	0.03863	0.003125
Family	f__Microscillaceae	0.000605	0.003201	0.02244	0.07003	37.0909	0.2022	0.5672	-0.0416	-0.005889	-0.02184
Family	f__norank_o__norank_c__MB-A2-108	0.01543	0.08163	0.02244	0.08442	1.45431	0.4359	0.6845	-0.04094	0.03442	-0.007019
Family	f__Hymenobacteraceae	0	0	0.02174	0.08154		0.1207	0.4888	-0.04348	-0.00494	-0.02174
Family	f__Dietziaceae	0.07199	0.2567	0.02174	0.06887	0.301986	0.7583	0.8447	-0.02148	0.1551	0.05024
Family	f__Alcaligenaceae	0.06231	0.1994	0.02132	0.05877	0.34216	0.4494	0.6845	-0.0146	0.1315	0.041
Family	f__unclassified_o__Chlamydiales	0.04356	0.07665	0.02103	0.05696	0.482782	0.04092	0.4239	-0.006711	0.0534	0.02253
Family	f__norank_o__Actinomarinales	0.02027	0.09775	0.02103	0.09736	1.03749	0.8411	0.9115	-0.04028	0.04575	-0.0007688
Family	f__Solibacteraceae	0.01754	0.09283	0.02089	0.0933	1.19099	0.4359	0.6845	-0.04136	0.03964	-0.003349
Family	f__Trueperaceae	0.0121	0.06402	0.02089	0.0819	1.72645	0.5691	0.7063	-0.03896	0.0242	-0.008792
Family	f__Rhizobiales_Incertae_Sedis	0.01422	0.07523	0.01976	0.05218	1.38959	0.1032	0.4888	-0.03007	0.02783	-0.005543
Family	f__norank_o__norank_c__WWE3	0	0	0.01934	0.105		0.3399	0.6845	-0.04856	0	-0.01934
Family	f__Eubacteriaceae	0.0009075	0.004802	0.0192	0.1159	21.157	0.5392	0.7063	-0.05656	0.0009075	-0.01829
Family	f__WD2101_soil_group	0.01875	0.09924	0.01877	0.07347	1.00107	0.4481	0.6845	-0.03331	0.05003	-2.143e-05
Family	f__norank_o__Subgroup_17	0.02571	0.1361	0.01877	0.07964	0.730066	0.5998	0.7063	-0.03472	0.06852	0.006935
Family	f__Selenomonadaceae	0.0239	0.07053	0.01863	0.0792	0.779498	0.4086	0.6845	-0.0266	0.03999	0.005266
Family	f__Holosporaceae	0.03025	0.0773	0.01821	0.04363	0.601983	0.6603	0.7618	-0.01605	0.04723	0.01204
Family	f__Mitochondria	0.007562	0.01518	0.01807	0.04666	2.38958	0.9584	0.9877	-0.02482	0.001209	-0.01051
Family	f__Prolixibacteraceae	0	0	0.01736	0.09294		0.1683	0.4955	-0.04616	-0.0005646	-0.01736
Family	f__Muribaculaceae	0.01391	0.07363	0.01736	0.0689	1.24802	0.3255	0.6845	-0.03049	0.03553	-0.003449
Family	f__Synergistaceae	0.05868	0.3105	0.01736	0.07595	0.295842	0.5998	0.7063	-0.03444	0.1698	0.04132
Family	f__Dysgonomonadaceae	0.105	0.5308	0.01666	0.0855	0.158667	0.3456	0.6845	-0.03121	0.2966	0.08831
Family	f__norank_o__Acidobacteriales	0.01996	0.07068	0.01666	0.08177	0.834669	0.9482	0.9843	-0.0299	0.03765	0.003307
Family	f__BIrii41	0	0	0.01652	0.1111		0.237	0.6231	-0.04686	0	-0.01652
Family	f__Yersiniaceae	0.005142	0.01974	0.01595	0.03855	3.10191	0.1613	0.4955	-0.02321	0.00119	-0.01081
Family	f__PRD18C08	0.01875	0.03551	0.01595	0.037	0.850667	0.9818	0.9905	-0.01299	0.01918	0.002804
Family	f__Pyrinomonadaceae	0.01845	0.09122	0.01482	0.05848	0.803252	0.9428	0.9834	-0.02668	0.04439	0.003629
Family	f__unclassified_o__Gammaproteobacteria_Incertae_Sedis	0.004235	0.01555	0.01397	0.04549	3.2987	0.4205	0.6845	-0.02408	0.002522	-0.009739
Family	f__norank_o__Kapabacteriales	0	0	0.01383	0.0657		0.1683	0.4955	-0.03289	-0.0009882	-0.01383
Family	f__Anaerovoracaceae	0.02208	0.08245	0.01383	0.05453	0.626359	0.9021	0.9635	-0.02061	0.04404	0.008247
Family	f__Desulfovibrionaceae	0.002722	0.01441	0.01355	0.05056	4.97796	0.3948	0.6845	-0.02456	0.001352	-0.01083
Family	f__Paenibacillaceae	0.004235	0.01555	0.01341	0.04406	3.16647	0.4902	0.6845	-0.0216	0.002823	-0.009175
Family	f__Verrucomicrobiaceae	0.008772	0.04322	0.01327	0.0653	1.51277	0.9591	0.9877	-0.02696	0.01795	-0.004496
Family	f__Vermiphilaceae	0.006957	0.03519	0.0127	0.0486	1.8255	0.6469	0.7496	-0.02352	0.01268	-0.005748
Family	f__Isosphaeraceae	0.003327	0.01761	0.01214	0.04805	3.64893	0.418	0.6845	-0.02287	0.003711	-0.008813
Family	f__norank_o__norank_c__TK10	0.0009075	0.004802	0.01214	0.0525	13.3774	0.3892	0.6845	-0.02668	-0.0003629	-0.01123
Family	f__Nocardiaceae	0.02117	0.112	0.01172	0.03402	0.553614	0.1867	0.5446	-0.01835	0.05929	0.009458
Family	f__norank_o__Rokubacteriales	0	0	0.01172	0.05766		0.237	0.6231	-0.02724	0	-0.01172
Family	f__Anaerolineaceae	0.06473	0.3036	0.01158	0.04149	0.178897	0.9048	0.9644	-0.01327	0.1755	0.05315
Family	f__norank_o__norank_c__norank_p__Desulfobacterota	0	0	0.01143	0.04054		0.1207	0.4888	-0.02287	-0.002541	-0.01144
Family	f__norank_o__R7C24	0.0003025	0.001601	0.01143	0.08857	37.7851	0.6027	0.7063	-0.0343	0.000605	-0.01113
Family	f__JG30-KF-AS9	0.003932	0.02081	0.01129	0.05446	2.87131	0.7469	0.8393	-0.02414	0.007865	-0.007361
Family	f__Nitrospiraceae	0.03388	0.09989	0.01115	0.05076	0.329103	0.2393	0.6261	-0.01087	0.06773	0.02272
Family	f__Erysipelatoclostridiaceae	0.04265	0.1093	0.01101	0.04428	0.258148	0.1645	0.4955	-0.006396	0.07624	0.03164
Family	f__norank_o__norank_c__norank_p__NB1-j	0	0	0.01087	0.03617		0.08691	0.4888	-0.02047	-0.0024	-0.01087
Family	f__Anaeromyxobacteraceae	0.002722	0.01441	0.01073	0.04051	3.94195	0.5392	0.7063	-0.02118	0.002722	-0.008006
Family	f__norank_o__Candidatus_Peregrinibacteria	0.00484	0.02561	0.01045	0.06232	2.15909	0.5767	0.7063	-0.02513	0.009679	-0.005606
Family	f__Marinilabiliaceae	0.007865	0.04162	0.01045	0.05973	1.32867	0.9659	0.9888	-0.02428	0.02101	-0.002581
Family	f__norank_o__norank_c__Acidimicrobiia	0	0	0.0103	0.04634		0.1683	0.4955	-0.02315	-0.0001412	-0.0103
Family	f__unclassified_o__Coriobacteriales	0	0	0.0103	0.04864		0.1683	0.4955	-0.02527	-0.001129	-0.01031
Family	f__norank_o__Peptostreptococcales-Tissierellales	0.1921	0.8788	0.009881	0.03994	0.0514368	0.2119	0.5837	-0.006211	0.5356	0.1822
Family	f__Leptospiraceae	0.00484	0.01836	0.009599	0.03228	1.98326	0.5174	0.6925	-0.01651	0.00605	-0.004759
Family	f__Dermabacteraceae	0.01422	0.05661	0.009599	0.04969	0.675035	0.9102	0.9682	-0.01835	0.03235	0.004619
Family	f__KD3-93	0	0	0.009458	0.04834		0.1683	0.4955	-0.02512	-0.0007059	-0.009457
Family	f__norank_o__norank_c__Subgroup_18	0.000605	0.003201	0.009175	0.04246	15.1653	0.7469	0.8393	-0.02077	0.000605	-0.00857
Family	f__Acidobacteriaceae_Subgroup_1	0.05324	0.261	0.009034	0.03566	0.169684	0.9265	0.983	-0.01299	0.1473	0.04422
Family	f__Sedimentibacteraceae	0.01573	0.08323	0.009034	0.05148	0.574317	0.9432	0.9834	-0.01807	0.04408	0.006695
Family	f__Hydrogenedensaceae	0.03539	0.09516	0.008893	0.0451	0.251286	0.1364	0.4888	-0.004882	0.07289	0.02649
Family	f__Hydrogenophilaceae	0	0	0.008893	0.04534		0.1207	0.4888	-0.02132	-0.0001412	-0.008893
Family	f__Leptotrichiaceae	0	0	0.008752	0.03483		0.1683	0.4955	-0.01976	-0.0009882	-0.008753
Family	f__Ilumatobacteraceae	0.01059	0.05602	0.008752	0.04449	0.82644	0.5843	0.7063	-0.01806	0.03006	0.001835
Family	f__Rhodothermaceae	0	0	0.008611	0.03977		0.1683	0.4955	-0.02018	-0.0007058	-0.00861
Family	f__unclassified_p__Chloroflexi	0	0	0.008328	0.04577		0.3399	0.6845	-0.02146	0	-0.008329
Family	f__Longimicrobiaceae	0.0003025	0.001601	0.008328	0.04106	27.5306	0.7469	0.8393	-0.01974	0.0003025	-0.008026
Family	f__norank_o__C0119	0	0	0.008187	0.0421		0.237	0.6231	-0.02103	0	-0.008188
Family	f__SC-I-84	0.004235	0.01555	0.008187	0.0313	1.93318	1	1	-0.01468	0.004659	-0.003952
Family	f__unclassified_o__Rickettsiales	0	0	0.007905	0.06123		0.5101	0.6845	-0.02372	0	-0.007905
Family	f__norank_o__Saccharimonadales	0.01301	0.04184	0.007764	0.03871	0.596772	0.4979	0.6845	-0.01135	0.02592	0.005245
Family	f__norank_o__Ga0077536	0	0	0.007623	0.05904		0.5101	0.6845	-0.02287	0	-0.007624
Family	f__Eubacterium_coprostanoligenes_group	0.02632	0.1015	0.00734	0.0428	0.278875	0.4199	0.6845	-0.01186	0.06393	0.01898
Family	f__norank_o__norank_c__Sericytochromatia	0.0009075	0.004802	0.00734	0.02712	8.08815	0.2893	0.6845	-0.0149	-0.0002218	-0.006433
Family	f__Spirochaetaceae	0	0	0.007199	0.03784		0.1683	0.4955	-0.01849	-0.0005647	-0.0072
Family	f__norank_o__Blfdi19	0	0	0.007199	0.04093		0.237	0.6231	-0.02033	0	-0.007199
Family	f__Cellulomonadaceae	0.009982	0.05282	0.006917	0.02639	0.692947	0.4481	0.6845	-0.01228	0.02684	0.003065
Family	f__norank_o__S-BQ2-57_soil_group	0	0	0.006917	0.04467		0.3399	0.6845	-0.01948	0	-0.006917
Family	f__unclassified_o__Acidobacteriales	0	0	0.006776	0.0265		0.1683	0.4955	-0.01383	-0.001129	-0.006776
Family	f__Blastocatellaceae	0.01149	0.05456	0.006634	0.04173	0.577372	0.449	0.6845	-0.01466	0.03086	0.00486
Family	f__Phaselicystidaceae	0	0	0.006634	0.03604		0.3399	0.6845	-0.0168	0	-0.006635
Family	f__unclassified_c__Parcubacteria	0.005142	0.02721	0.006634	0.03271	1.29016	0.7848	0.8595	-0.01369	0.01317	-0.001491
Family	f__Marinococcaceae	0	0	0.006493	0.0503		0.5101	0.6845	-0.01948	0	-0.006494
Family	f__norank_o__norank_c__norank_p__Zixibacteria	0	0	0.006493	0.0503		0.5101	0.6845	-0.01948	0	-0.006493
Family	f__Euzebyaceae	0.0003025	0.001601	0.006493	0.0503	21.4645	0.6027	0.7063	-0.01948	0.0009075	-0.00619
Family	f__norank_o__Proteinivoracales	0.006352	0.02553	0.006352	0.0492	1	0.2048	0.5672	-0.01724	0.01542	-1.159e-06
Family	f__unclassified_o__Verrucomicrobiales	0	0	0.006352	0.0492		0.5101	0.6845	-0.02541	0	-0.006352
Family	f__Tannerellaceae	0.006655	0.02808	0.006211	0.0343	0.933283	0.464	0.6845	-0.01317	0.0144	0.0004437
Family	f__unclassified_o__Oxyphotobacteria_Incertae_Sedis	0	0	0.006211	0.04811		0.5101	0.6845	-0.01864	0	-0.006212
Family	f__Barnesiellaceae	0.001512	0.008003	0.006211	0.04105	4.1078	0.9886	0.9905	-0.01765	0.003025	-0.004699
Family	f__norank_o__PeM15	0	0	0.005929	0.0341		0.1683	0.4955	-0.01666	-0.0002823	-0.005929
Family	f__norank_o__Bradymonadales	0	0	0.005788	0.03167		0.3399	0.6845	-0.01482	0	-0.005788
Family	f__NS9_marine_group	0	0	0.005788	0.03302		0.3399	0.6845	-0.01539	0	-0.005788
Family	f__norank_o__FFCH16767	0	0	0.005788	0.04483		0.5101	0.6845	-0.01737	0	-0.005789
Family	f__Phycisphaeraceae	0.005445	0.02881	0.005788	0.02843	1.06299	0.5843	0.7063	-0.01129	0.01535	-0.0003412
Family	f__norank_o__norank_c__S0134_terrestrial_group	0.0003025	0.001601	0.005788	0.04483	19.1339	0.6027	0.7063	-0.01737	0.0009075	-0.005486
Family	f__norank_o__Clostridia_vadinBB60_group	0.000605	0.003201	0.005788	0.02649	9.56694	0.7469	0.8393	-0.01298	0.000605	-0.005182
Family	f__Rubinisphaeraceae	0.0003025	0.001601	0.005788	0.03144	19.1339	0.9886	0.9905	-0.01454	0.000605	-0.005486
Family	f__D05-2	0.007865	0.02888	0.005646	0.04374	0.717864	0.2047	0.5672	-0.01301	0.01573	0.002218
Family	f__Desulfocapsaceae	0.008772	0.03239	0.005646	0.03372	0.643639	0.4343	0.6845	-0.01129	0.01845	0.003126
Family	f__Clade_III	0	0	0.005646	0.04374		0.5101	0.6845	-0.01694	0	-0.005646
Family	f__norank_o__norank_c__norank_p__WS2	0	0	0.005646	0.04374		0.5101	0.6845	-0.01694	0	-0.005647
Family	f__norank_o__11-24	0	0	0.005364	0.04155		0.5101	0.6845	-0.02145	0	-0.005363
Family	f__Fibrobacteraceae	0	0	0.005364	0.04045		0.3399	0.6845	-0.01595	0	-0.005364
Family	f__unclassified_c__Bacteroidia	0	0	0.005364	0.04155		0.5101	0.6845	-0.01609	0	-0.005363
Family	f__norank_o__Microtrichales	0.00484	0.02561	0.005364	0.02576	1.10826	0.7753	0.8563	-0.01073	0.01381	-0.0005247
Family	f__norank_o__MBA03	0.002722	0.01441	0.005364	0.0293	1.97061	0.9886	0.9905	-0.01305	0.005445	-0.002642
Family	f__Parvularculaceae	0	0	0.005223	0.04046		0.5101	0.6845	-0.01567	0	-0.005223
Family	f__Acidaminococcaceae	0.00242	0.0128	0.005223	0.03032	2.15826	0.7848	0.8595	-0.01285	0.005142	-0.002803
Family	f__norank_o__GIF9	0	0	0.005082	0.03936		0.5101	0.6845	-0.01525	0	-0.005082
Family	f__ML635J-40_aquatic_group	0	0	0.004941	0.02684		0.3399	0.6845	-0.01242	0	-0.004942
Family	f__Thermomicrobiaceae	0.00363	0.01921	0.004941	0.02467	1.36116	0.7753	0.8563	-0.01044	0.008628	-0.001311
Family	f__norank_o__norank_c__norank_p__SAR324_cladeMarine_group_B	0.004235	0.02241	0.004941	0.02738	1.16671	0.9773	0.9905	-0.01087	0.01002	-0.0007061
Family	f__Sporolactobacillaceae	0	0	0.004799	0.03718		0.5101	0.6845	-0.0144	0	-0.0048
Family	f__norank_o__Clostridia_UCG-014	0.036	0.153	0.004658	0.0263	0.129389	0.3053	0.6845	-0.006494	0.09244	0.03134
Family	f__Geobacteraceae	0	0	0.004658	0.03608		0.5101	0.6845	-0.01398	0	-0.004658
Family	f__unclassified_c__Acidimicrobiia	0	0	0.004658	0.03608		0.5101	0.6845	-0.01397	0	-0.004658
Family	f__norank_o__norank_c__Parcubacteria	0.01331	0.05403	0.004658	0.02625	0.349962	0.6633	0.7635	-0.00734	0.03333	0.008649
Family	f__norank_o__norank_c__norank_p__Latescibacterota	0.007562	0.04001	0.004658	0.03291	0.615975	0.9659	0.9888	-0.01271	0.02226	0.002903
Family	f__Akkermansiaceae	0.00605	0.02269	0.004517	0.02458	0.746612	0.464	0.6845	-0.00875	0.01331	0.001532
Family	f__Alicyclobacillaceae	0	0	0.004517	0.02497		0.3399	0.6845	-0.01172	0	-0.004517
Family	f__Puniceispirillales_Incertae_Sedis	0	0	0.004517	0.03499		0.5101	0.6845	-0.01807	0	-0.004517
Family	f__norank_o__norank_c__Subgroup_5	0.01482	0.07843	0.004517	0.03499	0.304791	0.5787	0.7063	-0.01355	0.04446	0.0103
Family	f__Caldicoprobacteraceae	0.02117	0.112	0.004517	0.02574	0.213368	0.9432	0.9834	-0.009035	0.06197	0.01666
Family	f__norank_o__Candidatus_Woesebacteria	0.03025	0.06497	0.004376	0.01907	0.144661	0.06025	0.4888	0.002159	0.0536	0.02588
Family	f__norank_o__Candidatus_Moranbacteria	0.0009075	0.004802	0.004376	0.02048	4.82204	0.7469	0.8393	-0.009818	0.001432	-0.003468
Family	f__Cytophagaceae	0.005445	0.02881	0.004376	0.02408	0.803673	0.9545	0.9869	-0.009097	0.01558	0.00107
Family	f__Microtrichaceae	0.01966	0.05949	0.004235	0.02779	0.215412	0.1628	0.4955	-0.004234	0.04103	0.01543
Family	f__unclassified_c__Anaerolineae	0	0	0.004235	0.02428		0.3399	0.6845	-0.01129	0	-0.004235
Family	f__norank_o__Candidatus_Zambryskibacteria	0.002722	0.01441	0.004235	0.0328	1.55584	0.6027	0.7063	-0.01271	0.008168	-0.001512
Family	f__norank_o__Planctomycetales	0.02359	0.08872	0.004094	0.01802	0.173548	0.3151	0.6845	-0.005364	0.05828	0.0195
Family	f__A21b	0	0	0.004094	0.03171		0.5101	0.6845	-0.01228	0	-0.004093
Family	f__norank_o__RBG-13-54-9	0.00484	0.01792	0.003952	0.02408	0.816529	0.4416	0.6845	-0.008251	0.00968	0.0008868
Family	f__SM2D12	0	0	0.003952	0.03062		0.5101	0.6845	-0.01186	0	-0.003952
Family	f__norank_o__Candidatus_Azambacteria	0	0	0.003952	0.03062		0.5101	0.6845	-0.01185	0	-0.003952
Family	f__Bacteroidales_UCG-001	0	0	0.003952	0.03062		0.5101	0.6845	-0.01186	0	-0.003952
Family	f__Acidiferrobacteraceae	0	0	0.003952	0.02952		0.3399	0.6845	-0.01525	0	-0.003953
Family	f__Chroococcidiopsaceae	0	0	0.003952	0.02197		0.3399	0.6845	-0.0096	0	-0.003953
Family	f__Roseiflexaceae	0.00242	0.0128	0.003952	0.02565	1.63306	0.9659	0.9888	-0.01057	0.006554	-0.001532
Family	f__F082	0	0	0.003811	0.02106		0.3399	0.6845	-0.009881	0	-0.003811
Family	f__Inquilinaceae	0	0	0.003811	0.02843		0.3399	0.6845	-0.01129	0	-0.003811
Family	f__SB-5	0.0003025	0.001601	0.003811	0.02952	12.5983	0.6027	0.7063	-0.01144	0.0009075	-0.003509
Family	f__Rubrobacteriaceae	0.005747	0.03041	0.003811	0.01848	0.663129	0.804	0.8749	-0.007765	0.01724	0.001935
Family	f__norank_o__WCHB1-41	0.001512	0.008003	0.003811	0.02377	2.5205	0.9886	0.9905	-0.009742	0.003025	-0.0023
Family	f__norank_o__norank_c__norank_p__RCP2-54	0.0009075	0.004802	0.003811	0.02106	4.19945	0.9886	0.9905	-0.009034	0.001815	-0.002904
Family	f__NS11-12_marine_group	0	0	0.00367	0.02843		0.5101	0.6845	-0.01101	0	-0.00367
Family	f__Cloacimonadaceae	0	0	0.00367	0.0263		0.3399	0.6845	-0.01045	0	-0.003671
Family	f__Symbiobacteraceae	0	0	0.00367	0.02843		0.5101	0.6845	-0.01101	0	-0.00367
Family	f__norank_o__Coriobacteriales	0	0	0.003388	0.02624		0.5101	0.6845	-0.01016	0	-0.003388
Family	f__Moduliflexaceae	0	0	0.003388	0.02139		0.3399	0.6845	-0.009456	0	-0.003387
Family	f__GZKB124	0	0	0.003388	0.01866		0.3399	0.6845	-0.008753	0	-0.003388
Family	f__norank_o__PB19	0	0	0.003388	0.01866		0.3399	0.6845	-0.008754	0	-0.003388
Family	f__UBA12409	0	0	0.003247	0.02515		0.5101	0.6845	-0.00974	0	-0.003247
Family	f__norank_o__PLTA13	0.001512	0.008003	0.003247	0.02515	2.14749	0.6027	0.7063	-0.00974	0.004537	-0.001734
Family	f__unclassified_o__Babeliales	0.0003025	0.001601	0.003247	0.01765	10.7339	0.9886	0.9905	-0.008045	0.000605	-0.002944
Family	f__norank_o__norank_c__JG30-KF-CM66	0.01149	0.05759	0.003106	0.02406	0.270322	0.1948	0.5544	-0.0075	0.03388	0.00839
Family	f__unclassified_o__Bacteroidales	0.01089	0.04058	0.003106	0.02406	0.285216	0.2048	0.5672	-0.00621	0.02632	0.007784
Family	f__norank_o__SAR202_clade	0	0	0.003106	0.02406		0.5101	0.6845	-0.009315	0	-0.003105
Family	f__Coleofasciculaceae	0	0	0.003106	0.02406		0.5101	0.6845	-0.009316	0	-0.003105
Family	f__norank_o__norank_c__Gammaproteobacteria	0.008772	0.04642	0.003106	0.02406	0.354081	0.5787	0.7063	-0.009316	0.02632	0.005667
Family	f__Geoalkalibacteraceae	0	0	0.002964	0.02296		0.5101	0.6845	-0.008895	0	-0.002965
Family	f__Hyphomonadaceae	0	0	0.002964	0.01627		0.3399	0.6845	-0.008044	0	-0.002964
Family	f__Abditibacteriaceae	0	0	0.002964	0.01756		0.3399	0.6845	-0.008044	0	-0.002964
Family	f__norank_o__norank_c__Thermoleophilia	0	0	0.002682	0.02077		0.5101	0.6845	-0.008045	0	-0.002682
Family	f__norank_o__Aminicenantales	0	0	0.002682	0.02077		0.5101	0.6845	-0.008045	0	-0.002682
Family	f__norank_o__KI89A_clade	0	0	0.002541	0.01415		0.3399	0.6845	-0.006634	0	-0.002541
Family	f__norank_o__norank_c__Berkelbacteria	0	0	0.002541	0.01389		0.3399	0.6845	-0.006776	0	-0.002541
Family	f__Methylomonadaceae	0.00726	0.03841	0.002541	0.01968	0.35	0.5787	0.7063	-0.007625	0.02178	0.004719
Family	f__norank_o__Desulfotomaculales	0.00484	0.02561	0.002541	0.01968	0.525	0.6027	0.7063	-0.007625	0.01452	0.002297
Family	f__norank_o__Subgroup_7	0.00484	0.02561	0.002541	0.01389	0.525	0.9432	0.9834	-0.005647	0.01339	0.002298
Family	f__norank_o__KF-JG30-C25	0	0	0.0024	0.01859		0.5101	0.6845	-0.0072	0	-0.0024
Family	f__Sutterellaceae	0.004537	0.02401	0.0024	0.01859	0.528984	0.6027	0.7063	-0.0072	0.01361	0.002136
Family	f__Schlesneriaceae	0.0009075	0.003526	0.0024	0.01268	2.64463	0.7209	0.8261	-0.005122	0.001533	-0.001492
Family	f__Cryomorphaceae	0	0	0.002259	0.01749		0.5101	0.6845	-0.006775	0	-0.002258
Family	f__norank_o__norank_c__vadinHA49	0	0	0.002259	0.01749		0.5101	0.6845	-0.006775	0	-0.002258
Family	f__Babeliaceae	0	0	0.002259	0.01642		0.3399	0.6845	-0.006633	0	-0.002258
Family	f__Fusibacteraceae	0	0	0.002259	0.01642		0.3399	0.6845	-0.006632	0	-0.002258
Family	f__Phormidiaceae	0	0	0.002259	0.01749		0.5101	0.6845	-0.006775	0	-0.002258
Family	f__Desulfosarcinaceae	0.002722	0.01441	0.002259	0.01749	0.829904	0.6027	0.7063	-0.006775	0.008167	0.0004641
Family	f__Leptolyngbyaceae	0	0	0.002117	0.0164		0.5101	0.6845	-0.00635	0	-0.002117
Family	f__norank_o__norank_c__Subgroup_25	0	0	0.002117	0.0164		0.5101	0.6845	-0.00635	0	-0.002117
Family	f__Nostocaceae	0	0	0.002117	0.0164		0.5101	0.6845	-0.00635	0	-0.002117
Family	f__Micavibrionaceae	0	0	0.002117	0.01273		0.3399	0.6845	-0.005788	0	-0.002118
Family	f__Methylococcaceae	0.003025	0.01601	0.002117	0.0164	0.699835	0.6027	0.7063	-0.00635	0.009075	0.0009081
Family	f__norank_o__Gastranaerophilales	0.003932	0.02081	0.002117	0.01434	0.538403	0.9545	0.9869	-0.005788	0.01151	0.001815
Family	f__norank_o__SZB30	0	0	0.001976	0.01531		0.5101	0.6845	-0.00593	0	-0.001977
Family	f__Microcystaceae	0	0	0.001976	0.01531		0.5101	0.6845	-0.007907	0	-0.001977
Family	f__Paludibacteraceae	0	0	0.001976	0.01531		0.5101	0.6845	-0.00593	0	-0.001977
Family	f__norank_o__norank_c__Microgenomatia	0	0	0.001976	0.01531		0.5101	0.6845	-0.00593	0	-0.001977
Family	f__norank_o__Fimbriimonadales	0	0	0.001976	0.01531		0.5101	0.6845	-0.00593	0	-0.001977
Family	f__Brevibacillaceae	0.00121	0.006402	0.001976	0.01531	1.63306	0.6027	0.7063	-0.00593	0.00363	-0.0007667
Family	f__norank_o__norank_c__WCHB1-81	0.000605	0.003201	0.001976	0.01531	3.26612	0.6027	0.7063	-0.00593	0.001815	-0.001372
Family	f__norank_o__RF39	0.000605	0.003201	0.001976	0.0105	3.26612	0.7564	0.8444	-0.004658	0.00121	-0.001371
Family	f__Magnetospiraceae	0	0	0.001835	0.01421		0.5101	0.6845	-0.005505	0	-0.001835
Family	f__Peptococcaceae	0.009075	0.04802	0.001835	0.01421	0.202204	0.5787	0.7063	-0.005505	0.02722	0.00724
Family	f__norank_o__SJA-15	0.005142	0.02721	0.001835	0.01421	0.356865	0.5787	0.7063	-0.005505	0.01543	0.003308
Family	f__unclassified_p__Actinobacteriota	0.00363	0.01921	0.001835	0.01421	0.50551	0.6027	0.7063	-0.005505	0.01089	0.001793
Family	f__unclassified_p__Firmicutes	0.002722	0.01441	0.001835	0.01024	0.674137	0.9432	0.9834	-0.004094	0.007038	0.0008873
Family	f__Kineosporiaceae	0.000605	0.003201	0.001835	0.009996	3.03306	0.9886	0.9905	-0.004054	0.00121	-0.00123
Family	f__norank_o__norank_c__Pla3_lineage	0	0	0.001694	0.01312		0.5101	0.6845	-0.00508	0	-0.001693
Family	f__norank_o__norank_c__Thermodesulfovibrionia	0.002117	0.0112	0.001694	0.01312	0.800189	0.6027	0.7063	-0.004656	0.006352	0.0004241
Family	f__norank_o__Frankiales	0.003327	0.01761	0.001694	0.01111	0.509167	0.9432	0.9834	-0.004517	0.009921	0.001633
Family	f__UCG-010	0.02057	0.09641	0.001553	0.01203	0.0754983	0.1948	0.5544	-0.003105	0.0695	0.01902
Family	f__Vicinamibacteraceae	0.01452	0.05336	0.001553	0.008751	0.106956	0.4057	0.6845	-0.002259	0.03603	0.01296
Family	f__Pseudohongiellaceae	0	0	0.001553	0.01203		0.5101	0.6845	-0.006211	0	-0.001553
Family	f__Deferribacteraceae	0	0	0.001553	0.01203		0.5101	0.6845	-0.004658	0	-0.001553
Family	f__Erwiniaceae	0	0	0.001553	0.01203		0.5101	0.6845	-0.004659	0	-0.001553
Family	f__norank_o__norank_c__Verrucomicrobiae	0	0	0.001553	0.01203		0.5101	0.6845	-0.004658	0	-0.001553
Family	f__Arcobacteraceae	0	0	0.001553	0.01203		0.5101	0.6845	-0.004659	0	-0.001553
Family	f__Ardenticatenaceae	0.000605	0.003201	0.001553	0.01203	2.56694	0.6027	0.7063	-0.004658	0.001815	-0.0009477
Family	f__norank_o__Veillonellales-Selenomonadales	0.0003025	0.001601	0.001553	0.01203	5.13388	0.6027	0.7063	-0.005606	0.0009075	-0.00125
Family	f__norank_o__B12-WMSP1	0	0	0.001412	0.01093		0.5101	0.6845	-0.004235	0	-0.001412
Family	f__Caldalkalibacillaceae	0	0	0.001412	0.01093		0.5101	0.6845	-0.004235	0	-0.001412
Family	f__Elsteraceae	0	0	0.001412	0.01093		0.5101	0.6845	-0.004235	0	-0.001412
Family	f__norank_o__Elev-16S-1166	0	0	0.001412	0.01093		0.5101	0.6845	-0.004235	0	-0.001412
Family	f__Desulfatiglandaceae	0	0	0.001412	0.01093		0.5101	0.6845	-0.004235	0	-0.001412
Family	f__UCG-011	0.04991	0.2222	0.00127	0.007924	0.0254458	0.4057	0.6845	-0.002259	0.14	0.04863
Family	f__Chloroflexaceae	0	0	0.00127	0.009841		0.5101	0.6845	-0.003811	0	-0.00127
Family	f__Calditrichaceae	0	0	0.00127	0.009841		0.5101	0.6845	-0.003811	0	-0.00127
Family	f__unclassified_o__Chitinophagales	0	0	0.00127	0.009841		0.5101	0.6845	-0.003812	0	-0.001271
Family	f__norank_o__B2M28	0	0	0.00127	0.009841		0.5101	0.6845	-0.003811	0	-0.00127
Family	f__norank_o__norank_c__BD2-11_terrestrial_group	0	0	0.00127	0.009841		0.5101	0.6845	-0.003811	0	-0.00127
Family	f__Demequinaceae	0	0	0.00127	0.009841		0.5101	0.6845	-0.003812	0	-0.001271
Family	f__Syntrophomonadaceae	0.08107	0.429	0.00127	0.009841	0.0156655	0.5787	0.7063	-0.003812	0.2432	0.0798
Family	f__unclassified_o__Microtrichales	0.00726	0.03841	0.00127	0.009841	0.174931	0.5787	0.7063	-0.003812	0.02178	0.00599
Family	f__unclassified_o__Micrococcales	0.0009075	0.004802	0.00127	0.009841	1.39945	0.6027	0.7063	-0.003811	0.002722	-0.000363
Family	f__Butyricicoccaceae	0.0009075	0.004802	0.00127	0.009841	1.39945	0.6027	0.7063	-0.003812	0.002722	-0.0003631
Family	f__Dermacoccaceae	0.03509	0.114	0.001129	0.008747	0.0321744	0.001528	0.03768	0.002964	0.08077	0.03396
Family	f__Sulfurimonadaceae	0	0	0.001129	0.008747		0.5101	0.6845	-0.003388	0	-0.001129
Family	f__Aneurinibacillaceae	0	0	0.001129	0.008747		0.5101	0.6845	-0.004517	0	-0.001129
Family	f__CPla-3_termite_group	0	0	0.001129	0.008747		0.5101	0.6845	-0.003388	0	-0.001129
Family	f__Chlorobiaceae	0	0	0.001129	0.008747		0.5101	0.6845	-0.003388	0	-0.001129
Family	f__norank_o__norank_c__norank_p__Sva0485	0	0	0.001129	0.008747		0.5101	0.6845	-0.003388	0	-0.001129
Family	f__Sumerlaeaceae	0	0	0.001129	0.008747		0.5101	0.6845	-0.003388	0	-0.001129
Family	f__Desulfurellaceae	0	0	0.001129	0.008747		0.5101	0.6845	-0.003388	0	-0.001129
Family	f__norank_o__Ardenticatenales	0	0	0.001129	0.008747		0.5101	0.6845	-0.003388	0	-0.001129
Family	f__norank_o__Limnochordales	0	0	0.001129	0.008747		0.5101	0.6845	-0.003388	0	-0.001129
Family	f__norank_o__Elev-1554	0	0	0.001129	0.008747		0.5101	0.6845	-0.004517	0	-0.001129
Family	f__Brevinemataceae	0	0	0.001129	0.008747		0.5101	0.6845	-0.003388	0	-0.001129
Family	f__Acholeplasmataceae	0.00363	0.01921	0.001129	0.008747	0.311019	0.5787	0.7063	-0.003388	0.01089	0.002499
Family	f__Alteromonadaceae	0.0009075	0.004802	0.001129	0.008747	1.24408	0.6027	0.7063	-0.003388	0.002722	-0.0002218
Family	f__Pectobacteriaceae	0	0	0.0009881	0.007654		0.5101	0.6845	-0.002964	0	-0.0009881
Family	f__Marinomonadaceae	0	0	0.0009881	0.007654		0.5101	0.6845	-0.002965	0	-0.0009882
Family	f__Listeriaceae	0	0	0.0009881	0.007654		0.5101	0.6845	-0.002965	0	-0.0009882
Family	f__norank_o__Candidatus_Pacebacteria	0	0	0.0009881	0.007654		0.5101	0.6845	-0.002965	0	-0.0009882
Family	f__norank_o__norank_c__Limnochordia	0.02874	0.1521	0.0009881	0.007654	0.0343807	0.5787	0.7063	-0.001976	0.08621	0.02775
Family	f__norank_o__norank_c__norank_p__Armatimonadota	0.002117	0.0112	0.0009881	0.007654	0.466745	0.5906	0.7063	-0.002965	0.006352	0.001129
Family	f__Cyclobacteriaceae	0	0	0.000847	0.00656		0.5101	0.6845	-0.002541	0	-0.000847
Family	f__norank_o__Pla1_lineage	0	0	0.000847	0.00656		0.5101	0.6845	-0.002541	0	-0.000847
Family	f__Nannocystaceae	0	0	0.000847	0.00656		0.5101	0.6845	-0.002541	0	-0.000847
Family	f__B1-7BS	0	0	0.0007058	0.005467		0.5101	0.6845	-0.002118	0	-0.0007059
Family	f__PBS-18	0	0	0.0007058	0.005467		0.5101	0.6845	-0.002118	0	-0.0007058
Family	f__norank_o__norank_c__OM190	0	0	0.0007058	0.003911		0.3399	0.6845	-0.001694	0	-0.0007058
Family	f__cvE6	0	0	0.0007058	0.003911		0.3399	0.6845	-0.001976	0	-0.0007058
Family	f__norank_o__norank_c__norank_p__GAL15	0	0	0.0007058	0.005467		0.5101	0.6845	-0.002118	0	-0.0007059
Family	f__Syntrophobacteraceae	0	0	0.0007058	0.005467		0.5101	0.6845	-0.002823	0	-0.0007059
Family	f__norank_o__Candidatus_Levybacteria	0.000605	0.003201	0.0007058	0.005467	1.16661	0.6027	0.7063	-0.002118	0.001815	-0.0001009
Family	f__Marinifilaceae	0.0003025	0.001601	0.0007058	0.005467	2.33322	0.6027	0.7063	-0.002118	0.0009075	-0.0004034
Family	f__norank_o__norank_c__Subgroup_19	0	0	0.0005646	0.004374		0.5101	0.6845	-0.001694	0	-0.0005647
Family	f__norank_o__norank_c__Pla4_lineage	0	0	0.0005646	0.004374		0.5101	0.6845	-0.001694	0	-0.0005647
Family	f__unclassified_o__Elsterales	0	0	0.0005646	0.004374		0.5101	0.6845	-0.001694	0	-0.0005647
Family	f__norank_o__Candidatus_Roizmanbacteria	0	0	0.0005646	0.004374		0.5101	0.6845	-0.001694	0	-0.0005646
Family	f__unclassified_o__Rhizobiales	0	0	0.0005646	0.004374		0.5101	0.6845	-0.002259	0	-0.0005647
Family	f__norank_o__Armatimonadales	0	0	0.0005646	0.004374		0.5101	0.6845	-0.001694	0	-0.0005647
Family	f__norank_o__UASB-TL25	0	0	0.0005646	0.004374		0.5101	0.6845	-0.001694	0	-0.0005647
Family	f__norank_o__norank_c__norank_p__Firmicutes	0.006352	0.03361	0.0005646	0.004374	0.0888854	0.5787	0.7063	-0.001694	0.01906	0.005789
Family	f__Thermoactinomycetaceae	0.001512	0.008003	0.0005646	0.004374	0.373413	0.5787	0.7063	-0.001694	0.004537	0.0009478
Family	f__Monoglobaceae	0.0003025	0.001601	0.0005646	0.004374	1.86645	0.6027	0.7063	-0.001694	0.0009075	-0.0002621
Family	f__unclassified_c__Thermoleophilia	0	0	0.0004235	0.00328		0.5101	0.6845	-0.001271	0	-0.0004235
Family	f__norank_o__Fibrobacterales	0.01301	0.06883	0.0004235	0.00328	0.0325519	0.5787	0.7063	-0.00127	0.05118	0.01258
Family	f__Bacteroidetes_vadinHA17	0.00605	0.03201	0.0004235	0.00328	0.07	0.5787	0.7063	-0.00127	0.01815	0.005626
Family	f__Iamiaceae	0.005142	0.0256	0.0002823	0.002187	0.0549008	0.1948	0.5544	-0.0005647	0.01484	0.00486
Family	f__Halieaceae	0	0	0.0002823	0.002187		0.5101	0.6845	-0.000847	0	-0.0002823
Family	f__Lenti-02	0	0	0.0002823	0.002187		0.5101	0.6845	-0.0008469	0	-0.0002823
Family	f__norank_o__Rickettsiales	0	0	0.0002823	0.002187		0.5101	0.6845	-0.001129	0	-0.0002823
Family	f__Omnitrophaceae	0	0	0.0002823	0.002187		0.5101	0.6845	-0.000847	0	-0.0002823
Family	f__norank_o__Izemoplasmatales	0.0003025	0.001601	0.0002823	0.002187	0.933223	0.6027	0.7063	-0.000847	0.0009075	2.015e-05
Family	f__Chthonomonadaceae	0	0	0.0001412	0.001093		0.5101	0.6845	-0.0004235	0	-0.0001412
Family	f__Eel-36e1D6	0	0	0.0001412	0.001093		0.5101	0.6845	-0.0004235	0	-0.0001412
Family	f__norank_o__Bacteroidales	0	0	0.0001412	0.001093		0.5101	0.6845	-0.0004235	0	-0.0001412
Family	f__norank_o__norank_c__AD3	0.0127	0.03983	0	0	0	0.01076	0.1922	0	0.02844	0.01271
Family	f__Marinobacteraceae	0.01482	0.07058	0	0	0	0.03895	0.4203	0	0.04296	0.01482
Family	f__Defluviitaleaceae	0.01301	0.04843	0	0	0	0.03895	0.4203	0	0.03479	0.01301
Family	f__norank_o__Dadabacteriales	0.009679	0.04649	0	0	0	0.03895	0.4203	0	0.02813	0.009679
Family	f__norank_o__0319-7L14	0.006957	0.02961	0	0	0	0.03895	0.4203	0	0.01936	0.006959
Family	f__Pseudonocardiaceae	0.006957	0.03219	0	0	0	0.03895	0.4203	0	0.01996	0.006957
Family	f__Williamwhitmaniaceae	0.005142	0.0256	0	0	0	0.03895	0.4203	0	0.01512	0.005142
Family	f__Garciellaceae	0.02238	0.1184	0	0	0	0.15	0.4888	0	0.06715	0.02238
Family	f__norank_o__norank_c__JS1	0.01966	0.104	0	0	0	0.15	0.4888	0	0.07864	0.01966
Family	f__Caldatribacteriaceae	0.01452	0.07683	0	0	0	0.15	0.4888	0	0.04355	0.01452
Family	f__Gracilibacteraceae	0.0124	0.06562	0	0	0	0.15	0.4888	0	0.03721	0.0124
Family	f__norank_o__Sva1033	0.01149	0.06082	0	0	0	0.15	0.4888	0	0.03448	0.01149
Family	f__Desulfitibacteraceae	0.01119	0.05922	0	0	0	0.15	0.4888	0	0.03358	0.01119
Family	f__Woeseiaceae	0.009982	0.05282	0	0	0	0.15	0.4888	0	0.02995	0.009982
Family	f__norank_o__norank_c__norank_p__MBNT15	0.008772	0.04642	0	0	0	0.15	0.4888	0	0.02631	0.008771
Family	f__Desulfomicrobiaceae	0.008772	0.04642	0	0	0	0.15	0.4888	0	0.02631	0.008771
Family	f__norank_o__norank_c__Subgroup_26	0.007865	0.04162	0	0	0	0.15	0.4888	0	0.02359	0.007864
Family	f__AKIW781	0.007562	0.04001	0	0	0	0.15	0.4888	0	0.02268	0.007561
Family	f__Hahellaceae	0.006957	0.03681	0	0	0	0.15	0.4888	0	0.02087	0.006957
Family	f__CWT_CU03-E12	0.006655	0.03521	0	0	0	0.15	0.4888	0	0.01996	0.006654
Family	f__Silvanigrellaceae	0.006352	0.03361	0	0	0	0.15	0.4888	0	0.01906	0.006354
Family	f__Dethiobacteraceae	0.006352	0.03361	0	0	0	0.15	0.4888	0	0.01906	0.006353
Family	f__norank_o__Cyanobacteriales	0.006352	0.03361	0	0	0	0.15	0.4888	0	0.01906	0.006354
Family	f__Ethanoligenenaceae	0.00605	0.03201	0	0	0	0.15	0.4888	0	0.01815	0.00605
Family	f__Desulfurivibrionaceae	0.00605	0.03201	0	0	0	0.15	0.4888	0	0.01815	0.00605
Family	f__norank_o__OPB41	0.00605	0.03201	0	0	0	0.15	0.4888	0	0.01815	0.00605
Family	f__Desulfobulbaceae	0.005445	0.02881	0	0	0	0.15	0.4888	0	0.01634	0.005446
Family	f__Helicobacteraceae	0.003932	0.02081	0	0	0	0.15	0.4888	0	0.0118	0.003932
Family	f__Spongiibacteraceae	0.003932	0.02081	0	0	0	0.15	0.4888	0	0.0118	0.003932
Family	f__norank_o__norank_c__RBG-16-55-12	0.003932	0.02081	0	0	0	0.15	0.4888	0	0.0118	0.003932
Family	f__Oxobacteraceae	0.00363	0.01921	0	0	0	0.15	0.4888	0	0.01089	0.003629
Family	f__unclassified_c__Clostridia	0.00363	0.01921	0	0	0	0.15	0.4888	0	0.01089	0.003629
Family	f__norank_o__AT-s16	0.003327	0.01761	0	0	0	0.15	0.4888	0	0.009982	0.003327
Family	f__WWH38	0.003327	0.01761	0	0	0	0.15	0.4888	0	0.009982	0.003327
Family	f__SRB2	0.003327	0.01761	0	0	0	0.15	0.4888	0	0.009982	0.003327
Family	f__AB1	0.003327	0.01761	0	0	0	0.15	0.4888	0	0.009982	0.003327
Family	f__Wohlfahrtiimonadaceae	0.003025	0.01601	0	0	0	0.15	0.4888	0	0.009075	0.003025
Family	f__Syntrophaceae	0.003025	0.01601	0	0	0	0.15	0.4888	0	0.009075	0.003025
Family	f__norank_o__MSB-5E12	0.003025	0.01601	0	0	0	0.15	0.4888	0	0.009075	0.003025
Family	f__Bradymonadaceae	0.002722	0.01441	0	0	0	0.15	0.4888	0	0.008168	0.002723
Family	f__Caloramatoraceae	0.002722	0.01441	0	0	0	0.15	0.4888	0	0.008167	0.002722
Family	f__Vulgatibacteraceae	0.00242	0.0128	0	0	0	0.15	0.4888	0	0.00726	0.00242
Family	f__Desulfitobacteriaceae	0.001815	0.009604	0	0	0	0.15	0.4888	0	0.005445	0.001815
Family	f__Streptosporangiaceae	0.001512	0.008003	0	0	0	0.15	0.4888	0	0.004537	0.001512
Family	f__Aquaspirillaceae	0.001512	0.008003	0	0	0	0.15	0.4888	0	0.004538	0.001513
Family	f__Ectothiorhodospiraceae	0.001512	0.008003	0	0	0	0.15	0.4888	0	0.004537	0.001512
Family	f__norank_o__norank_c__Clostridia	0.001512	0.008003	0	0	0	0.15	0.4888	0	0.004537	0.001512
Family	f__p-251-o5	0.00121	0.006402	0	0	0	0.15	0.4888	0	0.00363	0.00121
Family	f__norank_o__Candidatus_Colwellbacteria	0.00121	0.006402	0	0	0	0.15	0.4888	0	0.00363	0.00121
Family	f__Actinospicaceae	0.00121	0.006402	0	0	0	0.15	0.4888	0	0.00363	0.00121
Family	f__Parvibaculaceae	0.00121	0.006402	0	0	0	0.15	0.4888	0	0.00363	0.00121
Family	f__norank_o__norank_c__norank_p__WS4	0.00121	0.006402	0	0	0	0.15	0.4888	0	0.00363	0.00121
Family	f__norank_o__Thermovenabulales	0.00121	0.006402	0	0	0	0.15	0.4888	0	0.00363	0.00121
Family	f__norank_o__norank_c__Anaerolineae	0.00121	0.006402	0	0	0	0.15	0.4888	0	0.00363	0.00121
Family	f__norank_o__Desulfitobacteriales	0.0009075	0.004802	0	0	0	0.15	0.4888	0	0.002722	0.0009075
Family	f__norank_o__KIST-JJY010	0.0009075	0.004802	0	0	0	0.15	0.4888	0	0.002722	0.0009075
Family	f__norank_o__WD260	0.0009075	0.004802	0	0	0	0.15	0.4888	0	0.002722	0.0009075
Family	f__norank_o__FS117-23B-02	0.0009075	0.004802	0	0	0	0.15	0.4888	0	0.002722	0.0009075
Family	f__norank_o__norank_c__Subgroup_22	0.0009075	0.004802	0	0	0	0.15	0.4888	0	0.002722	0.0009075
Family	f__Koribacteraceae	0.0009075	0.004802	0	0	0	0.15	0.4888	0	0.002722	0.0009075
Family	f__norank_o__FS118-23B-02	0.0009075	0.004802	0	0	0	0.15	0.4888	0	0.002722	0.0009075
Family	f__unclassified_o__Oscillospirales	0.0009075	0.004802	0	0	0	0.15	0.4888	0	0.002722	0.0009075
Family	f__Desulfallas-Sporotomaculum	0.0009075	0.004802	0	0	0	0.15	0.4888	0	0.002722	0.0009075
Family	f__Fodinicurvataceae	0.0009075	0.004802	0	0	0	0.15	0.4888	0	0.002722	0.0009075
Family	f__Porticoccaceae	0.000605	0.003201	0	0	0	0.15	0.4888	0	0.001815	0.000605
Family	f__Thermotaleaceae	0.000605	0.003201	0	0	0	0.15	0.4888	0	0.001815	0.000605
Family	f__Coriobacteriales_Incertae_Sedis	0.000605	0.003201	0	0	0	0.15	0.4888	0	0.001815	0.000605
Family	f__M2PB4-65_termite_group	0.000605	0.003201	0	0	0	0.15	0.4888	0	0.001815	0.000605
Family	f__unclassified_c__Actinobacteria	0.000605	0.003201	0	0	0	0.15	0.4888	0	0.001815	0.000605
Family	f__norank_o__Lachnospirales	0.000605	0.003201	0	0	0	0.15	0.4888	0	0.00242	0.000605
Family	f__Thermomonosporaceae	0.0003025	0.001601	0	0	0	0.15	0.4888	0	0.0009075	0.0003025
Family	f__norank_o__norank_c__D8A-2	0.0003025	0.001601	0	0	0	0.15	0.4888	0	0.0009075	0.0003025
Family	f__Anaerofustaceae	0.0003025	0.001601	0	0	0	0.15	0.4888	0	0.0009075	0.0003025
Family	f__Proteiniboraceae	0.0003025	0.001601	0	0	0	0.15	0.4888	0	0.0009075	0.0003025
Family	f__Syntrophorhabdaceae	0.0003025	0.001601	0	0	0	0.15	0.4888	0	0.0009075	0.0003025
Family	f__Nitrococcaceae	0.0003025	0.001601	0	0	0	0.15	0.4888	0	0.0009075	0.0003025
Family	f__norank_o__Dehalococcoidales	0.0003025	0.001601	0	0	0	0.15	0.4888	0	0.0009075	0.0003025
Family	f__norank_o__1-20	0.0003025	0.001601	0	0	0	0.15	0.4888	0	0.0009075	0.0003025
Family	f__unclassified_p__Armatimonadota	0.0003025	0.001601	0	0	0	0.15	0.4888	0	0.0009075	0.0003025
Genus	g__norank_f__norank_o__Candidatus_Adlerbacteria	48.15	10.32	37.71	11.39	0.783178	3.418e-08	6.707e-06	5.346	14.93	10.44
Genus	g__Burkholderia-Caballeronia-Paraburkholderia	14.65	3.214	12.2	3.236	0.832765	2.983e-05	0.002042	0.9176	3.751	2.454
Genus	g__Acinetobacter	1.536	2.699	4.622	5.236	3.00911	1.469e-06	0.0002059	-4.704	-1.427	-3.087
Genus	g__unclassified_k__norank_d__Bacteria	3.11	1.543	3.398	4.078	1.0926	0.09476	0.4406	-1.593	0.8426	-0.2875
Genus	g__Pelomonas	3.196	1.095	2.259	1.031	0.706821	7.642e-05	0.004685	0.4575	1.408	0.9364
Genus	g__Enterobacter	0.2202	0.3272	1.818	2.328	8.25613	1.771e-08	5.398e-06	-2.232	-1.054	-1.598
Genus	g__unclassified_f__Chitinophagaceae	1.998	0.7905	1.715	0.8648	0.858358	0.1002	0.4406	-0.05843	0.6604	0.2832
Genus	g__Enterococcus	0.09468	0.1968	1.323	9.751	13.9734	0.1921	0.5235	-3.82	0.1087	-1.229
Genus	g__unclassified_o__Saccharimonadales	0.454	0.4434	1.219	0.9261	2.68502	9.775e-06	0.0008718	-1.04	-0.503	-0.7654
Genus	g__norank_f__Holophagaceae	0.9788	0.4695	1.159	0.6872	1.1841	0.2352	0.5885	-0.4233	0.07906	-0.1804
Genus	g__Sediminibacterium	2.012	0.7416	1.13	0.699	0.56163	1.92e-06	0.0002354	0.5448	1.211	0.8814
Genus	g__unclassified_p__Proteobacteria	1.003	0.7159	1.125	1.053	1.12164	0.8966	0.9448	-0.4985	0.2297	-0.1217
Genus	g__Lactobacillus	0.07108	0.1147	0.9352	1.166	13.157	5.971e-10	5.857e-07	-1.167	-0.5908	-0.8641
Genus	g__Brevundimonas	0.3424	0.3451	0.7719	1.268	2.25438	0.008614	0.2224	-0.8302	-0.1276	-0.4294
Genus	g__Pseudomonas	0.3642	0.2886	0.7472	0.5507	2.05162	0.0009289	0.04142	-0.5538	-0.2084	-0.383
Genus	g__norank_f__norank_o__Candidatus_Kaiserbacteria	1.069	0.4193	0.7185	0.3275	0.672123	9.369e-05	0.005407	0.1881	0.5438	0.3508
Genus	g__norank_f__env.OPS_17	0.9174	0.5374	0.7114	0.4355	0.775452	0.04974	0.4406	-0.0122	0.4129	0.206
Genus	g__Lactococcus	0.02722	0.09181	0.6876	1.251	25.2608	1.477e-07	2.415e-05	-0.9923	-0.3712	-0.6603
Genus	g__Streptococcus	0.1352	0.1734	0.6805	1.579	5.03328	0.002324	0.08445	-1.01	-0.2177	-0.5454
Genus	g__Tsukamurella	0.1915	0.2098	0.6599	0.6122	3.44595	1.231e-05	0.001007	-0.6465	-0.3109	-0.4684
Genus	g__norank_f__norank_o__Subgroup_2	1.597	0.6899	0.6599	0.4546	0.413212	2.201e-08	5.398e-06	0.6494	1.213	0.9366
Genus	g__unclassified_c__Alphaproteobacteria	0.9465	0.51	0.6301	0.3869	0.665716	0.004027	0.1274	0.1051	0.5146	0.3164
Genus	g__Leuconostoc	0.03388	0.1038	0.5946	1.105	17.5502	3.449e-06	0.0003759	-0.8449	-0.3176	-0.5607
Genus	g__Corynebacterium	0.5532	0.8376	0.594	0.5843	1.07375	0.09373	0.4406	-0.3471	0.3115	-0.04078
Genus	g__Weissella	0.01754	0.07223	0.5905	0.8837	33.6659	2.114e-08	5.398e-06	-0.8077	-0.3711	-0.5729
Genus	g__Bradyrhizobium	0.4059	0.4122	0.5293	0.4492	1.30402	0.1057	0.4406	-0.3065	0.05906	-0.1234
Genus	g__norank_f__norank_o__norank_c__BD7-11	0.5027	0.4259	0.5128	0.3374	1.02009	0.6317	0.7231	-0.1739	0.1611	-0.0101
Genus	g__Dyella	0.4695	0.3343	0.4565	0.4895	0.972311	0.3992	0.6817	-0.1662	0.1908	0.01297
Genus	g__Glutamicibacter	0.03569	0.0802	0.4366	0.9591	12.2331	0.004942	0.1515	-0.6675	-0.1844	-0.4009
Genus	g__Allorhizobium-Neorhizobium-Pararhizobium-Rhizobium	0.4764	0.4602	0.4133	0.396	0.867548	0.6766	0.7616	-0.1285	0.2821	0.06308
Genus	g__Paracoccus	0.08107	0.1255	0.4036	1.021	4.97841	0.0009265	0.04142	-0.6218	-0.1195	-0.3225
Genus	g__Bacillus	0.3515	0.4544	0.4026	0.6539	1.14538	0.7176	0.7991	-0.2739	0.1748	-0.0511
Genus	g__Cetobacterium	0	0	0.3871	2.496		0.237	0.5885	-1.087	0	-0.387
Genus	g__Fluviicola	0.1041	0.1267	0.3605	0.4641	3.46302	0.007292	0.2104	-0.3832	-0.1389	-0.2565
Genus	g__norank_f__norank_o__0319-6G20	0.5239	0.374	0.3583	0.2877	0.683909	0.04605	0.4406	0.006711	0.318	0.1657
Genus	g__norank_f__Simkaniaceae	0.4758	0.2264	0.3536	0.2043	0.743169	0.01756	0.3077	0.02642	0.2226	0.1222
Genus	g__Sulfuritalea	0.1425	0.2114	0.3501	0.4038	2.45684	0.002289	0.08445	-0.3337	-0.07554	-0.2076
Genus	g__norank_f__Beggiatoaceae	0.1739	0.1739	0.3312	0.285	1.90454	0.009877	0.2363	-0.2454	-0.06256	-0.1572
Genus	g__Caulobacter	0.2378	0.2467	0.3173	0.369	1.33431	0.5366	0.6948	-0.2226	0.05254	-0.07957
Genus	g__norank_f__TRA3-20	0.2302	0.1847	0.3149	0.2741	1.36794	0.2955	0.6817	-0.1855	0.009097	-0.08474
Genus	g__Mesorhizobium	0.1912	0.2771	0.2613	0.2602	1.36663	0.04058	0.4406	-0.1772	0.05954	-0.07012
Genus	g__Stenotrophomonas	0.05354	0.1072	0.2563	0.8061	4.78708	0.007943	0.2224	-0.452	-0.0292	-0.2028
Genus	g__norank_f__Xanthobacteraceae	0.05324	0.09785	0.2494	0.8575	4.68445	0.3549	0.6817	-0.4237	-0.02118	-0.1962
Genus	g__Enhydrobacter	0.04023	0.09664	0.2467	1.356	6.13224	0.2302	0.5885	-0.5794	0.006072	-0.2065
Genus	g__Reyranella	0.3261	0.3433	0.2336	0.21	0.716345	0.5747	0.6948	-0.03859	0.2343	0.09247
Genus	g__Bdellovibrio	0.1074	0.1497	0.2302	0.4586	2.14339	0.2528	0.6216	-0.265	-0.009314	-0.1228
Genus	g__Flavobacterium	0.108	0.1795	0.2147	0.6255	1.98796	0.7494	0.8168	-0.3115	0.04241	-0.1067
Genus	g__Prevotella	0.08197	0.2565	0.2144	0.3901	2.61559	0.05168	0.4406	-0.2589	0.005278	-0.1325
Genus	g__Curvibacter	0.07592	0.1221	0.214	0.2108	2.81876	0.0004462	0.02247	-0.2135	-0.06431	-0.1381
Genus	g__Mycobacterium	0.2435	1.069	0.2122	1.044	0.871458	0.02147	0.357	-0.4501	0.5598	0.03134
Genus	g__norank_f__norank_o__Rhodospirillales	0.1491	0.2097	0.2076	0.2481	1.39235	0.2491	0.6141	-0.1579	0.03748	-0.05853
Genus	g__Staphylococcus	0.8545	3.28	0.1838	0.2708	0.215097	0.2676	0.6546	-0.0327	1.996	0.6707
Genus	g__Devosia	0.09286	0.1127	0.1773	0.2743	1.90933	0.3626	0.6817	-0.1693	-0.005928	-0.08444
Genus	g__norank_f__Obscuribacteraceae	0.07653	0.1424	0.1764	0.251	2.30498	0.02356	0.3851	-0.1798	-0.01924	-0.09992
Genus	g__Candidatus_Brocadia	0.03358	0.07295	0.1763	0.9308	5.25015	0.5597	0.6948	-0.4298	0.01781	-0.1427
Genus	g__Candidatus_Alysiosphaera	0	0	0.169	1.259		0.3399	0.6817	-0.5004	0	-0.169
Genus	g__Massilia	0.01785	0.04743	0.1597	0.4063	8.94678	0.006695	0.199	-0.2694	-0.05171	-0.1418
Genus	g__Hydrotalea	0.01724	0.07159	0.1587	0.2511	9.20534	7.587e-06	0.0007443	-0.2189	-0.07761	-0.1414
Genus	g__Chiayiivirga	0.007562	0.02779	0.1563	0.2129	20.6691	1.366e-05	0.001031	-0.2033	-0.09492	-0.1487
Genus	g__norank_f__norank_o__Candidatus_Nomurabacteria	0.1461	0.1948	0.1433	0.1617	0.980835	0.6521	0.7439	-0.07597	0.08994	0.002821
Genus	g__Clostridium_sensu_stricto_1	0.4389	2.132	0.1421	0.7708	0.323764	0.2394	0.5915	-0.2578	1.197	0.2968
Genus	g__Neisseria	0	0	0.1405	0.3168		0.0002912	0.01587	-0.2301	-0.06536	-0.1405
Genus	g__Candidatus_Udaeobacter	0.00242	0.0128	0.1382	0.4854	57.1074	0.2022	0.5414	-0.2769	-0.03216	-0.1358
Genus	g__Thermomonas	0.04265	0.08586	0.1357	0.1994	3.18171	0.03015	0.4406	-0.1515	-0.03755	-0.093
Genus	g__Sphingobacterium	0.007865	0.04162	0.1335	0.1873	16.9739	3.122e-05	0.002042	-0.1771	-0.07937	-0.1257
Genus	g__unclassified_o__Enterobacterales	0.03902	0.1071	0.1313	0.1766	3.36494	0.001953	0.07662	-0.1487	-0.03519	-0.09226
Genus	g__Veillonella	0.002117	0.0112	0.1313	0.2634	62.0217	0.01274	0.2551	-0.2038	-0.06902	-0.1292
Genus	g__Pedobacter	0.02722	0.1118	0.1263	0.4205	4.63997	0.0092	0.2256	-0.2337	-0.002176	-0.09911
Genus	g__unclassified_f__Sphingomonadaceae	0.02632	0.09583	0.1213	0.1765	4.60866	0.0004582	0.02247	-0.1514	-0.03716	-0.09494
Genus	g__norank_f__norank_o__Candidatus_Magasanikbacteria	0.07653	0.08229	0.1186	0.3281	1.54972	0.4247	0.6817	-0.1506	0.03298	-0.04203
Genus	g__unclassified_o__Burkholderiales	0.04084	0.1116	0.1162	0.1436	2.84525	0.002837	0.09939	-0.131	-0.01658	-0.07534
Genus	g__norank_f__Micropepsaceae	0.04991	0.103	0.1152	0.2104	2.30815	0.158	0.4626	-0.1311	0.001406	-0.06527
Genus	g__Comamonas	0.02359	0.05662	0.1141	0.1968	4.8368	0.008418	0.2224	-0.1501	-0.03859	-0.09046
Genus	g__Acidothermus	0.04174	0.1194	0.107	0.5241	2.56349	0.5565	0.6948	-0.2165	0.04477	-0.06525
Genus	g__Vibrionimonas	0.1703	0.1663	0.1046	0.2562	0.61421	0.002978	0.1007	-0.02734	0.1542	0.0657
Genus	g__Bryobacter	0.1579	0.2222	0.1002	0.1597	0.634579	0.2146	0.5614	-0.03309	0.1614	0.05768
Genus	g__Aeromicrobium	0.01724	0.06501	0.09867	0.2002	5.72332	0.009136	0.2256	-0.1391	-0.02811	-0.08143
Genus	g__norank_f__norank_o__Elsterales	0.00121	0.006402	0.09754	0.4248	80.6116	0.07677	0.4406	-0.23	-0.01904	-0.09634
Genus	g__Sphingobium	0.06806	0.1517	0.09542	0.1903	1.402	0.1808	0.4991	-0.09159	0.04451	-0.02736
Genus	g__Pseudorhodobacter	0.01996	0.0606	0.09472	0.169	4.74549	0.01346	0.264	-0.126	-0.03069	-0.07476
Genus	g__Chryseobacterium	0.05021	0.1156	0.09444	0.1351	1.8809	0.02659	0.4277	-0.09167	0.0172	-0.04422
Genus	g__Nocardioides	0.02813	0.06764	0.09147	0.1533	3.25169	0.01252	0.2551	-0.1104	-0.01875	-0.06334
Genus	g__Blautia	0.01936	0.0465	0.09119	0.1768	4.71023	0.03406	0.4406	-0.1254	-0.02625	-0.07183
Genus	g__Olsenella	0.03267	0.09314	0.08907	0.3845	2.72635	0.6685	0.7556	-0.1649	0.02803	-0.05639
Genus	g__norank_f__norank_o__Gaiellales	0.06443	0.1648	0.08794	0.3268	1.36489	0.2624	0.6436	-0.1329	0.06992	-0.02351
Genus	g__Microbacterium	0.09468	0.1841	0.08667	0.1273	0.915399	0.1672	0.4665	-0.0566	0.08923	0.008013
Genus	g__unclassified_f__Comamonadaceae	0.03509	0.09453	0.08639	0.1621	2.46195	0.01689	0.3052	-0.1079	0.003453	-0.0513
Genus	g__Luteimonas	0.02904	0.06967	0.08526	0.2219	2.93595	0.372	0.6817	-0.1203	0.0006689	-0.05621
Genus	g__TM7a	0.003025	0.008379	0.08455	0.4027	27.9504	0.4498	0.6817	-0.1969	-0.004093	-0.08153
Genus	g__Bosea	0.02541	0.07153	0.08343	0.1543	3.28335	0.06068	0.4406	-0.105	-0.01121	-0.05801
Genus	g__Cloacibacterium	0.05414	0.1676	0.08187	0.1498	1.51219	0.1464	0.4406	-0.09028	0.04996	-0.02773
Genus	g__Deinococcus	0.03297	0.08449	0.08018	0.2939	2.43191	0.5968	0.6948	-0.1353	0.02279	-0.0472
Genus	g__norank_f__67-14	0.003025	0.01308	0.07806	0.2391	25.805	0.07433	0.4406	-0.1399	-0.02182	-0.07504
Genus	g__norank_f__norank_o__norank_c__KD4-96	0.08318	0.2725	0.07651	0.2593	0.919812	0.4419	0.6817	-0.1087	0.1409	0.006675
Genus	g__Nakamurella	0.04537	0.08137	0.07566	0.1444	1.66762	0.4899	0.6817	-0.07924	0.01718	-0.03028
Genus	g__Acidovorax	0.06019	0.09647	0.07383	0.113	1.22662	0.6667	0.7552	-0.05683	0.03584	-0.01363
Genus	g__Amaricoccus	0.02692	0.07271	0.07354	0.1885	2.7318	0.2073	0.5453	-0.1012	0.003069	-0.04662
Genus	g__Bifidobacterium	0.2465	0.8207	0.07157	0.1757	0.290345	0.6716	0.7581	-0.03893	0.5179	0.175
Genus	g__Alloprevotella	0.00242	0.0128	0.06874	0.151	28.405	0.003199	0.1046	-0.1077	-0.0316	-0.06633
Genus	g__Rothia	0.008772	0.03239	0.06747	0.1534	7.69152	0.09828	0.4406	-0.1006	-0.02351	-0.0587
Genus	g__norank_f__norank_o__Chitinophagales	0.02601	0.09551	0.06578	0.1338	2.52903	0.01974	0.3397	-0.08879	0.01139	-0.03977
Genus	g__Bacteroides	0.02208	0.05723	0.06564	0.2111	2.97283	0.334	0.6817	-0.1113	0.005364	-0.04355
Genus	g__Neochlamydia	0.04326	0.0999	0.06451	0.1882	1.49122	0.769	0.8299	-0.08019	0.03651	-0.02126
Genus	g__Haemophilus	0.006352	0.03361	0.06437	0.172	10.1338	0.01711	0.3052	-0.1121	-0.01736	-0.05802
Genus	g__unclassified_f__Saccharimonadaceae	0.03297	0.1025	0.06423	0.1239	1.94813	0.09968	0.4406	-0.07481	0.02093	-0.03125
Genus	g__Legionella	0.03872	0.06758	0.06366	0.1086	1.64411	0.6064	0.6982	-0.06005	0.009717	-0.02495
Genus	g__Candidatus_Xiphinematobacter	0.001815	0.009604	0.06225	0.242	34.2975	0.3892	0.6817	-0.13	-0.01174	-0.06044
Genus	g__Pseudolabrys	0.006352	0.03046	0.06197	0.2091	9.75598	0.469	0.6817	-0.1172	-0.008537	-0.05562
Genus	g__Escherichia-Shigella	0.2172	0.7511	0.06084	0.218	0.28011	0.7846	0.8424	-0.05919	0.4856	0.1563
Genus	g__Novispirillum	0.001512	0.008003	0.06042	0.3989	39.9603	0.5392	0.6948	-0.166	0	-0.0589
Genus	g__norank_f__norank_o__IMCC26256	0.005747	0.0288	0.05915	0.1611	10.2923	0.04321	0.4406	-0.0956	-0.01635	-0.0534
Genus	g__Pleomorphomonas	0.00484	0.02118	0.05886	0.4329	12.1612	0.7126	0.7945	-0.1696	0.008772	-0.05402
Genus	g__norank_f__JG30-KF-CM45	0.01059	0.04371	0.05872	0.1602	5.54485	0.3643	0.6817	-0.09377	-0.008447	-0.04813
Genus	g__Methylobacterium-Methylorubrum	0.0366	0.07841	0.05802	0.1038	1.58525	0.677	0.7616	-0.06005	0.01669	-0.02142
Genus	g__norank_f__norank_o__Micavibrionales	0.01482	0.05588	0.05703	0.1179	3.84818	0.01707	0.3052	-0.07524	-0.005518	-0.04221
Genus	g__Leucobacter	0.02964	0.07471	0.0559	0.141	1.88596	0.3687	0.6817	-0.07405	0.01782	-0.02626
Genus	g__norank_f__norank_o__Lineage_IV	0.04265	0.06925	0.05533	0.1074	1.2973	0.7689	0.8299	-0.05155	0.02603	-0.01269
Genus	g__Fusobacterium	0.07108	0.3144	0.05491	0.291	0.77251	0.9482	0.9801	-0.1094	0.1681	0.01618
Genus	g__Perlucidibaca	0.01543	0.07231	0.05477	0.1169	3.54958	0.03709	0.4406	-0.07808	0.005317	-0.03935
Genus	g__Collinsella	0.06776	0.2314	0.05477	0.1519	0.808294	0.5968	0.6948	-0.06301	0.1163	0.01297
Genus	g__norank_f__norank_o__mle1-27	0.05263	0.1419	0.05463	0.1366	1.038	0.9427	0.9771	-0.05862	0.07143	-0.001995
Genus	g__Aeromonas	0.05051	0.06162	0.05378	0.1325	1.06474	0.463	0.6817	-0.04509	0.03189	-0.003267
Genus	g__Cellvibrio	0	0	0.0535	0.1478		0.01189	0.2482	-0.09373	-0.01877	-0.0535
Genus	g__Lawsonella	0.0003025	0.001601	0.0535	0.4144	176.86	0.6027	0.6948	-0.1605	0.000605	-0.0532
Genus	g__Gaiella	0	0	0.05279	0.1513		0.01189	0.2482	-0.0967	-0.01948	-0.05279
Genus	g__norank_f__norank_o__Vicinamibacterales	0.08288	0.3103	0.05209	0.1367	0.628499	0.4145	0.6817	-0.07022	0.1635	0.03078
Genus	g__norank_f__norank_o__norank_c__SJA-28	0.004235	0.02241	0.05124	0.2121	12.0992	0.165	0.4665	-0.1046	-0.00282	-0.047
Genus	g__Lysinibacillus	0.1028	0.3894	0.05082	0.1263	0.494358	0.4668	0.6817	-0.0533	0.2239	0.05205
Genus	g__Oligoflexus	0	0	0.05068	0.1371		0.01189	0.2482	-0.08752	-0.0216	-0.05068
Genus	g__Herbaspirillum	0.01906	0.06647	0.04997	0.1505	2.62172	0.7948	0.8512	-0.0784	0.0121	-0.03091
Genus	g__Candidatus_Captivus	0.04144	0.113	0.04969	0.1401	1.19908	0.7948	0.8512	-0.06159	0.05029	-0.008249
Genus	g__norank_f__norank_o__norank_c__Alphaproteobacteria	0	0	0.04912	0.168		0.04518	0.4406	-0.0957	-0.01369	-0.04912
Genus	g__Limnobacter	0.0611	0.1359	0.04842	0.1475	0.792471	0.9854	0.9896	-0.04714	0.0804	0.01269
Genus	g__P3OB-42	0.05596	0.09387	0.04743	0.12	0.84757	0.3782	0.6817	-0.03797	0.05802	0.00853
Genus	g__unclassified_f__Rhodobacteraceae	0.02178	0.04704	0.04729	0.1134	2.17126	0.436	0.6817	-0.05876	0.005892	-0.02551
Genus	g__Blastomonas	0.01664	0.06579	0.04658	0.1142	2.79928	0.04271	0.4406	-0.06796	0.005247	-0.02994
Genus	g__Cutibacterium	0.311	1.285	0.04489	0.07657	0.144341	0.431	0.6817	-0.01242	0.7853	0.2661
Genus	g__norank_f__PHOS-HE36	0.0003025	0.001601	0.04475	0.2043	147.934	0.2807	0.6817	-0.1078	-0.006048	-0.04444
Genus	g__Actinomyces	0.02148	0.06415	0.04404	0.08973	2.05028	0.1473	0.4406	-0.05874	0.01154	-0.02256
Genus	g__Aquabacterium	0.00847	0.03308	0.0439	0.0867	5.183	0.02072	0.3504	-0.06185	-0.01097	-0.03543
Genus	g__Shewanella	0.02329	0.04915	0.0439	0.1454	1.88493	0.7415	0.8151	-0.06602	0.01607	-0.02061
Genus	g__DSSF69	0.006655	0.02443	0.04348	0.1199	6.53343	0.1446	0.4406	-0.06914	-0.009133	-0.03682
Genus	g__Aquicella	0.09044	0.1645	0.04348	0.102	0.480761	0.3257	0.6817	-0.0122	0.1154	0.04696
Genus	g__unclassified_f__Oxalobacteraceae	0.04447	0.08345	0.04348	0.08589	0.977738	0.8368	0.8904	-0.03569	0.04022	0.0009833
Genus	g__norank_f__Neisseriaceae	0.1385	0.5527	0.04305	0.0977	0.31083	0.9296	0.9753	-0.03537	0.3276	0.09547
Genus	g__Streptomyces	0.00726	0.03241	0.04291	0.1254	5.91047	0.2018	0.5414	-0.07001	-0.004597	-0.03565
Genus	g__Pajaroellobacter	0.04174	0.07194	0.04263	0.08811	1.02132	0.7389	0.8151	-0.03444	0.03304	-0.0008856
Genus	g__Hyphomicrobium	0.01573	0.0564	0.04221	0.0867	2.68341	0.09286	0.4406	-0.05646	0.005062	-0.02648
Genus	g__Leptospirillum	0.07834	0.1394	0.04164	0.0972	0.531529	0.3376	0.6817	-0.01765	0.1019	0.03671
Genus	g__Cupriavidus	0.01845	0.06992	0.04136	0.09159	2.24173	0.06393	0.4406	-0.05448	0.01202	-0.02291
Genus	g__unclassified_c__Gammaproteobacteria	0.04477	0.0824	0.04136	0.1408	0.923833	0.4975	0.6817	-0.0485	0.04863	0.003405
Genus	g__unclassified_f__Sphingobacteriaceae	0.03842	0.1002	0.0408	0.07884	1.06195	0.3215	0.6817	-0.03838	0.04327	-0.002375
Genus	g__norank_f__Solimonadaceae	0.03176	0.06639	0.04065	0.0779	1.27991	0.6207	0.7129	-0.03892	0.02596	-0.008894
Genus	g__Sphingopyxis	0.006957	0.02557	0.04037	0.07963	5.80279	0.02925	0.4406	-0.05566	-0.01238	-0.03342
Genus	g__Dokdonella	0.03569	0.1114	0.03924	0.08035	1.09947	0.5401	0.6948	-0.04109	0.05152	-0.003547
Genus	g__Paludibaculum	0.08712	0.1392	0.03896	0.1033	0.447199	0.055	0.4406	-0.00292	0.1052	0.04816
Genus	g__Pseudoxanthomonas	0.01694	0.08963	0.03868	0.1102	2.28335	0.05266	0.4406	-0.06507	0.02287	-0.02174
Genus	g__28-YEA-48	0.06836	0.1326	0.03868	0.09607	0.565828	0.3263	0.6817	-0.02353	0.08653	0.02969
Genus	g__Alloiococcus	0	0	0.03868	0.2996		0.5101	0.6817	-0.116	0	-0.03868
Genus	g__Halomonas	0.0366	0.08662	0.03811	0.1769	1.04126	0.1316	0.4406	-0.05769	0.05124	-0.001516
Genus	g__Luteolibacter	0.000605	0.003201	0.03769	0.09381	62.2975	0.104	0.4406	-0.06123	-0.01605	-0.03708
Genus	g__Conexibacter	0.005142	0.01919	0.03712	0.1755	7.21898	0.6213	0.7129	-0.08718	0.002119	-0.03198
Genus	g__Georgenia	0.00847	0.03403	0.03698	0.2255	4.366	0.9755	0.9896	-0.09273	0.01353	-0.02852
Genus	g__unclassified_f__Intrasporangiaceae	0.01482	0.07196	0.0367	0.09507	2.47638	0.1454	0.4406	-0.05739	0.01656	-0.02188
Genus	g__norank_f__AKYG1722	0.02057	0.08306	0.03557	0.211	1.72922	0.7127	0.7945	-0.08372	0.03563	-0.01501
Genus	g__unclassified_f__Rhodocyclaceae	0.04265	0.1147	0.03444	0.07507	0.807503	0.6676	0.7554	-0.03289	0.05624	0.008206
Genus	g__Brucella	0.01633	0.05445	0.03345	0.08124	2.04838	0.1915	0.5233	-0.04321	0.01214	-0.01712
Genus	g__norank_f__norank_o__norank_c__Dojkabacteria	0.02722	0.04788	0.03345	0.07236	1.22888	0.5591	0.6948	-0.03099	0.01929	-0.006229
Genus	g__Acidocella	0.05233	0.09602	0.03317	0.0949	0.633862	0.3944	0.6817	-0.02706	0.06339	0.01916
Genus	g__Kocuria	0.03176	0.134	0.03289	0.07227	1.03558	0.2204	0.575	-0.04108	0.05909	-0.001127
Genus	g__Romboutsia	0.2051	1.021	0.03261	0.06907	0.158996	0.1473	0.4406	-0.03571	0.5758	0.1725
Genus	g__OLB13	0.0003025	0.001601	0.03261	0.2229	107.802	0.7469	0.8151	-0.09315	0.0003025	-0.0323
Genus	g__Thiothrix	0	0	0.03233	0.1323		0.1207	0.4406	-0.07185	-0.004093	-0.03233
Genus	g__norank_f__Gemmatimonadaceae	0.01119	0.05297	0.03176	0.1005	2.83825	0.2998	0.6817	-0.05356	0.01216	-0.02057
Genus	g__Ruminococcus_torques_group	0.02117	0.06558	0.0312	0.1138	1.47378	0.773	0.8333	-0.04618	0.02456	-0.01002
Genus	g__Candidatus_Obscuribacter	0.05747	0.1213	0.03091	0.1015	0.537846	0.2093	0.549	-0.02311	0.07938	0.02656
Genus	g__norank_f__Gemmataceae	0.005747	0.02113	0.03091	0.1179	5.37846	0.469	0.6817	-0.05951	0.001129	-0.02517
Genus	g__norank_f__Steroidobacteraceae	0.04809	0.1043	0.03021	0.07598	0.628197	0.5337	0.6948	-0.01837	0.06131	0.01788
Genus	g__Blastococcus	0.03418	0.1398	0.02936	0.1029	0.858982	0.7611	0.8259	-0.04541	0.07656	0.004821
Genus	g__Peredibacter	0.0608	0.1151	0.02894	0.06858	0.475987	0.3404	0.6817	-0.01028	0.07892	0.03186
Genus	g__Lacunisphaera	0.04205	0.09895	0.02894	0.083	0.688228	0.5758	0.6948	-0.02664	0.06026	0.0131
Genus	g__norank_f__Methyloligellaceae	0	0	0.0288	0.09484		0.04518	0.4406	-0.0566	-0.006776	-0.0288
Genus	g__Gardnerella	0	0	0.02823	0.1745		0.1683	0.4665	-0.07678	-0.001129	-0.02823
Genus	g__Micropepsis	0	0	0.02753	0.1048		0.1207	0.4406	-0.0559	-0.004376	-0.02753
Genus	g__norank_f__Caulobacteraceae	0.09075	0.1528	0.02682	0.06539	0.295537	0.0957	0.4406	0.01018	0.1283	0.06392
Genus	g__Porphyromonas	0	0	0.02668	0.07419		0.01667	0.3052	-0.04602	-0.009883	-0.02668
Genus	g__Roseiarcus	0.001512	0.008003	0.02668	0.1082	17.6455	0.3892	0.6817	-0.05788	-0.00248	-0.02517
Genus	g__Lachnospiraceae_NK3A20_group	0.01694	0.08637	0.02668	0.1468	1.57497	0.8411	0.893	-0.05929	0.04115	-0.009737
Genus	g__Exiguobacterium	0	0	0.02654	0.06617		0.01188	0.2482	-0.0456	-0.01129	-0.02654
Genus	g__norank_f__LWQ8	0.009679	0.03814	0.02626	0.07691	2.71309	0.2296	0.5885	-0.04221	0.007237	-0.01658
Genus	g__norank_f__norank_o__SBR1031	0.01452	0.0523	0.02611	0.08526	1.79821	0.486	0.6817	-0.04037	0.01982	-0.0116
Genus	g__Vibrio	0.0003025	0.001601	0.02569	0.1801	84.9256	0.9886	0.9896	-0.07453	0.000605	-0.02539
Genus	g__norank_f__Fimbriimonadaceae	0.00726	0.03841	0.02541	0.08498	3.5	0.307	0.6817	-0.04545	0.006335	-0.01815
Genus	g__Christensenellaceae_R-7_group	0.04719	0.2291	0.02527	0.1048	0.535495	0.8711	0.9198	-0.04178	0.1197	0.02192
Genus	g__Faecalibacterium	0.01936	0.07343	0.02499	0.09765	1.29081	0.5567	0.6948	-0.04404	0.03025	-0.005625
Genus	g__Capnocytophaga	0	0	0.0247	0.08392		0.08691	0.4406	-0.04828	-0.004941	-0.0247
Genus	g__norank_f__norank_o__norank_c__norank_p__WPS-2	0.02722	0.07195	0.0247	0.05881	0.907421	0.902	0.9495	-0.02557	0.03523	0.002521
Genus	g__Haliangium	0.003932	0.02081	0.02456	0.06719	6.24619	0.06364	0.4406	-0.04109	-0.002843	-0.02063
Genus	g__Subgroup_10	0.00726	0.03841	0.02456	0.1005	3.38292	0.4122	0.6817	-0.0456	0.008653	-0.0173
Genus	g__Parafrigoribacterium	0	0	0.02428	0.06552		0.01669	0.3052	-0.04136	-0.00988	-0.02428
Genus	g__unclassified_f__Beijerinckiaceae	0	0	0.02428	0.1573		0.3399	0.6817	-0.06845	0	-0.02428
Genus	g__norank_f__norank_o__norank_c__Gitt-GS-136	0.01966	0.0722	0.02428	0.1066	1.23499	0.8711	0.9198	-0.04319	0.03648	-0.004617
Genus	g__norank_f__AKYH767	0.01361	0.04028	0.02414	0.06616	1.7737	0.4548	0.6817	-0.03343	0.01002	-0.01053
Genus	g__Gemella	0.01391	0.0514	0.02343	0.07648	1.6844	0.8645	0.9158	-0.03525	0.01706	-0.009518
Genus	g__Klebsiella	0.006655	0.01988	0.02329	0.05347	3.49962	0.03384	0.4406	-0.03194	-0.002479	-0.01663
Genus	g__norank_f__Rickettsiaceae	0.01028	0.05442	0.02315	0.06975	2.25195	0.1811	0.4991	-0.03712	0.01588	-0.01286
Genus	g__Granulicatella	0.02813	0.0816	0.02287	0.07749	0.813011	0.8806	0.9289	-0.02902	0.04091	0.005264
Genus	g__norank_f__norank_o__norank_c__MB-A2-108	0.01543	0.08163	0.02244	0.08442	1.45431	0.4359	0.6817	-0.0391	0.03583	-0.007018
Genus	g__Aerococcus	0.0009075	0.004802	0.02244	0.1159	24.7273	0.7469	0.8151	-0.05471	0.0009075	-0.02154
Genus	g__unclassified_f__Polyangiaceae	0.03993	0.1327	0.02216	0.1052	0.554971	0.1495	0.4406	-0.02974	0.0776	0.01777
Genus	g__Rhodanobacter	0.0121	0.04659	0.02202	0.0889	1.81983	0.7198	0.8006	-0.04277	0.01769	-0.009921
Genus	g__Dietzia	0.07199	0.2567	0.02174	0.06887	0.301986	0.7583	0.8238	-0.01926	0.1556	0.05024
Genus	g__norank_f__Propionibacteriaceae	0	0	0.02132	0.14		0.3399	0.6817	-0.06041	0	-0.02131
Genus	g__norank_f__Caldilineaceae	0.0124	0.06562	0.02117	0.1179	1.70726	0.4359	0.6817	-0.04998	0.02959	-0.008772
Genus	g__Ruminococcus_gnavus_group	0.0366	0.09332	0.02117	0.05414	0.578415	0.9832	0.9896	-0.01949	0.05597	0.01542
Genus	g__unclassified_o__Chlamydiales	0.04356	0.07665	0.02103	0.05696	0.482782	0.04092	0.4406	-0.006226	0.05854	0.02253
Genus	g__norank_f__Microscillaceae	0	0	0.02103	0.06961		0.08691	0.4406	-0.03896	-0.006211	-0.02103
Genus	g__norank_f__norank_o__Actinomarinales	0.02027	0.09775	0.02103	0.09736	1.03749	0.8411	0.893	-0.03983	0.04625	-0.0007689
Genus	g__unclassified_f__Acetobacteraceae	0.0242	0.0962	0.02089	0.05626	0.863223	0.4644	0.6817	-0.02767	0.04995	0.003309
Genus	g__Candidatus_Solibacter	0.01754	0.09283	0.02089	0.0933	1.19099	0.4359	0.6817	-0.04136	0.04025	-0.003349
Genus	g__Truepera	0.0121	0.06402	0.02089	0.0819	1.72645	0.5691	0.6948	-0.03811	0.02878	-0.008793
Genus	g__unclassified_f__Moraxellaceae	0.01361	0.05156	0.02089	0.08324	1.5349	0.6729	0.7588	-0.03545	0.01891	-0.007282
Genus	g__unclassified_f__Erysipelotrichaceae	0.006957	0.02619	0.02075	0.1249	2.98261	0.464	0.6817	-0.05402	0.01144	-0.01379
Genus	g__Gemmatimonas	0.007562	0.03052	0.02061	0.08011	2.72547	0.8114	0.8661	-0.0369	0.008635	-0.01305
Genus	g__Nubsella	0	0	0.02047	0.1585		0.5101	0.6817	-0.06139	0	-0.02046
Genus	g__Sandaracinus	0.0127	0.05806	0.02047	0.06561	1.61181	0.6664	0.7552	-0.03366	0.02263	-0.007764
Genus	g__DMER64	0.001815	0.009604	0.0199	0.1132	10.9642	0.9886	0.9896	-0.05279	0.00363	-0.01809
Genus	g__Candidatus_Finniella	0.01724	0.07054	0.01976	0.1012	1.14617	0.7126	0.7945	-0.03839	0.03448	-0.002521
Genus	g__norank_f__norank_o__norank_c__WWE3	0	0	0.01934	0.105		0.3399	0.6817	-0.04856	0	-0.01934
Genus	g__norank_f__Eubacteriaceae	0	0	0.0192	0.1159		0.1683	0.4665	-0.0542	-0.0005646	-0.0192
Genus	g__norank_f__Acetobacteraceae	0.0003025	0.001601	0.0192	0.0922	63.4711	0.3892	0.6817	-0.04955	-0.001129	-0.0189
Genus	g__Roseomonas	0.04658	0.2465	0.01892	0.07383	0.406183	0.4481	0.6817	-0.03487	0.1311	0.02766
Genus	g__Dyadobacter	0.01694	0.05236	0.01892	0.07106	1.11688	0.9158	0.9619	-0.02857	0.02557	-0.001974
Genus	g__norank_f__WD2101_soil_group	0.01875	0.09924	0.01877	0.07347	1.00107	0.4481	0.6817	-0.03433	0.04779	-2.092e-05
Genus	g__norank_f__norank_o__Subgroup_17	0.02571	0.1361	0.01877	0.07964	0.730066	0.5998	0.6948	-0.03529	0.06852	0.006935
Genus	g__Selenomonas	0.01391	0.05293	0.01835	0.07924	1.31919	0.9673	0.9874	-0.0327	0.02349	-0.004435
Genus	g__norank_f__Holosporaceae	0.03025	0.0773	0.01821	0.04363	0.601983	0.6603	0.7524	-0.01599	0.04465	0.01204
Genus	g__norank_f__Mitochondria	0.007562	0.01518	0.01807	0.04666	2.38958	0.9584	0.9865	-0.02537	0.002056	-0.01051
Genus	g__Phreatobacter	0.01422	0.07523	0.01793	0.05087	1.2609	0.139	0.4406	-0.02724	0.03009	-0.003708
Genus	g__DSSD61	0.000605	0.003201	0.01779	0.06987	29.405	0.3892	0.6817	-0.03648	-0.001997	-0.01718
Genus	g__hgcI_clade	0	0	0.01779	0.1378		0.5101	0.6817	-0.05335	0	-0.01778
Genus	g__unclassified_f__Lachnospiraceae	0.02208	0.0886	0.01764	0.05713	0.798913	0.7127	0.7945	-0.02555	0.04597	0.004435
Genus	g__norank_f__Muribaculaceae	0.01391	0.07363	0.01736	0.0689	1.24802	0.3255	0.6817	-0.03162	0.03398	-0.003449
Genus	g__Trichococcus	0.04416	0.2337	0.0168	0.06622	0.380435	0.335	0.6817	-0.02964	0.1462	0.02738
Genus	g__norank_f__norank_o__Acidobacteriales	0.01996	0.07068	0.01666	0.08177	0.834669	0.9482	0.9801	-0.0297	0.03758	0.003307
Genus	g__norank_f__BIrii41	0	0	0.01652	0.1111		0.237	0.5885	-0.0487	0	-0.01651
Genus	g__Phenylobacterium	0.001512	0.005672	0.01637	0.06412	10.8267	0.6213	0.7129	-0.03374	-0.0006454	-0.01486
Genus	g__norank_f__Pirellulaceae	0.002117	0.0112	0.01623	0.07239	7.66651	0.4122	0.6817	-0.03656	0.0009885	-0.01412
Genus	g__norank_f__Sphingomonadaceae	0	0	0.01609	0.05813		0.08691	0.4406	-0.0319	-0.003388	-0.01609
Genus	g__norank_f__Prolixibacteraceae	0	0	0.01595	0.09254		0.237	0.5885	-0.0463	0	-0.01595
Genus	g__norank_f__PRD18C08	0.01875	0.03551	0.01595	0.037	0.850667	0.9818	0.9896	-0.01341	0.01918	0.002804
Genus	g__Hymenobacter	0	0	0.01539	0.06653		0.1683	0.4665	-0.03571	-0.0002823	-0.01539
Genus	g__ADurb.Bin063-1	0	0	0.01525	0.07782		0.1683	0.4665	-0.03727	-0.001412	-0.01525
Genus	g__Arenimonas	0	0	0.0151	0.1055		0.3399	0.6817	-0.04376	0	-0.0151
Genus	g__Membranicola	0.003932	0.02081	0.01482	0.05819	3.76907	0.4006	0.6817	-0.0288	0.004737	-0.01089
Genus	g__RB41	0.01845	0.09122	0.01482	0.05848	0.803252	0.9428	0.9771	-0.02646	0.0456	0.00363
Genus	g__Fusicatenibacter	0.001512	0.005182	0.01468	0.08205	9.70899	0.5996	0.6948	-0.03664	0.000968	-0.01317
Genus	g__norank_f__Alcaligenaceae	0.01482	0.03868	0.0144	0.05037	0.97166	0.3792	0.6817	-0.01954	0.02139	0.0004229
Genus	g__Denitratisoma	0	0	0.01412	0.05541		0.1207	0.4406	-0.03007	-0.001412	-0.01412
Genus	g__Ruminococcus	0.01845	0.07079	0.01412	0.05133	0.765312	0.9389	0.9771	-0.02061	0.03783	0.004335
Genus	g__Rummeliibacillus	0.0003025	0.001601	0.01397	0.06139	46.1818	0.5392	0.6948	-0.03033	-0.0006856	-0.01367
Genus	g__norank_f__norank_o__Kapabacteriales	0	0	0.01383	0.0657		0.1683	0.4665	-0.03176	-0.000847	-0.01383
Genus	g__norank_f__Ruminococcaceae	0.00121	0.006402	0.01383	0.06005	11.4298	0.5466	0.6948	-0.02984	0.0006454	-0.01262
Genus	g__Novosphingobium	0.03146	0.07965	0.01383	0.0577	0.439606	0.6344	0.7253	-0.01283	0.05273	0.01762
Genus	g__Turicibacter	0.1095	0.544	0.01383	0.06121	0.126301	0.696	0.7803	-0.02158	0.3194	0.09568
Genus	g__Enterorhabdus	0.0009075	0.004802	0.01341	0.04584	14.7769	0.2053	0.5415	-0.02499	-0.002198	-0.0125
Genus	g__Solobacterium	0.0003025	0.001601	0.01341	0.06552	44.3306	0.5392	0.6948	-0.0337	-0.001109	-0.01311
Genus	g__Serratia	0.005142	0.01974	0.01327	0.03389	2.58071	0.289	0.6817	-0.01835	0.003287	-0.008127
Genus	g__Anaerostipes	0.02148	0.1009	0.01327	0.08886	0.617784	0.5224	0.6948	-0.03422	0.05594	0.008209
Genus	g__norank_f__Solirubrobacteraceae	0	0	0.01313	0.05231		0.1207	0.4406	-0.02753	-0.002542	-0.01313
Genus	g__Hydrogenophaga	0.006957	0.03365	0.01299	0.0533	1.86718	0.6664	0.7552	-0.02485	0.0137	-0.006029
Genus	g__Proteiniphilum	0.01391	0.06439	0.01299	0.06721	0.933861	0.7126	0.7945	-0.02529	0.03303	0.0009286
Genus	g__Eubacterium_hallii_group	0.0124	0.05309	0.01285	0.04275	1.03629	0.6308	0.7229	-0.02059	0.02699	-0.000442
Genus	g__Megasphaera	0.000605	0.003201	0.01285	0.05925	21.2397	0.7469	0.8151	-0.02815	0.000605	-0.01224
Genus	g__Leptothrix	0.01452	0.05512	0.01285	0.04183	0.884986	0.767	0.8296	-0.01748	0.02914	0.001676
Genus	g__Acidibacter	0.002722	0.01285	0.0127	0.04532	4.66569	0.3626	0.6817	-0.02355	0.002077	-0.009981
Genus	g__norank_f__Vermiphilaceae	0.006957	0.03519	0.0127	0.0486	1.8255	0.6469	0.7388	-0.02269	0.01488	-0.005747
Genus	g__Dubosiella	0.005142	0.02154	0.0127	0.05052	2.46986	0.8262	0.88	-0.02222	0.007119	-0.007561
Genus	g__Atopobium	0.003025	0.01601	0.01242	0.0541	4.10579	0.554	0.6948	-0.02541	0.004356	-0.009399
Genus	g__norank_f__Verrucomicrobiaceae	0	0	0.01228	0.06504		0.237	0.5885	-0.03162	0	-0.01228
Genus	g__Desulfovibrio	0.00121	0.006402	0.01228	0.04991	10.1488	0.5392	0.6948	-0.0247	-0.0007666	-0.01107
Genus	g__norank_f__norank_o__norank_c__TK10	0.0009075	0.004802	0.01214	0.0525	13.3774	0.3892	0.6817	-0.0269	-0.0003629	-0.01123
Genus	g__ZOR0006	0.0003025	0.001601	0.01214	0.09403	40.1322	0.6027	0.6948	-0.03642	0.0009075	-0.01184
Genus	g__Kribbella	0	0	0.012	0.06215		0.237	0.5885	-0.03049	0	-0.012
Genus	g__norank_f__norank_o__Rokubacteriales	0	0	0.01172	0.05766		0.237	0.5885	-0.02809	0	-0.01172
Genus	g__Subdoligranulum	0.01331	0.05021	0.01172	0.06983	0.880541	0.6795	0.7627	-0.02466	0.02662	0.001596
Genus	g__Actinoplanes	0.001512	0.008003	0.01158	0.03816	7.65873	0.1599	0.4665	-0.02033	-0.001029	-0.01006
Genus	g__norank_f__norank_o__norank_c__norank_p__Desulfobacterota	0	0	0.01143	0.04054		0.1207	0.4406	-0.02287	-0.001553	-0.01143
Genus	g__norank_f__norank_o__R7C24	0.0003025	0.001601	0.01143	0.08857	37.7851	0.6027	0.6948	-0.0343	0.0009075	-0.01113
Genus	g__Chthoniobacter	0	0	0.01129	0.06328		0.3399	0.6817	-0.02964	0	-0.01129
Genus	g__norank_f__JG30-KF-AS9	0.003932	0.02081	0.01129	0.05446	2.87131	0.7469	0.8151	-0.02343	0.007864	-0.007361
Genus	g__Nitrospira	0.03388	0.09989	0.01115	0.05076	0.329103	0.2393	0.5915	-0.01099	0.06614	0.02272
Genus	g__Craurococcus-Caldovatus	0.004235	0.02241	0.01115	0.05602	2.63282	0.7658	0.8292	-0.02555	0.008472	-0.006916
Genus	g__Methylophilus	0	0	0.01101	0.04185		0.1207	0.4406	-0.02216	-0.001835	-0.01101
Genus	g__Pir4_lineage	0.00121	0.006402	0.01101	0.04176	9.09917	0.3892	0.6817	-0.02075	0	-0.0098
Genus	g__norank_f__norank_o__norank_c__norank_p__NB1-j	0	0	0.01087	0.03617		0.08691	0.4406	-0.02075	-0.002258	-0.01087
Genus	g__Anaeromyxobacter	0.002722	0.01441	0.01073	0.04051	3.94195	0.5392	0.6948	-0.01906	0.002763	-0.008006
Genus	g__norank_f__Anaerolineaceae	0.04174	0.1825	0.01073	0.04155	0.257068	0.6795	0.7627	-0.0143	0.1063	0.03101
Genus	g__unclassified_f__Ktedonobacteraceae	0	0	0.01059	0.0519		0.237	0.5885	-0.02569	0	-0.01059
Genus	g__Eikenella	0	0	0.01045	0.03849		0.08689	0.4406	-0.02047	-0.002118	-0.01045
Genus	g__Desemzia	0	0	0.01045	0.08091		0.5101	0.6817	-0.03134	0	-0.01045
Genus	g__norank_f__norank_o__Candidatus_Peregrinibacteria	0.00484	0.02561	0.01045	0.06232	2.15909	0.5767	0.6948	-0.02583	0.009396	-0.005606
Genus	g__Nitrosomonas	0.000605	0.003201	0.01045	0.04409	17.2727	0.5392	0.6948	-0.02354	0.0005042	-0.009842
Genus	g__norank_f__Pedosphaeraceae	0.0003025	0.001601	0.01045	0.0609	34.5455	0.7469	0.8151	-0.02723	0.0003025	-0.01014
Genus	g__Sellimonas	0.009075	0.03702	0.01045	0.04115	1.15152	0.8561	0.9079	-0.01735	0.017	-0.001373
Genus	g__norank_f__norank_o__norank_c__Acidimicrobiia	0	0	0.0103	0.04634		0.1683	0.4665	-0.02484	-0.0001412	-0.0103
Genus	g__unclassified_o__Coriobacteriales	0	0	0.0103	0.04864		0.1683	0.4665	-0.02513	-0.001129	-0.01031
Genus	g__Rubellimicrobium	0.01633	0.06511	0.01016	0.03023	0.622168	0.5915	0.6948	-0.01379	0.03442	0.006169
Genus	g__Brachybacterium	0.01422	0.05661	0.009599	0.04969	0.675035	0.9102	0.957	-0.01779	0.03079	0.004619
Genus	g__norank_f__KD3-93	0	0	0.009458	0.04834		0.1683	0.4665	-0.02357	-0.0007059	-0.009457
Genus	g__Alkanindiges	0	0	0.009458	0.06133		0.3399	0.6817	-0.02668	0	-0.009457
Genus	g__Taibaiella	0	0	0.009317	0.06027		0.3399	0.6817	-0.02795	0	-0.009316
Genus	g__norank_f__norank_o__norank_c__Subgroup_18	0.000605	0.003201	0.009175	0.04246	15.1653	0.7469	0.8151	-0.02099	0.000605	-0.00857
Genus	g__Lachnospiraceae_NK4A136_group	0.008772	0.04171	0.009175	0.03564	1.04594	0.8711	0.9198	-0.0149	0.01954	-0.0004026
Genus	g__Altererythrobacter	0.00484	0.02252	0.009175	0.04138	1.89566	0.9673	0.9874	-0.0175	0.008794	-0.004335
Genus	g__Amnibacterium	0	0	0.009034	0.03285		0.008407	0.2224	-0.01877	-0.002259	-0.009034
Genus	g__Sedimentibacter	0.01573	0.08323	0.009034	0.05148	0.574317	0.9432	0.9771	-0.02117	0.04719	0.006695
Genus	g__Agromyces	0.005445	0.02881	0.008893	0.04277	1.63324	0.3162	0.6817	-0.01948	0.01224	-0.003447
Genus	g__Leptotrichia	0	0	0.008752	0.03483		0.1683	0.4665	-0.0192	-0.0009882	-0.008753
Genus	g__norank_f__Eggerthellaceae	0	0	0.008752	0.06779		0.5101	0.6817	-0.02625	0	-0.008752
Genus	g__unclassified_f__Solimonadaceae	0	0	0.008752	0.06779		0.5101	0.6817	-0.02626	0	-0.008752
Genus	g__norank_f__Rhodothermaceae	0	0	0.008611	0.03977		0.1683	0.4665	-0.02046	-0.0007059	-0.00861
Genus	g__Candidatus_Methylopumilus	0	0	0.008611	0.0667		0.5101	0.6817	-0.02583	0	-0.008609
Genus	g__norank_f__A4b	0	0	0.00847	0.04576		0.237	0.5885	-0.02244	0	-0.008468
Genus	g__NK4A214_group	0.0729	0.2517	0.00847	0.04457	0.116187	0.2957	0.6817	-0.007198	0.1697	0.06443
Genus	g__Gordonia	0.01028	0.05442	0.00847	0.03245	0.82393	0.5998	0.6948	-0.01496	0.02662	0.001816
Genus	g__unclassified_p__Chloroflexi	0	0	0.008328	0.04577		0.3399	0.6817	-0.02146	0	-0.008329
Genus	g__MND1	0	0	0.008328	0.05057		0.3399	0.6817	-0.02287	0	-0.008328
Genus	g__norank_f__norank_o__C0119	0	0	0.008187	0.0421		0.237	0.5885	-0.02146	0	-0.008188
Genus	g__norank_f__SC-I-84	0.004235	0.01555	0.008187	0.0313	1.93318	1	1	-0.01383	0.006353	-0.003952
Genus	g__Ruminofilibacter	0.007562	0.04001	0.008046	0.04403	1.064	0.9773	0.9896	-0.01962	0.01817	-0.0004843
Genus	g__unclassified_o__Rickettsiales	0	0	0.007905	0.06123		0.5101	0.6817	-0.02371	0	-0.007905
Genus	g__Sphingorhabdus	0	0	0.007764	0.03057		0.1683	0.4665	-0.01623	-0.00127	-0.007764
Genus	g__norank_f__norank_o__Saccharimonadales	0.01301	0.04184	0.007764	0.03871	0.596772	0.4979	0.6817	-0.01103	0.02628	0.005245
Genus	g__Modestobacter	0.005747	0.03041	0.007764	0.02993	1.35097	0.4481	0.6817	-0.01496	0.01343	-0.002017
Genus	g__Humibacter	0	0	0.007623	0.05376		0.3399	0.6817	-0.02216	0	-0.007623
Genus	g__norank_f__norank_o__Ga0077536	0	0	0.007623	0.05904		0.5101	0.6817	-0.02287	0	-0.007623
Genus	g__norank_f__Erysipelotrichaceae	0.01452	0.06483	0.007623	0.03296	0.525	0.7261	0.8058	-0.01212	0.03519	0.006897
Genus	g__Rivibacter	0	0	0.007481	0.03871		0.1207	0.4406	-0.01948	-0.0004235	-0.007482
Genus	g__Luteibacter	0	0	0.007481	0.03804		0.1683	0.4665	-0.01962	-0.0002823	-0.007483
Genus	g__Mucilaginibacter	0.0003025	0.001601	0.007481	0.0371	24.7306	0.7469	0.8151	-0.01805	0.0003025	-0.007179
Genus	g__norank_f__Eubacterium_coprostanoligenes_group	0.02632	0.1015	0.00734	0.0428	0.278875	0.4199	0.6817	-0.01186	0.06311	0.01898
Genus	g__norank_f__norank_o__norank_c__Sericytochromatia	0.0009075	0.004802	0.00734	0.02712	8.08815	0.2893	0.6817	-0.01468	-0.000242	-0.006433
Genus	g__unclassified_f__Acidobacteriaceae_Subgroup_1	0.000605	0.003201	0.00734	0.02835	12.1322	0.5392	0.6948	-0.01474	0	-0.006736
Genus	g__Peptostreptococcus	0.0009075	0.004802	0.00734	0.04103	8.08815	0.7564	0.8226	-0.01738	0.001391	-0.006433
Genus	g__norank_f__norank_o__Blfdi19	0	0	0.007199	0.04093		0.237	0.5885	-0.01877	0	-0.007199
Genus	g__Pedomicrobium	0	0	0.007199	0.05356		0.2369	0.5885	-0.02117	0	-0.007199
Genus	g__Gemmata	0.007865	0.03843	0.007199	0.02819	0.915321	0.9428	0.9771	-0.01214	0.01914	0.0006664
Genus	g__unclassified_f__Synergistaceae	0.0009075	0.004802	0.007058	0.05467	7.77741	0.6027	0.6948	-0.02117	0.002722	-0.00615
Genus	g__Cellulomonas	0.009982	0.05282	0.006917	0.02639	0.692947	0.4481	0.6817	-0.01228	0.02811	0.003065
Genus	g__norank_f__norank_o__S-BQ2-57_soil_group	0	0	0.006917	0.04467		0.3399	0.6817	-0.02075	0	-0.006917
Genus	g__Brachymonas	0	0	0.006776	0.02978		0.1207	0.4406	-0.01482	-0.0007058	-0.006775
Genus	g__unclassified_o__Acidobacteriales	0	0	0.006776	0.0265		0.1683	0.4665	-0.0144	-0.001129	-0.006776
Genus	g__Actinobacillus	0	0	0.006776	0.05248		0.5101	0.6817	-0.02033	0	-0.006775
Genus	g__Puia	0.00121	0.006402	0.006776	0.03134	5.6	0.7469	0.8151	-0.01454	0.00121	-0.005566
Genus	g__Treponema	0	0	0.006634	0.03769		0.237	0.5885	-0.01736	0	-0.006635
Genus	g__Pseudoflavitalea	0	0	0.006634	0.03896		0.3399	0.6817	-0.01793	0	-0.006635
Genus	g__Phaselicystis	0	0	0.006634	0.03604		0.3399	0.6817	-0.01666	0	-0.006635
Genus	g__unclassified_c__Parcubacteria	0.005142	0.02721	0.006634	0.03271	1.29016	0.7848	0.8424	-0.01369	0.01289	-0.00149
Genus	g__Candidatus_Protochlamydia	0	0	0.006493	0.03554		0.237	0.5885	-0.01722	0	-0.006494
Genus	g__norank_f__Euzebyaceae	0	0	0.006493	0.0503		0.5101	0.6817	-0.02597	0	-0.006492
Genus	g__Marinococcus	0	0	0.006493	0.0503		0.5101	0.6817	-0.01948	0	-0.006494
Genus	g__norank_f__norank_o__norank_c__norank_p__Zixibacteria	0	0	0.006493	0.0503		0.5101	0.6817	-0.01948	0	-0.006493
Genus	g__Leptospira	0.00484	0.01836	0.006493	0.01993	1.34153	0.5397	0.6948	-0.009618	0.006795	-0.001653
Genus	g__Paenibacillus	0.003327	0.0127	0.006493	0.02462	1.95161	0.8262	0.88	-0.01186	0.003751	-0.003166
Genus	g__unclassified_o__Verrucomicrobiales	0	0	0.006352	0.0492		0.5101	0.6817	-0.02541	0	-0.006352
Genus	g__Adhaeribacter	0	0	0.006352	0.0492		0.5101	0.6817	-0.01906	0	-0.006352
Genus	g__norank_f__Bacillaceae	0	0	0.006352	0.0492		0.5101	0.6817	-0.01905	0	-0.006351
Genus	g__norank_f__norank_o__Proteinivoracales	0.004537	0.02401	0.006352	0.0492	1.40004	0.6027	0.6948	-0.01906	0.01361	-0.001816
Genus	g__norank_f__Chitinophagaceae	0.00121	0.006402	0.006352	0.02974	5.24959	0.7469	0.8151	-0.0144	0.00121	-0.005142
Genus	g__Lachnoanaerobaculum	0.01089	0.05762	0.006352	0.0301	0.583287	0.804	0.8591	-0.01285	0.02956	0.004537
Genus	g__FCPS473	0.0009075	0.004802	0.006352	0.04398	6.99945	0.9886	0.9896	-0.01835	0.002017	-0.005445
Genus	g__norank_f__unclassified_o__Oxyphotobacteria_Incertae_Sedis	0	0	0.006211	0.04811		0.5101	0.6817	-0.01864	0	-0.006212
Genus	g__norank_f__Barnesiellaceae	0.001512	0.008003	0.006211	0.04105	4.1078	0.9886	0.9896	-0.01787	0.003549	-0.004699
Genus	g__norank_f__norank_o__PeM15	0	0	0.005929	0.0341		0.1683	0.4665	-0.01581	-0.0001412	-0.005929
Genus	g__Methylovirgula	0.00484	0.02252	0.005929	0.02729	1.225	0.7293	0.8084	-0.01186	0.01089	-0.001088
Genus	g__Ruminiclostridium	0.004235	0.02241	0.005929	0.03353	1.4	0.9886	0.9896	-0.01355	0.008898	-0.001692
Genus	g__unclassified_f__Parachlamydiaceae	0	0	0.005788	0.02612		0.1683	0.4665	-0.01285	-0.0002823	-0.005788
Genus	g__norank_f__norank_o__Bradymonadales	0	0	0.005788	0.03167		0.3399	0.6817	-0.01553	0	-0.005788
Genus	g__Limibaculum	0	0	0.005788	0.03475		0.3399	0.6817	-0.01623	0	-0.005788
Genus	g__Methylobacillus	0	0	0.005788	0.04483		0.5101	0.6817	-0.01736	0	-0.005788
Genus	g__norank_f__norank_o__FFCH16767	0	0	0.005788	0.04483		0.5101	0.6817	-0.01736	0	-0.005788
Genus	g__norank_f__NS9_marine_group	0	0	0.005788	0.03302		0.3399	0.6817	-0.01539	0	-0.005788
Genus	g__norank_f__norank_o__norank_c__S0134_terrestrial_group	0.0003025	0.001601	0.005788	0.04483	19.1339	0.6027	0.6948	-0.01737	0.0009075	-0.005486
Genus	g__norank_f__norank_o__Clostridia_vadinBB60_group	0.000605	0.003201	0.005788	0.02649	9.56694	0.7469	0.8151	-0.01312	0.000605	-0.005182
Genus	g__Thiobacillus	0	0	0.005646	0.02603		0.1207	0.4406	-0.0127	-0.0002823	-0.005646
Genus	g__norank_f__D05-2	0.007865	0.02888	0.005646	0.04374	0.717864	0.2047	0.5414	-0.01301	0.01795	0.002218
Genus	g__norank_f__norank_o__norank_c__norank_p__WS2	0	0	0.005646	0.04374		0.5101	0.6817	-0.01694	0	-0.005647
Genus	g__norank_f__Clade_III	0	0	0.005646	0.04374		0.5101	0.6817	-0.01694	0	-0.005646
Genus	g__Micromonospora	0	0	0.005505	0.04264		0.5101	0.6817	-0.01652	0	-0.005505
Genus	g__Aggregatibacter	0.002117	0.0112	0.005505	0.03157	2.60038	0.7848	0.8424	-0.01327	0.004235	-0.003387
Genus	g__norank_f__Hydrogenedensaceae	0.03085	0.09061	0.005364	0.0364	0.173874	0.0579	0.4406	-0.004658	0.06533	0.02549
Genus	g__Emticicia	0	0	0.005364	0.04155		0.5101	0.6817	-0.01609	0	-0.005363
Genus	g__norank_f__norank_o__11-24	0	0	0.005364	0.04155		0.5101	0.6817	-0.01609	0	-0.005363
Genus	g__norank_f__Myxococcaceae	0	0	0.005364	0.03835		0.3399	0.6817	-0.01567	0	-0.005363
Genus	g__Candidatus_Aquirestis	0	0	0.005364	0.04155		0.5101	0.6817	-0.02145	0	-0.005363
Genus	g__unclassified_c__Bacteroidia	0	0	0.005364	0.04155		0.5101	0.6817	-0.01609	0	-0.005363
Genus	g__CL500-29_marine_group	0	0	0.005364	0.04155		0.5101	0.6817	-0.01609	0	-0.005363
Genus	g__Erysipelotrichaceae_UCG-003	0.02329	0.091	0.005364	0.0323	0.230313	0.6633	0.7539	-0.01002	0.05404	0.01793
Genus	g__norank_f__Lachnospiraceae	0.001512	0.008003	0.005364	0.03075	3.54762	0.7658	0.8292	-0.0127	0.003408	-0.003852
Genus	g__norank_f__norank_o__Microtrichales	0.00484	0.02561	0.005364	0.02576	1.10826	0.7753	0.8349	-0.01087	0.01155	-0.0005247
Genus	g__norank_f__norank_o__MBA03	0.002722	0.01441	0.005364	0.0293	1.97061	0.9886	0.9896	-0.0113	0.005768	-0.002642
Genus	g__Roseisolibacter	0	0	0.005223	0.03356		0.3399	0.6817	-0.01468	0	-0.005223
Genus	g__Stenotrophobacter	0	0	0.005223	0.04046		0.5101	0.6817	-0.01567	0	-0.005224
Genus	g__possible_genus_04	0	0	0.005223	0.04046		0.5101	0.6817	-0.01567	0	-0.005223
Genus	g__Amphiplicatus	0	0	0.005223	0.04046		0.5101	0.6817	-0.01567	0	-0.005223
Genus	g__Olivibacter	0	0	0.005223	0.04046		0.5101	0.6817	-0.01567	0	-0.005223
Genus	g__norank_f__Synergistaceae	0.008167	0.04322	0.005223	0.03356	0.639525	0.9659	0.9874	-0.01242	0.02352	0.002945
Genus	g__norank_f__Isosphaeraceae	0.00121	0.006402	0.005223	0.03068	4.31653	0.9886	0.9896	-0.01355	0.00242	-0.004013
Genus	g__norank_f__Saprospiraceae	0.004537	0.0167	0.005082	0.02777	1.12012	0.464	0.6817	-0.01045	0.009075	-0.0005443
Genus	g__norank_f__norank_o__GIF9	0	0	0.005082	0.03936		0.5101	0.6817	-0.01524	0	-0.005082
Genus	g__Salinimicrobium	0.01482	0.03799	0.004941	0.02335	0.333401	0.1364	0.4406	-0.003551	0.02571	0.00988
Genus	g__Dechloromonas	0	0	0.004941	0.02868		0.3399	0.6817	-0.01355	0	-0.004941
Genus	g__Parvimonas	0	0	0.004941	0.02738		0.3399	0.6817	-0.01285	0	-0.004942
Genus	g__unclassified_f__Carnobacteriaceae	0	0	0.004941	0.03827		0.5101	0.6817	-0.01482	0	-0.00494
Genus	g__norank_f__ML635J-40_aquatic_group	0	0	0.004941	0.02684		0.3399	0.6817	-0.01242	0	-0.004942
Genus	g__norank_f__norank_o__norank_c__norank_p__SAR324_cladeMarine_group_B	0.004235	0.02241	0.004941	0.02738	1.16671	0.9773	0.9896	-0.01158	0.01002	-0.0007061
Genus	g__Ellin6067	0	0	0.004799	0.03393		0.237	0.5885	-0.01398	0	-0.0048
Genus	g__Scopulibacillus	0	0	0.004799	0.03718		0.5101	0.6817	-0.0144	0	-0.0048
Genus	g__Cnuella	0	0	0.004799	0.03718		0.5101	0.6817	-0.0144	0	-0.0048
Genus	g__norank_f__norank_o__Clostridia_UCG-014	0.036	0.153	0.004658	0.0263	0.129389	0.3053	0.6817	-0.004658	0.09355	0.03134
Genus	g__unclassified_f__Oscillospiraceae	0	0	0.004658	0.03608		0.5101	0.6817	-0.01397	0	-0.004658
Genus	g__unclassified_c__Acidimicrobiia	0	0	0.004658	0.03608		0.5101	0.6817	-0.01863	0	-0.004658
Genus	g__unclassified_f__Longimicrobiaceae	0	0	0.004658	0.03608		0.5101	0.6817	-0.01398	0	-0.004658
Genus	g__Citrifermentans	0	0	0.004658	0.03608		0.5101	0.6817	-0.01863	0	-0.004659
Genus	g__dgA-11_gut_group	0.000605	0.003201	0.004658	0.03608	7.69917	0.6027	0.6948	-0.01397	0.001815	-0.004053
Genus	g__norank_f__norank_o__norank_c__Parcubacteria	0.01331	0.05403	0.004658	0.02625	0.349962	0.6633	0.7539	-0.00851	0.03178	0.00865
Genus	g__Edaphobaculum	0.00121	0.006402	0.004658	0.02315	3.84959	0.7469	0.8151	-0.01149	0.001432	-0.003448
Genus	g__norank_f__norank_o__norank_c__norank_p__Latescibacterota	0.007562	0.04001	0.004658	0.03291	0.615975	0.9659	0.9874	-0.01313	0.02226	0.002903
Genus	g__Tardiphaga	0	0	0.004517	0.01842		0.0869	0.4406	-0.01002	-0.000847	-0.004517
Genus	g__Akkermansia	0.00605	0.02269	0.004517	0.02458	0.746612	0.464	0.6817	-0.00875	0.0127	0.001532
Genus	g__Tumebacillus	0	0	0.004517	0.02497		0.3399	0.6817	-0.01172	0	-0.004517
Genus	g__Constrictibacter	0	0	0.004517	0.03499		0.5101	0.6817	-0.01355	0	-0.004517
Genus	g__norank_f__Acidaminococcaceae	0	0	0.004517	0.02993		0.3399	0.6817	-0.01285	0	-0.004518
Genus	g__norank_f__norank_o__norank_c__Subgroup_5	0.01482	0.07843	0.004517	0.03499	0.304791	0.5787	0.6948	-0.009033	0.04447	0.01031
Genus	g__Fastidiosipila	0.06655	0.3521	0.004517	0.02473	0.0678738	0.9432	0.9771	-0.009037	0.1996	0.06202
Genus	g__Caldicoprobacter	0.02117	0.112	0.004517	0.02574	0.213368	0.9432	0.9771	-0.01045	0.06197	0.01666
Genus	g__norank_f__norank_o__Candidatus_Woesebacteria	0.03025	0.06497	0.004376	0.01907	0.144661	0.06025	0.4406	0.004056	0.05051	0.02588
Genus	g__Colidextribacter	0.004235	0.01622	0.004376	0.0339	1.03329	0.2048	0.5414	-0.01162	0.00968	-0.0001413
Genus	g__Paludicola	0	0	0.004376	0.0339		0.5101	0.6817	-0.01313	0	-0.004376
Genus	g__norank_f__norank_o__Candidatus_Moranbacteria	0.0009075	0.004802	0.004376	0.02048	4.82204	0.7469	0.8151	-0.0103	0.001029	-0.003468
Genus	g__Cytophaga	0.005445	0.02881	0.004376	0.02408	0.803673	0.9545	0.9836	-0.009519	0.0138	0.00107
Genus	g__Polyangium	0	0	0.004235	0.0328		0.5101	0.6817	-0.0127	0	-0.004235
Genus	g__Azospira	0	0	0.004235	0.0328		0.5101	0.6817	-0.0127	0	-0.004235
Genus	g__unclassified_c__Anaerolineae	0	0	0.004235	0.02428		0.3399	0.6817	-0.01129	0	-0.004235
Genus	g__norank_f__norank_o__Candidatus_Zambryskibacteria	0.002722	0.01441	0.004235	0.0328	1.55584	0.6027	0.6948	-0.0127	0.006656	-0.001512
Genus	g__UCG-012	0.0009075	0.004802	0.004235	0.0328	4.66667	0.6027	0.6948	-0.0127	0.002722	-0.003327
Genus	g__UCG-002	0.00363	0.01501	0.004094	0.03171	1.12782	0.2048	0.5414	-0.01137	0.008167	-0.0004631
Genus	g__norank_f__norank_o__Planctomycetales	0.02359	0.08872	0.004094	0.01802	0.173548	0.3151	0.6817	-0.005506	0.05528	0.0195
Genus	g__norank_f__A21b	0	0	0.004094	0.03171		0.5101	0.6817	-0.01228	0	-0.004093
Genus	g__Desulfoprunum	0	0	0.004094	0.03171		0.5101	0.6817	-0.01228	0	-0.004094
Genus	g__norank_f__norank_o__RBG-13-54-9	0.00484	0.01792	0.003952	0.02408	0.816529	0.4416	0.6817	-0.007906	0.01028	0.0008867
Genus	g__norank_f__norank_o__Candidatus_Azambacteria	0	0	0.003952	0.03062		0.5101	0.6817	-0.01185	0	-0.003952
Genus	g__JGI-0000079-D21	0	0	0.003952	0.03062		0.5101	0.6817	-0.01185	0	-0.003952
Genus	g__norank_f__SM2D12	0	0	0.003952	0.03062		0.5101	0.6817	-0.01186	0	-0.003952
Genus	g__norank_f__Roseiflexaceae	0	0	0.003952	0.02565		0.3399	0.6817	-0.01115	0	-0.003952
Genus	g__Sulfurifustis	0	0	0.003952	0.02952		0.3399	0.6817	-0.01186	0	-0.003953
Genus	g__G12-WMSP1	0	0	0.003952	0.03062		0.5101	0.6817	-0.01581	0	-0.003952
Genus	g__norank_f__Bacteroidales_UCG-001	0	0	0.003952	0.03062		0.5101	0.6817	-0.01186	0	-0.003952
Genus	g__Anaerovorax	0.00363	0.01921	0.003952	0.02152	1.08871	0.9886	0.9896	-0.008508	0.009051	-0.0003231
Genus	g__Thauera	0	0	0.003811	0.02106		0.237	0.5885	-0.009602	0	-0.003812
Genus	g__norank_f__F082	0	0	0.003811	0.02106		0.3399	0.6817	-0.00988	0	-0.003811
Genus	g__Inquilinus	0	0	0.003811	0.02843		0.3399	0.6817	-0.01172	0	-0.003811
Genus	g__Cohnella	0.0003025	0.001601	0.003811	0.02952	12.5983	0.6027	0.6948	-0.01144	0.0009075	-0.003509
Genus	g__norank_f__SB-5	0.0003025	0.001601	0.003811	0.02952	12.5983	0.6027	0.6948	-0.01144	0.000605	-0.003509
Genus	g__Rubrobacter	0.005747	0.03041	0.003811	0.01848	0.663129	0.804	0.8591	-0.007765	0.01611	0.001935
Genus	g__norank_f__norank_o__WCHB1-41	0.001512	0.008003	0.003811	0.02377	2.5205	0.9886	0.9896	-0.009742	0.003025	-0.0023
Genus	g__norank_f__norank_o__norank_c__norank_p__RCP2-54	0.0009075	0.004802	0.003811	0.02106	4.19945	0.9886	0.9896	-0.009034	0.001815	-0.002904
Genus	g__Symbiobacterium	0	0	0.00367	0.02843		0.5101	0.6817	-0.01101	0	-0.00367
Genus	g__LNR_A2-18	0	0	0.00367	0.0263		0.3399	0.6817	-0.01073	0	-0.003671
Genus	g__norank_f__Micromonosporaceae	0	0	0.00367	0.02843		0.5101	0.6817	-0.01101	0	-0.00367
Genus	g__Candidatus_Megaira	0	0	0.00367	0.02843		0.5101	0.6817	-0.01101	0	-0.00367
Genus	g__norank_f__NS11-12_marine_group	0	0	0.00367	0.02843		0.5101	0.6817	-0.01101	0	-0.00367
Genus	g__GOUTA6	0	0	0.00367	0.02351		0.3399	0.6817	-0.009601	0	-0.003671
Genus	g__Tissierella	0.1464	0.7747	0.00367	0.02843	0.0250683	0.5787	0.6948	-0.01101	0.4392	0.1427
Genus	g__Facklamia	0.003932	0.02081	0.00367	0.02843	0.933367	0.6027	0.6948	-0.01101	0.0118	0.0002619
Genus	g__Macellibacteroides	0.000605	0.003201	0.00367	0.02843	6.06612	0.6027	0.6948	-0.01101	0.001815	-0.003065
Genus	g__YC-ZSS-LKJ63	0.004537	0.02401	0.003529	0.02734	0.777827	0.6027	0.6948	-0.01058	0.01361	0.001007
Genus	g__Lacibacter	0.002722	0.01285	0.003529	0.02017	1.29647	0.951	0.982	-0.00817	0.006272	-0.0008073
Genus	g__Eubacterium_saphenum_group	0	0	0.003388	0.02624		0.5101	0.6817	-0.01016	0	-0.003388
Genus	g__norank_f__Moduliflexaceae	0	0	0.003388	0.02139		0.3399	0.6817	-0.009456	0	-0.003387
Genus	g__norank_f__Sporichthyaceae	0	0	0.003388	0.01866		0.3399	0.6817	-0.008753	0	-0.003388
Genus	g__norank_f__GZKB124	0	0	0.003388	0.01866		0.3399	0.6817	-0.009318	0	-0.003388
Genus	g__Catenibacterium	0	0	0.003388	0.02624		0.5101	0.6817	-0.01017	0	-0.003389
Genus	g__norank_f__norank_o__PB19	0	0	0.003388	0.01866		0.3399	0.6817	-0.00847	0	-0.003388
Genus	g__Litorilinea	0	0	0.003388	0.02624		0.5101	0.6817	-0.01016	0	-0.003388
Genus	g__norank_f__norank_o__Coriobacteriales	0	0	0.003388	0.02624		0.5101	0.6817	-0.01016	0	-0.003388
Genus	g__SM1A02	0	0	0.003388	0.02412		0.3399	0.6817	-0.00988	0	-0.003387
Genus	g__Candidatus_Planktophila	0	0	0.003247	0.02515		0.5101	0.6817	-0.009739	0	-0.003246
Genus	g__norank_f__UBA12409	0	0	0.003247	0.02515		0.5101	0.6817	-0.00974	0	-0.003247
Genus	g__Lacticigenium	0	0	0.003247	0.02515		0.5101	0.6817	-0.00974	0	-0.003247
Genus	g__Shuttleworthia	0	0	0.003247	0.02515		0.5101	0.6817	-0.00974	0	-0.003247
Genus	g__norank_f__Hydrogenophilaceae	0	0	0.003247	0.02515		0.5101	0.6817	-0.00974	0	-0.003247
Genus	g__norank_f__norank_o__PLTA13	0.001512	0.008003	0.003247	0.02515	2.14749	0.6027	0.6948	-0.00974	0.004537	-0.001734
Genus	g__Acetivibrio	0.003327	0.01761	0.003247	0.02406	0.975954	0.9659	0.9874	-0.009315	0.009841	8.122e-05
Genus	g__unclassified_o__Babeliales	0.0003025	0.001601	0.003247	0.01765	10.7339	0.9886	0.9896	-0.007743	0.000605	-0.002944
Genus	g__norank_f__norank_o__norank_c__JG30-KF-CM66	0.01149	0.05759	0.003106	0.02406	0.270322	0.1948	0.5249	-0.008105	0.03327	0.00839
Genus	g__unclassified_o__Bacteroidales	0.01089	0.04058	0.003106	0.02406	0.285216	0.2048	0.5414	-0.00621	0.02632	0.007784
Genus	g__Geodermatophilus	0.00484	0.01836	0.003106	0.01686	0.641736	0.464	0.6817	-0.006211	0.009943	0.001735
Genus	g__Turneriella	0	0	0.003106	0.02406		0.5101	0.6817	-0.009315	0	-0.003105
Genus	g__Flavisolibacter	0	0	0.003106	0.01686		0.3399	0.6817	-0.007764	0	-0.003106
Genus	g__Microcoleus_PCC-7113	0	0	0.003106	0.02406		0.5101	0.6817	-0.009315	0	-0.003105
Genus	g__Verticiella	0	0	0.003106	0.02406		0.5101	0.6817	-0.009315	0	-0.003105
Genus	g__norank_f__norank_o__SAR202_clade	0	0	0.003106	0.02406		0.5101	0.6817	-0.009316	0	-0.003105
Genus	g__Ilumatobacter	0	0	0.003106	0.01694		0.3399	0.6817	-0.007903	0	-0.003105
Genus	g__norank_f__Weeksellaceae	0	0	0.003106	0.02406		0.5101	0.6817	-0.009315	0	-0.003105
Genus	g__norank_f__norank_o__norank_c__Gammaproteobacteria	0.008772	0.04642	0.003106	0.02406	0.354081	0.5787	0.6948	-0.009315	0.02632	0.005667
Genus	g__unclassified_f__Paenibacillaceae	0.000605	0.003201	0.003106	0.02406	5.13388	0.6027	0.6948	-0.009314	0.001815	-0.0025
Genus	g__Lachnospiraceae_ND3007_group	0.0009075	0.004802	0.003106	0.01858	3.42259	0.9886	0.9896	-0.007905	0.001815	-0.002198
Genus	g__Abditibacterium	0	0	0.002964	0.01756		0.3399	0.6817	-0.008044	0	-0.002964
Genus	g__SH-PL14	0	0	0.002964	0.02296		0.5101	0.6817	-0.008895	0	-0.002965
Genus	g__Geoalkalibacter	0	0	0.002964	0.02296		0.5101	0.6817	-0.008895	0	-0.002965
Genus	g__Terrisporobacter	0.02843	0.1505	0.002964	0.02296	0.104256	0.5787	0.6948	-0.00593	0.0853	0.02547
Genus	g__Pusillimonas	0.02722	0.1441	0.002964	0.02296	0.108891	0.5787	0.6948	-0.00593	0.08167	0.02426
Genus	g__Clostridium_sensu_stricto_12	0.00484	0.02561	0.002964	0.02296	0.612397	0.6027	0.6948	-0.008895	0.01452	0.001874
Genus	g__Pirellula	0.00121	0.006402	0.002964	0.02296	2.44959	0.6027	0.6948	-0.008894	0.00363	-0.001755
Genus	g__Fermentimonas	0.07744	0.3951	0.002823	0.01533	0.036454	0.4343	0.6817	-0.005646	0.2282	0.07461
Genus	g__Ornithinimicrobium	0	0	0.002823	0.02187		0.5101	0.6817	-0.008471	0	-0.002824
Genus	g__unclassified_f__Weeksellaceae	0	0	0.002823	0.02187		0.5101	0.6817	-0.00847	0	-0.002823
Genus	g__Planctomicrobium	0.0003025	0.001601	0.002823	0.02187	9.33223	0.6027	0.6948	-0.00847	0.0009075	-0.002521
Genus	g__Rahnella1	0	0	0.002682	0.01416		0.1683	0.4665	-0.006633	-0.0001412	-0.002682
Genus	g__Lacihabitans	0	0	0.002682	0.02077		0.5101	0.6817	-0.008045	0	-0.002682
Genus	g__norank_f__norank_o__norank_c__Thermoleophilia	0	0	0.002682	0.02077		0.5101	0.6817	-0.008046	0	-0.002682
Genus	g__norank_f__norank_o__Aminicenantales	0	0	0.002682	0.02077		0.5101	0.6817	-0.008045	0	-0.002682
Genus	g__HSB_OF53-F07	0.004537	0.02401	0.002682	0.02077	0.59114	0.6027	0.6948	-0.008045	0.01361	0.001854
Genus	g__Nitrolancea	0.002722	0.01441	0.002682	0.02077	0.985305	0.6027	0.6948	-0.008045	0.008167	4.071e-05
Genus	g__Parabacteroides	0.00605	0.02745	0.002541	0.01968	0.42	0.2048	0.5414	-0.005083	0.01634	0.003509
Genus	g__unclassified_f__Anaerovoracaceae	0	0	0.002541	0.01968		0.5101	0.6817	-0.007625	0	-0.002542
Genus	g__Methylotenera	0	0	0.002541	0.01968		0.5101	0.6817	-0.007625	0	-0.002542
Genus	g__unclassified_f__Methylophilaceae	0	0	0.002541	0.01968		0.5101	0.6817	-0.007625	0	-0.002542
Genus	g__1174-901-12	0	0	0.002541	0.01968		0.5101	0.6817	-0.007625	0	-0.002542
Genus	g__norank_f__norank_o__KI89A_clade	0	0	0.002541	0.01415		0.3399	0.6817	-0.006635	0	-0.002541
Genus	g__norank_f__norank_o__norank_c__Berkelbacteria	0	0	0.002541	0.01389		0.3399	0.6817	-0.006776	0	-0.002541
Genus	g__Methylobacter	0.00726	0.03841	0.002541	0.01968	0.35	0.5787	0.6948	-0.007625	0.02178	0.004719
Genus	g__Cryptanaerobacter	0.002722	0.01441	0.002541	0.01968	0.933505	0.6027	0.6948	-0.007625	0.008167	0.0001807
Genus	g__norank_f__norank_o__Subgroup_7	0.00484	0.02561	0.002541	0.01389	0.525	0.9432	0.9771	-0.005646	0.01339	0.002299
Genus	g__Tundrisphaera	0	0	0.0024	0.01859		0.5101	0.6817	-0.0072	0	-0.0024
Genus	g__Rhodoferax	0	0	0.0024	0.01859		0.5101	0.6817	-0.007199	0	-0.0024
Genus	g__Hamadaea	0	0	0.0024	0.01859		0.5101	0.6817	-0.0072	0	-0.0024
Genus	g__norank_f__Marinilabiliaceae	0	0	0.0024	0.01859		0.5101	0.6817	-0.0072	0	-0.0024
Genus	g__norank_f__norank_o__KF-JG30-C25	0	0	0.0024	0.01859		0.5101	0.6817	-0.0072	0	-0.0024
Genus	g__Salinivibrio	0	0	0.0024	0.01859		0.5101	0.6817	-0.0072	0	-0.0024
Genus	g__Aliterella	0	0	0.0024	0.01859		0.5101	0.6817	-0.0072	0	-0.0024
Genus	g__Geminicoccus	0	0	0.0024	0.01859		0.5101	0.6817	-0.0072	0	-0.0024
Genus	g__U29-B03	0.008167	0.04322	0.0024	0.01859	0.293866	0.5787	0.6948	-0.0072	0.0245	0.005768
Genus	g__norank_f__Sutterellaceae	0.004537	0.02401	0.0024	0.01859	0.528984	0.6027	0.6948	-0.007199	0.01361	0.002136
Genus	g__Allobaculum	0.004537	0.02401	0.0024	0.01859	0.528984	0.6027	0.6948	-0.0072	0.01361	0.002136
Genus	g__Schlesneria	0.0009075	0.003526	0.0024	0.01268	2.64463	0.7209	0.8009	-0.005041	0.001553	-0.001492
Genus	g__Collimonas	0	0	0.002259	0.01749		0.5101	0.6817	-0.006775	0	-0.002258
Genus	g__Erysipelatoclostridium	0	0	0.002259	0.01749		0.5101	0.6817	-0.006775	0	-0.002258
Genus	g__unclassified_f__Desulfosarcinaceae	0	0	0.002259	0.01749		0.5101	0.6817	-0.006775	0	-0.002258
Genus	g__norank_f__Babeliaceae	0	0	0.002259	0.01642		0.3399	0.6817	-0.006633	0	-0.002258
Genus	g__Vicingus	0	0	0.002259	0.01749		0.5101	0.6817	-0.006775	0	-0.002258
Genus	g__Roseovarius	0	0	0.002259	0.01749		0.5101	0.6817	-0.006775	0	-0.002258
Genus	g__norank_f__norank_o__norank_c__vadinHA49	0	0	0.002259	0.01749		0.5101	0.6817	-0.009033	0	-0.002258
Genus	g__Aquisphaera	0	0	0.002259	0.01749		0.5101	0.6817	-0.006775	0	-0.002258
Genus	g__Fusibacter	0	0	0.002259	0.01642		0.3399	0.6817	-0.006632	0	-0.002258
Genus	g__Bergeyella	0	0	0.002259	0.01749		0.5101	0.6817	-0.006775	0	-0.002258
Genus	g__Planktothrix_NIVA-CYA_15	0	0	0.002259	0.01749		0.5101	0.6817	-0.006775	0	-0.002258
Genus	g__unclassified_f__Gemmatimonadaceae	0.0009075	0.004802	0.002259	0.01749	2.48926	0.6027	0.6948	-0.006774	0.002722	-0.001351
Genus	g__norank_f__Diplorickettsiaceae	0.000605	0.003201	0.002259	0.01749	3.73388	0.6027	0.6948	-0.006775	0.001815	-0.001653
Genus	g__norank_f__Longimicrobiaceae	0.0003025	0.001601	0.002259	0.01749	7.46777	0.6027	0.6948	-0.006774	0.000605	-0.001956
Genus	g__Paludisphaera	0.002117	0.0112	0.002259	0.01266	1.06708	0.9659	0.9874	-0.005082	0.004941	-0.0001411
Genus	g__norank_f__Sandaracinaceae	0.01301	0.057	0.002117	0.0164	0.162721	0.1948	0.5249	-0.004233	0.03478	0.01089
Genus	g__Prosthecomicrobium	0	0	0.002117	0.0164		0.5101	0.6817	-0.00635	0	-0.002117
Genus	g__norank_f__Saccharimonadaceae	0	0	0.002117	0.0164		0.5101	0.6817	-0.00635	0	-0.002117
Genus	g__Methylomagnum	0	0	0.002117	0.0164		0.5101	0.6817	-0.008467	0	-0.002117
Genus	g__Calothrix_PCC-6303	0	0	0.002117	0.0164		0.5101	0.6817	-0.00635	0	-0.002117
Genus	g__Pasteurella	0	0	0.002117	0.0164		0.5101	0.6817	-0.00635	0	-0.002117
Genus	g__norank_f__norank_o__norank_c__Subgroup_25	0	0	0.002117	0.0164		0.5101	0.6817	-0.00635	0	-0.002117
Genus	g__norank_f__Micavibrionaceae	0	0	0.002117	0.01273		0.3399	0.6817	-0.005788	0	-0.002118
Genus	g__Leptolyngbya_PCC-6306	0	0	0.002117	0.0164		0.5101	0.6817	-0.008467	0	-0.002117
Genus	g__Intestinibacter	0.01996	0.1056	0.002117	0.0164	0.106062	0.5787	0.6948	-0.00635	0.05989	0.01785
Genus	g__Saccharofermentans	0.01361	0.07203	0.002117	0.0164	0.155547	0.5787	0.6948	-0.00635	0.04083	0.01149
Genus	g__V9D2013_group	0.007562	0.04001	0.002117	0.0164	0.279952	0.5787	0.6948	-0.00635	0.02268	0.005445
Genus	g__norank_f__norank_o__Gastranaerophilales	0.003932	0.02081	0.002117	0.01434	0.538403	0.9545	0.9836	-0.004235	0.01151	0.001815
Genus	g__norank_f__norank_o__Fimbriimonadales	0	0	0.001976	0.01531		0.5101	0.6817	-0.00593	0	-0.001977
Genus	g__unclassified_f__Paludibacteraceae	0	0	0.001976	0.01531		0.5101	0.6817	-0.00593	0	-0.001977
Genus	g__norank_f__Microtrichaceae	0	0	0.001976	0.01531		0.5101	0.6817	-0.00593	0	-0.001977
Genus	g__unclassified_f__Microcystaceae	0	0	0.001976	0.01531		0.5101	0.6817	-0.00593	0	-0.001977
Genus	g__Alkalibacterium	0	0	0.001976	0.01531		0.5101	0.6817	-0.00593	0	-0.001977
Genus	g__F0332	0	0	0.001976	0.01531		0.5101	0.6817	-0.00593	0	-0.001977
Genus	g__Oscillibacter	0	0	0.001976	0.01531		0.5101	0.6817	-0.00593	0	-0.001977
Genus	g__norank_f__norank_o__SZB30	0	0	0.001976	0.01531		0.5101	0.6817	-0.007906	0	-0.001977
Genus	g__norank_f__norank_o__norank_c__Microgenomatia	0	0	0.001976	0.01531		0.5101	0.6817	-0.00593	0	-0.001977
Genus	g__unclassified_f__Pirellulaceae	0	0	0.001976	0.01531		0.5101	0.6817	-0.00593	0	-0.001977
Genus	g__Gordonibacter	0.005747	0.03041	0.001976	0.01531	0.343832	0.5787	0.6948	-0.00593	0.01724	0.00377
Genus	g__AKYG587	0.005445	0.02881	0.001976	0.01531	0.362902	0.5787	0.6948	-0.00593	0.01634	0.00347
Genus	g__Acidiphilium	0.00121	0.006402	0.001976	0.01531	1.63306	0.6027	0.6948	-0.00593	0.002863	-0.0007667
Genus	g__Brevibacillus	0.00121	0.006402	0.001976	0.01531	1.63306	0.6027	0.6948	-0.00593	0.00363	-0.0007667
Genus	g__norank_f__norank_o__norank_c__WCHB1-81	0.000605	0.003201	0.001976	0.01531	3.26612	0.6027	0.6948	-0.00593	0.00121	-0.001372
Genus	g__norank_f__norank_o__RF39	0.000605	0.003201	0.001976	0.0105	3.26612	0.7564	0.8226	-0.004658	0.00121	-0.001371
Genus	g__Bauldia	0	0	0.001835	0.01421		0.5101	0.6817	-0.005505	0	-0.001835
Genus	g__Polynucleobacter	0	0	0.001835	0.01421		0.5101	0.6817	-0.005505	0	-0.001835
Genus	g__norank_f__Bacteriovoracaceae	0	0	0.001835	0.01421		0.5101	0.6817	-0.005505	0	-0.001835
Genus	g__norank_f__Magnetospiraceae	0	0	0.001835	0.01421		0.5101	0.6817	-0.005505	0	-0.001835
Genus	g__Eubacterium_nodatum_group	0.009075	0.04802	0.001835	0.01421	0.202204	0.5787	0.6948	-0.005505	0.02723	0.007241
Genus	g__norank_f__Peptococcaceae	0.005747	0.03041	0.001835	0.01421	0.319297	0.5787	0.6948	-0.00367	0.01724	0.003911
Genus	g__norank_f__norank_o__SJA-15	0.005142	0.02721	0.001835	0.01421	0.356865	0.5787	0.6948	-0.005505	0.01543	0.003308
Genus	g__unclassified_p__Actinobacteriota	0.00363	0.01921	0.001835	0.01421	0.50551	0.6027	0.6948	-0.005505	0.01089	0.001793
Genus	g__Clostridium_sensu_stricto_7	0.00242	0.0128	0.001835	0.01421	0.758264	0.6027	0.6948	-0.005505	0.00726	0.0005849
Genus	g__Krasilnikovia	0.0003025	0.001601	0.001835	0.01421	6.06612	0.6027	0.6948	-0.005505	0.0009075	-0.001532
Genus	g__unclassified_p__Firmicutes	0.002722	0.01441	0.001835	0.01024	0.674137	0.9432	0.9771	-0.004094	0.008167	0.0008873
Genus	g__Kineosporia	0.000605	0.003201	0.001835	0.009996	3.03306	0.9886	0.9896	-0.004437	0.00121	-0.00123
Genus	g__Ileibacterium	0.02117	0.05234	0.001694	0.01312	0.0800189	0.001686	0.0689	0.003146	0.04157	0.01948
Genus	g__Chujaibacter	0.00242	0.009179	0.001694	0.009199	0.7	0.464	0.6817	-0.003328	0.004901	0.000726
Genus	g__norank_f__Acidobacteriaceae_Subgroup_1	0	0	0.001694	0.01312		0.5101	0.6817	-0.00508	0	-0.001693
Genus	g__unclassified_f__Xanthobacteraceae	0	0	0.001694	0.01312		0.5101	0.6817	-0.00508	0	-0.001693
Genus	g__norank_f__norank_o__norank_c__Pla3_lineage	0	0	0.001694	0.01312		0.5101	0.6817	-0.00508	0	-0.001693
Genus	g__SWB02	0	0	0.001694	0.01312		0.5101	0.6817	-0.00508	0	-0.001693
Genus	g__norank_f__Sphingobacteriaceae	0	0	0.001694	0.01312		0.5101	0.6817	-0.00508	0	-0.001693
Genus	g__Acetitomaculum	0	0	0.001694	0.01312		0.5101	0.6817	-0.00508	0	-0.001693
Genus	g__norank_f__norank_o__norank_c__Thermodesulfovibrionia	0.002117	0.0112	0.001694	0.01312	0.800189	0.6027	0.6948	-0.00508	0.006352	0.000424
Genus	g__Amnipila	0.001512	0.008003	0.001694	0.01312	1.12037	0.6027	0.6948	-0.00508	0.004537	-0.0001809
Genus	g__norank_f__Hungateiclostridiaceae	0.001512	0.008003	0.001694	0.01312	1.12037	0.6027	0.6948	-0.00508	0.004537	-0.0001807
Genus	g__Sphaerobacter	0.0009075	0.004802	0.001694	0.01312	1.86667	0.6027	0.6948	-0.00508	0.002722	-0.0007858
Genus	g__Planomicrobium	0.007562	0.04001	0.001694	0.01206	0.224015	0.9432	0.9771	-0.004658	0.02686	0.005867
Genus	g__norank_f__norank_o__Frankiales	0.003327	0.01761	0.001694	0.01111	0.509167	0.9432	0.9771	-0.004235	0.0097	0.001633
Genus	g__Moheibacter	0.04537	0.2165	0.001553	0.01203	0.0342297	0.1851	0.5073	-0.003106	0.13	0.04381
Genus	g__norank_f__UCG-010	0.02057	0.09641	0.001553	0.01203	0.0754983	0.1948	0.5249	-0.003105	0.05929	0.01902
Genus	g__Chroococcidiopsis_SAG_2023	0	0	0.001553	0.01203		0.5101	0.6817	-0.004659	0	-0.001553
Genus	g__Pseudohongiella	0	0	0.001553	0.01203		0.5101	0.6817	-0.004659	0	-0.001553
Genus	g__unclassified_f__Desulfocapsaceae	0	0	0.001553	0.01203		0.5101	0.6817	-0.004659	0	-0.001553
Genus	g__Arcobacter	0	0	0.001553	0.01203		0.5101	0.6817	-0.004659	0	-0.001553
Genus	g__Rosenbergiella	0	0	0.001553	0.01203		0.5101	0.6817	-0.004659	0	-0.001553
Genus	g__Luteitalea	0	0	0.001553	0.008751		0.3399	0.6817	-0.004094	0	-0.001553
Genus	g__Mucispirillum	0	0	0.001553	0.01203		0.5101	0.6817	-0.004658	0	-0.001553
Genus	g__Acetoanaerobium	0	0	0.001553	0.01203		0.5101	0.6817	-0.004659	0	-0.001553
Genus	g__norank_f__norank_o__norank	0	0	0.001553	0.01203		0.5101	0.6817	-0.004658	0	-0.001553
Genus	g__Cobetia	0	0	0.001553	0.01203		0.5101	0.6817	-0.004659	0	-0.001553
Genus	g__IMCC26207	0.006957	0.03681	0.001553	0.01203	0.223228	0.5787	0.6948	-0.004658	0.02087	0.005404
Genus	g__HN-HF0106	0.004537	0.02401	0.001553	0.01203	0.342297	0.5787	0.6948	-0.003228	0.01361	0.002983
Genus	g__norank_f__Ardenticatenaceae	0.000605	0.003201	0.001553	0.01203	2.56694	0.6027	0.6948	-0.004658	0.001815	-0.0009478
Genus	g__norank_f__norank_o__Veillonellales-Selenomonadales	0.0003025	0.001601	0.001553	0.01203	5.13388	0.6027	0.6948	-0.004658	0.000605	-0.00125
Genus	g__norank_f__norank_o__B12-WMSP1	0	0	0.001412	0.01093		0.5101	0.6817	-0.004235	0	-0.001412
Genus	g__Meniscus	0	0	0.001412	0.01093		0.5101	0.6817	-0.005647	0	-0.001412
Genus	g__Ohtaekwangia	0	0	0.001412	0.01093		0.5101	0.6817	-0.004235	0	-0.001412
Genus	g__Desulfatiglans	0	0	0.001412	0.01093		0.5101	0.6817	-0.005646	0	-0.001412
Genus	g__norank_f__norank_o__Elev-16S-1166	0	0	0.001412	0.01093		0.5101	0.6817	-0.004235	0	-0.001412
Genus	g__Longimicrobium	0	0	0.001412	0.01093		0.5101	0.6817	-0.005647	0	-0.001412
Genus	g__Lautropia	0	0	0.001412	0.01093		0.5101	0.6817	-0.004235	0	-0.001412
Genus	g__Caldalkalibacillus	0	0	0.001412	0.01093		0.5101	0.6817	-0.004235	0	-0.001412
Genus	g__norank_f__Elsteraceae	0	0	0.001412	0.01093		0.5101	0.6817	-0.004235	0	-0.001412
Genus	g__unclassified_f__Blastocatellaceae	0.01028	0.05442	0.001412	0.01093	0.137354	0.5787	0.6948	-0.004235	0.03086	0.008874
Genus	g__norank_f__Oscillospiraceae	0.0009075	0.004802	0.001412	0.01093	1.55592	0.6027	0.6948	-0.004235	0.002722	-0.0005042
Genus	g__Ferruginibacter	0.0003025	0.001601	0.001412	0.01093	4.66777	0.6027	0.6948	-0.004235	0.000605	-0.001109
Genus	g__Rhodococcus	0.01089	0.05762	0.001412	0.007823	0.12966	0.9432	0.9771	-0.003388	0.0321	0.009478
Genus	g__norank_f__UCG-011	0.04991	0.2222	0.00127	0.007924	0.0254458	0.4057	0.6817	-0.002259	0.1402	0.04863
Genus	g__Demequina	0	0	0.00127	0.009841		0.5101	0.6817	-0.003812	0	-0.001271
Genus	g__norank_f__norank_o__B2M28	0	0	0.00127	0.009841		0.5101	0.6817	-0.003811	0	-0.00127
Genus	g__unclassified_f__Hyphomonadaceae	0	0	0.00127	0.009841		0.5101	0.6817	-0.003811	0	-0.00127
Genus	g__unclassified_o__Chitinophagales	0	0	0.00127	0.009841		0.5101	0.6817	-0.003812	0	-0.001271
Genus	g__norank_f__norank_o__norank_c__BD2-11_terrestrial_group	0	0	0.00127	0.009841		0.5101	0.6817	-0.003812	0	-0.001271
Genus	g__Calorithrix	0	0	0.00127	0.009841		0.5101	0.6817	-0.003811	0	-0.00127
Genus	g__unclassified_f__Ruminococcaceae	0	0	0.00127	0.009841		0.5101	0.6817	-0.003811	0	-0.00127
Genus	g__Candidatus_Berkiella	0	0	0.00127	0.006943		0.3399	0.6817	-0.003247	0	-0.00127
Genus	g__norank_f__Chloroflexaceae	0	0	0.00127	0.009841		0.5101	0.6817	-0.005082	0	-0.00127
Genus	g__Syntrophomonas	0.05898	0.3121	0.00127	0.009841	0.0215327	0.5787	0.6948	-0.003812	0.177	0.05773
Genus	g__Roseibacillus	0.01422	0.07523	0.00127	0.009841	0.0893108	0.5787	0.6948	-0.003812	0.05433	0.01295
Genus	g__Peptoniphilus	0.01089	0.05762	0.00127	0.009841	0.116621	0.5787	0.6948	-0.002541	0.03267	0.00962
Genus	g__unclassified_o__Microtrichales	0.00726	0.03841	0.00127	0.009841	0.174931	0.5787	0.6948	-0.003812	0.02178	0.00599
Genus	g__Bilophila	0.001512	0.008003	0.00127	0.009841	0.839947	0.6027	0.6948	-0.003811	0.004537	0.0002421
Genus	g__Fimbriiglobus	0.00121	0.006402	0.00127	0.009841	1.04959	0.6027	0.6948	-0.003811	0.00363	-6.043e-05
Genus	g__unclassified_o__Micrococcales	0.0009075	0.004802	0.00127	0.009841	1.39945	0.6027	0.6948	-0.003811	0.002722	-0.0003629
Genus	g__Butyricicoccus	0.000605	0.003201	0.00127	0.009841	2.09917	0.6027	0.6948	-0.003812	0.001815	-0.0006656
Genus	g__Dermacoccus	0.03509	0.114	0.001129	0.008747	0.0321744	0.001528	0.06516	0.003792	0.08168	0.03396
Genus	g__UCG-005	0	0	0.001129	0.006701		0.2369	0.5885	-0.002964	0	-0.001129
Genus	g__Brevinema	0	0	0.001129	0.008747		0.5101	0.6817	-0.003388	0	-0.001129
Genus	g__Methylocystis	0	0	0.001129	0.008747		0.5101	0.6817	-0.003388	0	-0.001129
Genus	g__norank_f__CPla-3_termite_group	0	0	0.001129	0.008747		0.5101	0.6817	-0.003388	0	-0.001129
Genus	g__norank_f__norank_o__Ardenticatenales	0	0	0.001129	0.008747		0.5101	0.6817	-0.003388	0	-0.001129
Genus	g__Chlorobium	0	0	0.001129	0.008747		0.5101	0.6817	-0.004517	0	-0.001129
Genus	g__Desulfurella	0	0	0.001129	0.008747		0.5101	0.6817	-0.003388	0	-0.001129
Genus	g__Patulibacter	0	0	0.001129	0.008747		0.5101	0.6817	-0.003388	0	-0.001129
Genus	g__Aneurinibacillus	0	0	0.001129	0.008747		0.5101	0.6817	-0.003388	0	-0.001129
Genus	g__norank_f__norank_o__Limnochordales	0	0	0.001129	0.008747		0.5101	0.6817	-0.004518	0	-0.001129
Genus	g__norank_f__norank_o__Elev-1554	0	0	0.001129	0.008747		0.5101	0.6817	-0.003388	0	-0.001129
Genus	g__norank_f__norank_o__norank_c__norank_p__Sva0485	0	0	0.001129	0.008747		0.5101	0.6817	-0.003388	0	-0.001129
Genus	g__Acholeplasma	0	0	0.001129	0.008747		0.5101	0.6817	-0.003388	0	-0.001129
Genus	g__Sulfuricurvum	0	0	0.001129	0.008747		0.5101	0.6817	-0.003388	0	-0.001129
Genus	g__TM7x	0	0	0.001129	0.008747		0.5101	0.6817	-0.003388	0	-0.001129
Genus	g__unclassified_f__Nocardiaceae	0	0	0.001129	0.008747		0.5101	0.6817	-0.003388	0	-0.001129
Genus	g__Sumerlaea	0	0	0.001129	0.008747		0.5101	0.6817	-0.003388	0	-0.001129
Genus	g__norank_f__Rikenellaceae	0.01512	0.08003	0.001129	0.008747	0.0746693	0.5787	0.6948	-0.003388	0.04537	0.014
Genus	g__norank_f__Reyranellaceae	0.01059	0.05602	0.001129	0.008747	0.10661	0.5787	0.6948	-0.003388	0.03176	0.009457
Genus	g__Thermovirga	0.00726	0.03841	0.001129	0.008747	0.15551	0.5787	0.6948	-0.003388	0.02678	0.006131
Genus	g__Rheinheimera	0.0009075	0.004802	0.001129	0.008747	1.24408	0.6027	0.6948	-0.003388	0.002501	-0.0002217
Genus	g__Rhodopirellula	0.000605	0.003201	0.001129	0.008747	1.86612	0.6027	0.6948	-0.003388	0.001815	-0.0005244
Genus	g__Alistipes	0.000605	0.003201	0.001129	0.007713	1.86612	0.9659	0.9874	-0.002965	0.001674	-0.0005244
Genus	g__Marinomonas	0	0	0.0009881	0.007654		0.5101	0.6817	-0.002964	0	-0.0009881
Genus	g__UBA1819	0	0	0.0009881	0.007654		0.5101	0.6817	-0.003953	0	-0.0009882
Genus	g__Brochothrix	0	0	0.0009881	0.007654		0.5101	0.6817	-0.002965	0	-0.0009882
Genus	g__Prosthecobacter	0	0	0.0009881	0.007654		0.5101	0.6817	-0.002965	0	-0.0009882
Genus	g__unclassified_f__Pectobacteriaceae	0	0	0.0009881	0.007654		0.5101	0.6817	-0.002964	0	-0.0009882
Genus	g__norank_f__norank_o__Candidatus_Pacebacteria	0	0	0.0009881	0.007654		0.5101	0.6817	-0.002965	0	-0.0009882
Genus	g__Hydrogenispora	0.02874	0.1521	0.0009881	0.007654	0.0343807	0.5787	0.6948	-0.002965	0.08621	0.02775
Genus	g__norank_f__norank_o__norank_c__norank_p__Armatimonadota	0.002117	0.0112	0.0009881	0.007654	0.466745	0.5906	0.6948	-0.002965	0.006352	0.001129
Genus	g__Solirubrobacter	0.0009075	0.004802	0.0009881	0.005854	1.08882	0.9659	0.9874	-0.002118	0.00244	-8.069e-05
Genus	g__Imperialibacter	0	0	0.000847	0.00656		0.5101	0.6817	-0.002541	0	-0.000847
Genus	g__norank_f__norank_o__Pla1_lineage	0	0	0.000847	0.00656		0.5101	0.6817	-0.002541	0	-0.000847
Genus	g__Empedobacter	0	0	0.000847	0.00656		0.5101	0.6817	-0.002541	0	-0.0008469
Genus	g__Nannocystis	0	0	0.000847	0.00656		0.5101	0.6817	-0.002541	0	-0.000847
Genus	g__Petrimonas	0.01361	0.07203	0.000847	0.00656	0.0622337	0.5787	0.6948	-0.002541	0.04083	0.01276
Genus	g__Advenella	0.003327	0.01761	0.000847	0.00656	0.254584	0.5787	0.6948	-0.002541	0.009982	0.00248
Genus	g__Anaerostignum	0.00242	0.0128	0.000847	0.00656	0.35	0.5787	0.6948	-0.002541	0.00726	0.001573
Genus	g__norank_f__cvE6	0	0	0.0007058	0.003911		0.3399	0.6817	-0.001835	0	-0.0007058
Genus	g__norank_f__norank_o__norank_c__norank_p__GAL15	0	0	0.0007058	0.005467		0.5101	0.6817	-0.002118	0	-0.0007059
Genus	g__Candidatus_Microthrix	0	0	0.0007058	0.005467		0.5101	0.6817	-0.002118	0	-0.0007059
Genus	g__norank_f__Rhodanobacteraceae	0	0	0.0007058	0.005467		0.5101	0.6817	-0.002117	0	-0.0007058
Genus	g__Azonexus	0	0	0.0007058	0.005467		0.5101	0.6817	-0.002117	0	-0.0007058
Genus	g__norank_f__norank_o__norank_c__OM190	0	0	0.0007058	0.003911		0.3399	0.6817	-0.001835	0	-0.0007058
Genus	g__Nocardia	0	0	0.0007058	0.005467		0.5101	0.6817	-0.002118	0	-0.0007058
Genus	g__norank_f__PBS-18	0	0	0.0007058	0.005467		0.5101	0.6817	-0.002117	0	-0.0007058
Genus	g__Syntrophobacter	0	0	0.0007058	0.005467		0.5101	0.6817	-0.002117	0	-0.0007058
Genus	g__norank_f__B1-7BS	0	0	0.0007058	0.005467		0.5101	0.6817	-0.002118	0	-0.0007059
Genus	g__unclassified_f__Bacillaceae	0.006655	0.03521	0.0007058	0.005467	0.106056	0.5787	0.6948	-0.001412	0.01996	0.005948
Genus	g__Phascolarctobacterium	0.00242	0.0128	0.0007058	0.005467	0.291653	0.5787	0.6948	-0.001412	0.00726	0.001714
Genus	g__norank_f__norank_o__Candidatus_Levybacteria	0.000605	0.003201	0.0007058	0.005467	1.16661	0.6027	0.6948	-0.002118	0.001815	-0.0001009
Genus	g__Odoribacter	0.0003025	0.001601	0.0007058	0.005467	2.33322	0.6027	0.6948	-0.002118	0.000605	-0.0004034
Genus	g__Planifilum	0	0	0.0005646	0.004374		0.5101	0.6817	-0.001694	0	-0.0005647
Genus	g__norank_f__Prevotellaceae	0	0	0.0005646	0.004374		0.5101	0.6817	-0.001694	0	-0.0005647
Genus	g__norank_f__norank_o__Candidatus_Roizmanbacteria	0	0	0.0005646	0.004374		0.5101	0.6817	-0.001694	0	-0.0005646
Genus	g__Sphaerochaeta	0	0	0.0005646	0.004374		0.5101	0.6817	-0.001694	0	-0.0005646
Genus	g__norank_f__norank_o__Armatimonadales	0	0	0.0005646	0.004374		0.5101	0.6817	-0.001694	0	-0.0005647
Genus	g__norank_f__norank_o__norank_c__Pla4_lineage	0	0	0.0005646	0.004374		0.5101	0.6817	-0.001694	0	-0.0005647
Genus	g__norank_f__norank_o__UASB-TL25	0	0	0.0005646	0.004374		0.5101	0.6817	-0.002259	0	-0.0005647
Genus	g__unclassified_o__Elsterales	0	0	0.0005646	0.004374		0.5101	0.6817	-0.001694	0	-0.0005647
Genus	g__norank_f__norank_o__norank_c__Subgroup_19	0	0	0.0005646	0.004374		0.5101	0.6817	-0.001694	0	-0.0005646
Genus	g__unclassified_o__Rhizobiales	0	0	0.0005646	0.004374		0.5101	0.6817	-0.001694	0	-0.0005646
Genus	g__unclassified_f__Thermomicrobiaceae	0	0	0.0005646	0.004374		0.5101	0.6817	-0.001694	0	-0.0005647
Genus	g__norank_f__norank_o__norank_c__norank_p__Firmicutes	0.006352	0.03361	0.0005646	0.004374	0.0888854	0.5787	0.6948	-0.001694	0.01906	0.005789
Genus	g__Monoglobus	0.0003025	0.001601	0.0005646	0.004374	1.86645	0.6027	0.6948	-0.001694	0.0009075	-0.0002621
Genus	g__Sporosarcina	0.01694	0.07071	0.0004235	0.00328	0.025	0.05924	0.4406	-0.0004235	0.04543	0.01651
Genus	g__Subgroup_23	0.005445	0.02202	0.0004235	0.00328	0.0777778	0.1851	0.5073	-0.000847	0.01398	0.005021
Genus	g__Lachnoclostridium	0.001815	0.005812	0.0004235	0.001861	0.233333	0.3004	0.6817	-0.0005445	0.00367	0.001391
Genus	g__norank_f__Phycisphaeraceae	0	0	0.0004235	0.00328		0.5101	0.6817	-0.001271	0	-0.0004235
Genus	g__Mogibacterium	0	0	0.0004235	0.00328		0.5101	0.6817	-0.001271	0	-0.0004235
Genus	g__Niastella	0	0	0.0004235	0.00328		0.5101	0.6817	-0.00127	0	-0.0004235
Genus	g__unclassified_c__Thermoleophilia	0	0	0.0004235	0.00328		0.5101	0.6817	-0.001271	0	-0.0004235
Genus	g__BBMC-4	0.01301	0.06883	0.0004235	0.00328	0.0325519	0.5787	0.6948	-0.0008469	0.03902	0.01258
Genus	g__norank_f__Bacteroidetes_vadinHA17	0.00605	0.03201	0.0004235	0.00328	0.07	0.5787	0.6948	-0.0008469	0.01815	0.005627
Genus	g__Faecalibaculum	0.002722	0.008328	0.0002823	0.001533	0.103711	0.1498	0.4406	-0.0002823	0.00607	0.00244
Genus	g__Iamia	0.005142	0.0256	0.0002823	0.002187	0.0549008	0.1948	0.5249	-0.0005647	0.01484	0.00486
Genus	g__Leptolinea	0	0	0.0002823	0.002187		0.5101	0.6817	-0.000847	0	-0.0002823
Genus	g__Longilinea	0	0	0.0002823	0.002187		0.5101	0.6817	-0.0008469	0	-0.0002823
Genus	g__Candidatus_Omnitrophus	0	0	0.0002823	0.002187		0.5101	0.6817	-0.0008469	0	-0.0002823
Genus	g__norank_f__norank_o__Oligoflexales	0	0	0.0002823	0.002187		0.5101	0.6817	-0.000847	0	-0.0002823
Genus	g__Longispora	0	0	0.0002823	0.002187		0.5101	0.6817	-0.000847	0	-0.0002823
Genus	g__unclassified_f__Solirubrobacteraceae	0	0	0.0002823	0.002187		0.5101	0.6817	-0.000847	0	-0.0002823
Genus	g__Rikenellaceae_RC9_gut_group	0	0	0.0002823	0.002187		0.5101	0.6817	-0.000847	0	-0.0002823
Genus	g__Flexilinea	0	0	0.0002823	0.002187		0.5101	0.6817	-0.000847	0	-0.0002823
Genus	g__OM60NOR5_clade	0	0	0.0002823	0.002187		0.5101	0.6817	-0.000847	0	-0.0002823
Genus	g__GCA-900066575	0	0	0.0002823	0.002187		0.5101	0.6817	-0.0008469	0	-0.0002823
Genus	g__norank_f__Lenti-02	0	0	0.0002823	0.002187		0.5101	0.6817	-0.0008469	0	-0.0002823
Genus	g__norank_f__norank_o__Rickettsiales	0	0	0.0002823	0.002187		0.5101	0.6817	-0.000847	0	-0.0002823
Genus	g__norank_f__Ilumatobacteraceae	0.01059	0.05602	0.0002823	0.002187	0.0266572	0.5787	0.6948	-0.000847	0.03176	0.0103
Genus	g__Megamonas	0.000605	0.003201	0.0002823	0.002187	0.466612	0.5906	0.6948	-0.0008469	0.001815	0.0003227
Genus	g__norank_f__norank_o__Izemoplasmatales	0.0003025	0.001601	0.0002823	0.002187	0.933223	0.6027	0.6948	-0.000847	0.0009075	2.016e-05
Genus	g__norank_f__norank_o__Bacteroidales	0	0	0.0001412	0.001093		0.5101	0.6817	-0.0004235	0	-0.0001412
Genus	g__norank_f__Eel-36e1D6	0	0	0.0001412	0.001093		0.5101	0.6817	-0.0004235	0	-0.0001412
Genus	g__Chthonomonas	0	0	0.0001412	0.001093		0.5101	0.6817	-0.0004235	0	-0.0001412
Genus	g__unclassified_f__Flavobacteriaceae	0	0	0.0001412	0.001093		0.5101	0.6817	-0.0004235	0	-0.0001412
Genus	g__Fibrobacter	0	0	0.0001412	0.001093		0.5101	0.6817	-0.0004235	0	-0.0001412
Genus	g__Anaerosporobacter	0.000605	0.003201	0.0001412	0.001093	0.233388	0.5787	0.6948	-0.0004235	0.001815	0.0004638
Genus	g__norank_f__norank_o__norank_c__AD3	0.0127	0.03983	0	0	0	0.01076	0.2455	0	0.02965	0.01271
Genus	g__CAG-56	0.0127	0.04619	0	0	0	0.01076	0.2455	0	0.03237	0.01271
Genus	g__Jeotgalibaca	0.09468	0.501	0	0	0	0.15	0.4406	0	0.284	0.09468
Genus	g__Bryocella	0.0493	0.2609	0	0	0	0.15	0.4406	0	0.148	0.04932
Genus	g__Aminobacterium	0.04174	0.2209	0	0	0	0.15	0.4406	0	0.1252	0.04175
Genus	g__norank_f__Carnobacteriaceae	0.03358	0.1777	0	0	0	0.15	0.4406	0	0.1007	0.03357
Genus	g__Bhargavaea	0.02632	0.1393	0	0	0	0.15	0.4406	0	0.07895	0.02632
Genus	g__Vulcanibacillus	0.02329	0.1232	0	0	0	0.15	0.4406	0	0.09317	0.02329
Genus	g__Irregularibacter	0.02238	0.1184	0	0	0	0.15	0.4406	0	0.06715	0.02238
Genus	g__Erysipelothrix	0.02087	0.1104	0	0	0	0.15	0.4406	0	0.06261	0.02087
Genus	g__norank_f__norank_o__norank_c__JS1	0.01966	0.104	0	0	0	0.15	0.4406	0	0.05898	0.01966
Genus	g__ADurb.Bin120	0.01815	0.09604	0	0	0	0.15	0.4406	0	0.05445	0.01815
Genus	g__Marinobacter	0.01482	0.07058	0	0	0	0.03895	0.4406	0	0.04296	0.01482
Genus	g__norank_f__Vicinamibacteraceae	0.01452	0.05336	0	0	0	0.03895	0.4406	0	0.0372	0.01452
Genus	g__Candidatus_Caldatribacterium	0.01452	0.07683	0	0	0	0.15	0.4406	0	0.04355	0.01452
Genus	g__Coprococcus	0.01391	0.05923	0	0	0	0.03895	0.4406	0	0.03872	0.01391
Genus	g__Eggerthella	0.0127	0.06722	0	0	0	0.15	0.4406	0	0.03811	0.0127
Genus	g__Sva0996_marine_group	0.0127	0.04865	0	0	0	0.03895	0.4406	0	0.03357	0.0127
Genus	g__unclassified_f__Syntrophomonadaceae	0.0124	0.06562	0	0	0	0.15	0.4406	0	0.03721	0.0124
Genus	g__Bordetella	0.0124	0.06562	0	0	0	0.15	0.4406	0	0.03721	0.0124
Genus	g__Lutispora	0.01149	0.06082	0	0	0	0.15	0.4406	0	0.03448	0.01149
Genus	g__norank_f__norank_o__Sva1033	0.01149	0.06082	0	0	0	0.15	0.4406	0	0.03448	0.01149
Genus	g__Desulfitibacter	0.01119	0.05922	0	0	0	0.15	0.4406	0	0.04477	0.01119
Genus	g__UCG-004	0.01119	0.05922	0	0	0	0.15	0.4406	0	0.03358	0.01119
Genus	g__unclassified_f__Simkaniaceae	0.01059	0.05602	0	0	0	0.15	0.4406	0	0.03176	0.01059
Genus	g__Microvirga	0.01059	0.05602	0	0	0	0.15	0.4406	0	0.03176	0.01059
Genus	g__Sandaracinobacter	0.01028	0.05442	0	0	0	0.15	0.4406	0	0.03086	0.01029
Genus	g__Woeseia	0.009982	0.05282	0	0	0	0.15	0.4406	0	0.02995	0.009982
Genus	g__OM27_clade	0.009982	0.05282	0	0	0	0.15	0.4406	0	0.02994	0.009982
Genus	g__Tepidimicrobium	0.009982	0.05282	0	0	0	0.15	0.4406	0	0.02995	0.009982
Genus	g__norank_f__norank_o__Dadabacteriales	0.009679	0.04649	0	0	0	0.03895	0.4406	0	0.02904	0.009679
Genus	g__Clostridium_sensu_stricto_2	0.009679	0.05122	0	0	0	0.15	0.4406	0	0.02904	0.009679
Genus	g__norank_f__Syntrophomonadaceae	0.009679	0.05122	0	0	0	0.15	0.4406	0	0.02904	0.009678
Genus	g__Frisingicoccus	0.009377	0.04962	0	0	0	0.15	0.4406	0	0.02814	0.009379
Genus	g__Veillonellaceae_UCG-001	0.009377	0.04962	0	0	0	0.15	0.4406	0	0.02814	0.009379
Genus	g__Clostridiisalibacter	0.009075	0.04802	0	0	0	0.15	0.4406	0	0.02723	0.009075
Genus	g__Desulfomicrobium	0.008772	0.04642	0	0	0	0.15	0.4406	0	0.03509	0.008771
Genus	g__Lachnospira	0.008772	0.04642	0	0	0	0.15	0.4406	0	0.02631	0.008771
Genus	g__norank_f__norank_o__norank_c__norank_p__MBNT15	0.008772	0.04642	0	0	0	0.15	0.4406	0	0.02631	0.008771
Genus	g__Anaerosalibacter	0.00847	0.04482	0	0	0	0.15	0.4406	0	0.0254	0.008468
Genus	g__Roseimicrobium	0.008167	0.04322	0	0	0	0.15	0.4406	0	0.0245	0.008168
Genus	g__Lachnospiraceae_XPB1014_group	0.008167	0.04322	0	0	0	0.15	0.4406	0	0.0245	0.008168
Genus	g__norank_f__norank_o__norank_c__Subgroup_26	0.007865	0.04162	0	0	0	0.15	0.4406	0	0.02359	0.007864
Genus	g__Proteiniclasticum	0.007865	0.04162	0	0	0	0.15	0.4406	0	0.02359	0.007864
Genus	g__norank_f__AKIW781	0.007562	0.04001	0	0	0	0.15	0.4406	0	0.02268	0.007561
Genus	g__Defluviitaleaceae_UCG-011	0.007562	0.04001	0	0	0	0.15	0.4406	0	0.02268	0.007561
Genus	g__Terrimonas	0.007562	0.04001	0	0	0	0.15	0.4406	0	0.02268	0.007561
Genus	g__Hahella	0.006957	0.03681	0	0	0	0.15	0.4406	0	0.02087	0.006957
Genus	g__Caproiciproducens	0.006957	0.03681	0	0	0	0.15	0.4406	0	0.02087	0.006957
Genus	g__norank_f__norank_o__0319-7L14	0.006957	0.02961	0	0	0	0.03895	0.4406	0	0.01937	0.006959
Genus	g__norank_f__Erysipelatoclostridiaceae	0.006655	0.03521	0	0	0	0.15	0.4406	0	0.01996	0.006654
Genus	g__norank_f__CWT_CU03-E12	0.006655	0.03521	0	0	0	0.15	0.4406	0	0.01996	0.006654
Genus	g__Solibacillus	0.006352	0.03361	0	0	0	0.15	0.4406	0	0.01906	0.006354
Genus	g__Silvanigrella	0.006352	0.03361	0	0	0	0.15	0.4406	0	0.02542	0.006354
Genus	g__Dethiobacter	0.006352	0.03361	0	0	0	0.15	0.4406	0	0.01906	0.006354
Genus	g__norank_f__norank_o__Cyanobacteriales	0.006352	0.03361	0	0	0	0.15	0.4406	0	0.01906	0.006354
Genus	g__Pseudonocardia	0.00605	0.03201	0	0	0	0.15	0.4406	0	0.0242	0.00605
Genus	g__CAG-352	0.00605	0.03201	0	0	0	0.15	0.4406	0	0.01815	0.00605
Genus	g__MSBL7	0.00605	0.03201	0	0	0	0.15	0.4406	0	0.01815	0.00605
Genus	g__norank_f__Ethanoligenenaceae	0.00605	0.03201	0	0	0	0.15	0.4406	0	0.01815	0.00605
Genus	g__norank_f__norank_o__OPB41	0.00605	0.03201	0	0	0	0.15	0.4406	0	0.01815	0.00605
Genus	g__Family_XIII_AD3011_group	0.00605	0.03201	0	0	0	0.15	0.4406	0	0.01815	0.00605
Genus	g__Ezakiella	0.005747	0.03041	0	0	0	0.15	0.4406	0	0.01724	0.005747
Genus	g__norank_f__Geminicoccaceae	0.005445	0.02881	0	0	0	0.15	0.4406	0	0.01634	0.005446
Genus	g__Defluviitalea	0.005445	0.02881	0	0	0	0.15	0.4406	0	0.01634	0.005446
Genus	g__Eudoraea	0.005445	0.02881	0	0	0	0.15	0.4406	0	0.01634	0.005447
Genus	g__Blvii28_wastewater-sludge_group	0.005142	0.0256	0	0	0	0.03895	0.4406	0	0.01512	0.005142
Genus	g__norank_f__Desulfocapsaceae	0.00484	0.02561	0	0	0	0.15	0.4406	0	0.01452	0.00484
Genus	g__Anaerolinea	0.00484	0.02561	0	0	0	0.15	0.4406	0	0.01452	0.004839
Genus	g__Ercella	0.00484	0.02561	0	0	0	0.15	0.4406	0	0.01452	0.004839
Genus	g__norank_f__Ktedonobacteraceae	0.004537	0.02401	0	0	0	0.15	0.4406	0	0.01361	0.004536
Genus	g__Eubacterium_ruminantium_group	0.004537	0.02401	0	0	0	0.15	0.4406	0	0.01361	0.004536
Genus	g__Prevotellaceae_UCG-003	0.004537	0.01701	0	0	0	0.03895	0.4406	0	0.0118	0.004538
Genus	g__Lachnospiraceae_UCG-007	0.004537	0.02401	0	0	0	0.15	0.4406	0	0.01361	0.004536
Genus	g__norank_f__Christensenellaceae	0.004235	0.02241	0	0	0	0.15	0.4406	0	0.01271	0.004236
Genus	g__Oribacterium	0.004235	0.02241	0	0	0	0.15	0.4406	0	0.01271	0.004236
Genus	g__norank_f__norank_o__norank_c__RBG-16-55-12	0.003932	0.02081	0	0	0	0.15	0.4406	0	0.0118	0.003932
Genus	g__Desulfopila	0.003932	0.02081	0	0	0	0.15	0.4406	0	0.0118	0.003932
Genus	g__Opitutus	0.003932	0.02081	0	0	0	0.15	0.4406	0	0.0118	0.003932
Genus	g__Helicobacter	0.003932	0.02081	0	0	0	0.15	0.4406	0	0.0118	0.003932
Genus	g__BD1-7_clade	0.003932	0.02081	0	0	0	0.15	0.4406	0	0.0118	0.003932
Genus	g__Cellulosilyticum	0.00363	0.01921	0	0	0	0.15	0.4406	0	0.01089	0.003629
Genus	g__Anaeroplasma	0.00363	0.01921	0	0	0	0.15	0.4406	0	0.01089	0.003629
Genus	g__unclassified_f__Eggerthellaceae	0.00363	0.01921	0	0	0	0.15	0.4406	0	0.01089	0.003629
Genus	g__Rodentibacter	0.00363	0.01921	0	0	0	0.15	0.4406	0	0.01089	0.003629
Genus	g__unclassified_c__Clostridia	0.00363	0.01921	0	0	0	0.15	0.4406	0	0.01089	0.003629
Genus	g__Oxobacter	0.00363	0.01921	0	0	0	0.15	0.4406	0	0.01089	0.003629
Genus	g__Roseburia	0.00363	0.01921	0	0	0	0.15	0.4406	0	0.01089	0.003629
Genus	g__Enteractinococcus	0.00363	0.01921	0	0	0	0.15	0.4406	0	0.01089	0.003629
Genus	g__norank_f__WWH38	0.003327	0.01761	0	0	0	0.15	0.4406	0	0.009983	0.003328
Genus	g__Eubacterium_ventriosum_group	0.003327	0.01761	0	0	0	0.15	0.4406	0	0.01331	0.003327
Genus	g__norank_f__AB1	0.003327	0.01761	0	0	0	0.15	0.4406	0	0.009983	0.003328
Genus	g__Spirosoma	0.003327	0.01761	0	0	0	0.15	0.4406	0	0.009983	0.003328
Genus	g__norank_f__norank_o__AT-s16	0.003327	0.01761	0	0	0	0.15	0.4406	0	0.009982	0.003327
Genus	g__norank_f__SRB2	0.003327	0.01761	0	0	0	0.15	0.4406	0	0.009982	0.003327
Genus	g__Granulicella	0.003327	0.01761	0	0	0	0.15	0.4406	0	0.009982	0.003327
Genus	g__Syntrophus	0.003025	0.01601	0	0	0	0.15	0.4406	0	0.009075	0.003025
Genus	g__Persicitalea	0.003025	0.01601	0	0	0	0.15	0.4406	0	0.009075	0.003025
Genus	g__norank_f__norank_o__MSB-5E12	0.003025	0.01601	0	0	0	0.15	0.4406	0	0.009075	0.003025
Genus	g__Prevotellaceae_UCG-001	0.003025	0.01601	0	0	0	0.15	0.4406	0	0.009075	0.003025
Genus	g__Methylocaldum	0.003025	0.01601	0	0	0	0.15	0.4406	0	0.009075	0.003025
Genus	g__Fonticella	0.002722	0.01441	0	0	0	0.15	0.4406	0	0.008167	0.002722
Genus	g__Desulfatitalea	0.002722	0.01441	0	0	0	0.15	0.4406	0	0.008167	0.002722
Genus	g__Clostridium_sensu_stricto_10	0.002722	0.01441	0	0	0	0.15	0.4406	0	0.008167	0.002722
Genus	g__Desulfobulbus	0.002722	0.01441	0	0	0	0.15	0.4406	0	0.008167	0.002722
Genus	g__Peptococcus	0.002722	0.01441	0	0	0	0.15	0.4406	0	0.008167	0.002722
Genus	g__Ignatzschineria	0.002722	0.01441	0	0	0	0.15	0.4406	0	0.008167	0.002722
Genus	g__norank_f__Bradymonadaceae	0.002722	0.01441	0	0	0	0.15	0.4406	0	0.008168	0.002723
Genus	g__Clostridium_innocuum_group	0.002722	0.01441	0	0	0	0.15	0.4406	0	0.008167	0.002722
Genus	g__norank_f__Desulfobulbaceae	0.002722	0.01441	0	0	0	0.15	0.4406	0	0.008167	0.002722
Genus	g__Vulgatibacter	0.00242	0.0128	0	0	0	0.15	0.4406	0	0.00726	0.00242
Genus	g__Kouleothrix	0.00242	0.0128	0	0	0	0.15	0.4406	0	0.00726	0.00242
Genus	g__Clostridium_sensu_stricto_13	0.00242	0.0128	0	0	0	0.15	0.4406	0	0.00726	0.00242
Genus	g__Castellaniella	0.00242	0.0128	0	0	0	0.15	0.4406	0	0.00726	0.00242
Genus	g__Aequorivita	0.00242	0.0128	0	0	0	0.15	0.4406	0	0.00726	0.00242
Genus	g__Prevotellaceae_NK3B31_group	0.00242	0.0128	0	0	0	0.15	0.4406	0	0.00726	0.00242
Genus	g__Atopostipes	0.002117	0.0112	0	0	0	0.15	0.4406	0	0.006352	0.002117
Genus	g__Clostridium_sensu_stricto_6	0.002117	0.0112	0	0	0	0.15	0.4406	0	0.006352	0.002117
Genus	g__norank_f__Rhodobacteraceae	0.002117	0.0112	0	0	0	0.15	0.4406	0	0.006353	0.002118
Genus	g__Clostridioides	0.001815	0.009604	0	0	0	0.15	0.4406	0	0.005445	0.001815
Genus	g__norank_f__Anaerovoracaceae	0.001815	0.009604	0	0	0	0.15	0.4406	0	0.005445	0.001815
Genus	g__Desulfitobacterium	0.001815	0.009604	0	0	0	0.15	0.4406	0	0.005445	0.001815
Genus	g__Clostridium_sensu_stricto_8	0.001815	0.009604	0	0	0	0.15	0.4406	0	0.005445	0.001815
Genus	g__Anaerobranca	0.001815	0.009604	0	0	0	0.15	0.4406	0	0.005445	0.001815
Genus	g__Desulfohalotomaculum	0.001512	0.008003	0	0	0	0.15	0.4406	0	0.004537	0.001512
Genus	g__Thermoactinomyces	0.001512	0.008003	0	0	0	0.15	0.4406	0	0.004537	0.001512
Genus	g__Erysipelotrichaceae_UCG-002	0.001512	0.008003	0	0	0	0.15	0.4406	0	0.004538	0.001513
[truncated: 1,724 more rows]

## Sheet: E
Table S2E. The abundance comparison between the microbiota of peri-tumor and HCC.
[truncated: 3,686 more rows]
