# Supplementary material for: The Intratumoral Bacterial Metataxonomic Signature of Hepatocellular Carcinoma
Source: Microbiol Spectr. 2022 Sep 29;10(5):e00983-22. doi: 10.1128/spectrum.00983-22 (PMC9602924; doi:10.1128/spectrum.00983-22)
Supplement: Supplemental file 3 — Table S3. Download spectrum.00983-22-s0003.xlsx, XLSX file, 0.04 MB [file spectrum.00983-22-s0003.xlsx]

## Sheet: Title
Table S3. LEfSe analysis, Cai square analysis, and random forest model analysis.
(A) LEfSe analysis of the microbiota of normal liver and peri-tumor.
(B) LEfSe analysis of the microbiota of normal liver and HCC.
(C) The association of the key taxa with the clinicopathological features of the HCC subjects.
(D) 50 OTU-based markers prioritized by 10-cross validation.

## Sheet: A
Table S3A. LEfSe analysis of the microbiota of normal liver and peri-tumor.
Notes:
N: normal; P, peri-tumor; T, tumor; ci, confidence interval.
The p value was calculated using non-parametric factorial Kruskal-Wallis sum-rank test and the threshold of the logarithmic LDA score for discriminative features was set to 3.0.
Species name	Mean	group	LDA_value	Pvalue
p__Actinobacteriota.c__Actinobacteria.o__Micrococcales.f__Micrococcaceae.g__Glutamicibacter	3.35464	P	3.001	0.0472519
p__Firmicutes.c__Negativicutes	3.38296	P	3.00698	0.0398182
p__Firmicutes.c__Negativicutes.o__Veillonellales-Selenomonadales	3.35707	P	3.00763	0.0376661
p__Actinobacteriota.c__Thermoleophilia	3.42778	P	3.01032	0.00190578
p__Actinobacteriota.c__Actinobacteria.o__Micrococcales.f__Micrococcaceae	3.4943	P	3.10017	0.0255495
p__Bacteroidota.c__Bacteroidia.o__Flavobacteriales.f__Crocinitomicaceae.g__Fluviicola.s__uncultured_Fluviicola_sp__g__Fluviicola	3.55076	P	3.11325	0.00576794
p__Firmicutes.c__Clostridia.o__Peptostreptococcales-Tissierellales.f__Peptostreptococcaceae	3.40859	N	3.11398	0.0138731
p__Proteobacteria.c__Alphaproteobacteria.o__Caulobacterales.f__Caulobacteraceae.g__Brevundimonas.s__Brevundimonas_vesicularis	3.56618	P	3.12612	0.0177254
p__Proteobacteria.c__Gammaproteobacteria.o__Xanthomonadales.f__Rhodanobacteraceae	3.91246	P	3.12942	0.00218511
p__Proteobacteria.c__Gammaproteobacteria.o__Xanthomonadales.f__Xanthomonadaceae	3.63115	P	3.13478	0.0302324
p__Bacteroidota.c__Bacteroidia.o__Flavobacteriales.f__Crocinitomicaceae.g__Fluviicola	3.56851	P	3.13698	0.00173282
p__Bacteroidota.c__Bacteroidia.o__Flavobacteriales.f__Crocinitomicaceae	3.5695	P	3.13874	0.00173282
p__Proteobacteria.c__Alphaproteobacteria.o__Sphingomonadales	3.6581	P	3.14989	0.000109258
p__Proteobacteria.c__Alphaproteobacteria.o__Sphingomonadales.f__Sphingomonadaceae	3.6581	P	3.15552	0.000109258
p__Proteobacteria.c__Gammaproteobacteria.o__Pseudomonadales.f__Pseudomonadaceae.g__Pseudomonas.s__Pseudomonas_yamanorum	3.75824	P	3.1581	0.000100808
p__Actinobacteriota.c__Actinobacteria.o__Propionibacteriales	3.55295	N	3.15917	0.0346508
p__Actinobacteriota.c__Actinobacteria.o__Micrococcales	3.76849	P	3.17001	0.015516
p__Bacteroidota.c__Bacteroidia.o__Bacteroidales.f__Prevotellaceae.g__Prevotella	3.66572	P	3.19896	0.0347216
p__Bacteroidota.c__Bacteroidia.o__Sphingobacteriales.f__Sphingobacteriaceae	3.57573	P	3.21094	7.98623e-06
p__Firmicutes.c__Bacilli.o__Lactobacillales.f__Lactobacillaceae.g__Lactobacillus.s__Lactobacillus_plantarum_g__Lactobacillus	3.53585	P	3.21142	9.65297e-07
p__Proteobacteria.c__Alphaproteobacteria.o__Rhodobacterales	3.70673	P	3.22075	0.00188309
p__Proteobacteria.c__Alphaproteobacteria.o__Rhodobacterales.f__Rhodobacteraceae	3.70673	P	3.22075	0.00188309
p__Actinobacteriota.c__Actinobacteria.o__Corynebacteriales	4.13144	P	3.27145	0.00156471
p__Proteobacteria.c__Alphaproteobacteria.o__Caulobacterales.f__Caulobacteraceae.g__Brevundimonas	3.8702	P	3.28403	0.015093
p__Bacteroidota.c__Bacteroidia.o__Bacteroidales.f__Prevotellaceae	3.76932	P	3.31036	0.0217471
p__Actinobacteriota.c__Actinobacteria.o__Corynebacteriales.f__Tsukamurellaceae.g__Tsukamurella	3.78105	P	3.32007	1.19441e-05
p__Actinobacteriota.c__Actinobacteria.o__Corynebacteriales.f__Tsukamurellaceae.g__Tsukamurella.s__unclassified_g__Tsukamurella	3.78105	P	3.32007	1.19441e-05
p__Actinobacteriota.c__Actinobacteria.o__Corynebacteriales.f__Tsukamurellaceae	3.78105	P	3.32007	1.19441e-05
p__Proteobacteria.c__Gammaproteobacteria.o__Burkholderiales.f__Comamonadaceae	4.53424	N	3.33734	0.0497698
p__Proteobacteria.c__Alphaproteobacteria.o__Rhizobiales	4.2793	P	3.36346	0.0487358
p__Proteobacteria.c__Gammaproteobacteria.o__Pseudomonadales.f__Pseudomonadaceae	3.92539	P	3.36827	9.61851e-06
p__Proteobacteria.c__Gammaproteobacteria.o__Pseudomonadales.f__Pseudomonadaceae.g__Pseudomonas	3.92539	P	3.36856	9.61851e-06
p__Proteobacteria.c__Alphaproteobacteria.o__Caulobacterales.f__Caulobacteraceae	4.06411	P	3.38084	0.0298199
p__Proteobacteria.c__Alphaproteobacteria.o__Caulobacterales	4.06479	P	3.38202	0.027853
p__Bacteroidota.c__Bacteroidia.o__Flavobacteriales	3.95541	P	3.40322	0.000373048
p__Bacteroidota.c__Bacteroidia.o__Bacteroidales	3.96021	P	3.42153	0.000942716
p__Proteobacteria.c__Gammaproteobacteria.o__Xanthomonadales	4.09523	P	3.43254	0.000215677
p__Firmicutes.c__Bacilli.o__Lactobacillales.f__Leuconostocaceae.g__Weissella	3.73888	P	3.43264	1.01102e-06
p__Firmicutes.c__Bacilli.o__Lactobacillales.f__Leuconostocaceae.g__Weissella.s__Weissella_cibaria	3.73888	P	3.43293	1.01102e-06
p__Acidobacteriota	4.49232	N	3.52337	0.00028536
p__Bacteroidota.c__Bacteroidia.o__Chitinophagales	4.62795	N	3.52395	0.00477305
p__Actinobacteriota.c__Actinobacteria	4.42846	P	3.52615	0.00176866
p__Proteobacteria.c__Gammaproteobacteria.o__Pseudomonadales.f__Moraxellaceae.g__Acinetobacter.s__Acinetobacter_johnsonii	4.28643	P	3.53053	0.000500594
p__Patescibacteria.c__Saccharimonadia.o__Saccharimonadales.f__unclassified_o__Saccharimonadales	4.05561	P	3.53846	3.62699e-06
p__Patescibacteria.c__Saccharimonadia.o__Saccharimonadales.f__unclassified_o__Saccharimonadales.g__unclassified_o__Saccharimonadales.s__unclassified_o__Saccharimonadales	4.05561	P	3.53846	3.62699e-06
p__Patescibacteria.c__Saccharimonadia.o__Saccharimonadales.f__unclassified_o__Saccharimonadales.g__unclassified_o__Saccharimonadales	4.05561	P	3.53846	3.62699e-06
p__Proteobacteria.c__Gammaproteobacteria.o__Burkholderiales.f__Comamonadaceae.g__Pelomonas	4.50457	N	3.5528	0.00166385
p__Proteobacteria.c__Gammaproteobacteria.o__Burkholderiales.f__Comamonadaceae.g__Pelomonas.s__Pelomonas_saccharophila	4.50457	N	3.5528	0.00166385
p__Firmicutes.c__Bacilli.o__Lactobacillales.f__Leuconostocaceae.g__Leuconostoc	3.87259	P	3.55363	1.65161e-06
p__Firmicutes.c__Bacilli.o__Lactobacillales.f__Leuconostocaceae.g__Leuconostoc.s__Leuconostoc_pseudomesenteroides_g__Leuconostoc	3.87259	P	3.55495	1.65161e-06
p__Bacteroidota.c__Bacteroidia.o__Chitinophagales.f__Chitinophagaceae	4.6244	N	3.55823	0.0034946
p__Firmicutes.c__Bacilli.o__Lactobacillales.f__Lactobacillaceae	3.89867	P	3.55975	3.6901e-08
p__Firmicutes.c__Bacilli.o__Lactobacillales.f__Lactobacillaceae.g__Lactobacillus	3.89867	P	3.56042	3.50539e-08
p__Bacteroidota.c__Bacteroidia.o__Chitinophagales.f__Chitinophagaceae.g__Sediminibacterium.s__uncultured_bacterium_g__Sediminibacterium	4.24158	N	3.56916	2.98262e-05
p__Acidobacteriota.c__Acidobacteriae.o__Subgroup_2.f__norank_o__Subgroup_2.g__norank_f__norank_o__Subgroup_2.s__uncultured_Acidobacteria_bacterium_g__norank_f__norank_o__Subgroup_2	4.1274	N	3.58757	1.08016e-07
p__Bacteroidota.c__Bacteroidia.o__Chitinophagales.f__Chitinophagaceae.g__Sediminibacterium	4.30352	N	3.60084	6.74042e-06
p__Firmicutes.c__Bacilli.o__Lactobacillales.f__Streptococcaceae.g__Lactococcus.s__unclassified_g__Lactococcus	3.90809	P	3.61212	9.76937e-06
p__Acidobacteriota.c__Acidobacteriae.o__Subgroup_2.f__norank_o__Subgroup_2.g__norank_f__norank_o__Subgroup_2	4.20317	N	3.61286	8.33625e-07
p__Acidobacteriota.c__Acidobacteriae.o__Subgroup_2	4.20317	N	3.61286	8.33625e-07
p__Acidobacteriota.c__Acidobacteriae.o__Subgroup_2.f__norank_o__Subgroup_2	4.20317	N	3.61286	8.33625e-07
p__Patescibacteria.c__Saccharimonadia.o__Saccharimonadales	4.12698	P	3.61556	2.46734e-07
p__Patescibacteria.c__Saccharimonadia	4.12698	P	3.61556	2.46734e-07
p__Acidobacteriota.c__Acidobacteriae	4.28627	N	3.61813	1.71925e-06
p__Firmicutes.c__Bacilli.o__Lactobacillales.f__Streptococcaceae.g__Lactococcus	3.93759	P	3.63891	9.57987e-08
p__Actinobacteriota	4.51202	P	3.65989	0.00100969
p__Proteobacteria.c__Gammaproteobacteria.o__Pseudomonadales.f__Moraxellaceae.g__Acinetobacter	4.40926	P	3.7026	0.000156491
p__Proteobacteria.c__Gammaproteobacteria.o__Pseudomonadales.f__Moraxellaceae	4.42828	P	3.72089	0.000135429
p__Firmicutes.c__Bacilli.o__Lactobacillales.f__Leuconostocaceae	4.11189	P	3.79856	2.49119e-07
p__Firmicutes.c__Clostridia	4.24941	N	3.81622	0.0366949
p__Firmicutes.c__Bacilli.o__Lactobacillales.f__Streptococcaceae	4.16111	P	3.83282	6.30794e-05
p__Proteobacteria.c__Gammaproteobacteria.o__Enterobacterales.f__Enterobacteriaceae	4.27535	P	3.85996	4.37656e-07
p__Proteobacteria.c__Gammaproteobacteria.o__Pseudomonadales	4.54692	P	3.86959	5.5718e-06
p__Proteobacteria.c__Gammaproteobacteria.o__Enterobacterales.f__Enterobacteriaceae.g__Enterobacter.s__unclassified_g__Enterobacter	4.22795	P	3.87557	4.70079e-08
p__Proteobacteria.c__Gammaproteobacteria.o__Enterobacterales.f__Enterobacteriaceae.g__Enterobacter	4.22795	P	3.87557	4.70079e-08
p__Proteobacteria.c__Gammaproteobacteria.o__Enterobacterales	4.31599	P	3.89945	4.66441e-07
p__Proteobacteria.c__Alphaproteobacteria	4.7651	P	3.90246	0.00682012
p__Proteobacteria.c__Gammaproteobacteria.o__Burkholderiales	5.27651	N	3.9635	0.00176866
p__Proteobacteria.c__Gammaproteobacteria.o__Burkholderiales.f__Burkholderiaceae	5.1682	N	3.96777	0.000562526
p__Proteobacteria.c__Gammaproteobacteria.o__Burkholderiales.f__Burkholderiaceae.g__Burkholderia-Caballeronia-Paraburkholderia	5.16582	N	3.97046	0.000416039
p__Proteobacteria.c__Gammaproteobacteria.o__Burkholderiales.f__Burkholderiaceae.g__Burkholderia-Caballeronia-Paraburkholderia.s__unclassified_g__Burkholderia-Caballeronia-Paraburkholderia	5.10338	N	3.97632	0.000223418
p__Proteobacteria.c__Gammaproteobacteria	5.39727	P	4.03718	0.00611897
p__Firmicutes	4.79758	P	4.18453	1.51146e-05
p__Firmicutes.c__Bacilli	4.71865	P	4.21298	4.50066e-06
p__Firmicutes.c__Bacilli.o__Lactobacillales	4.57846	P	4.21794	2.35082e-07
p__Proteobacteria	5.50001	P	4.25897	0.000492317
p__Patescibacteria	5.69936	N	4.55096	8.14292e-06
p__Patescibacteria.c__Parcubacteria.o__Candidatus_Adlerbacteria.f__norank_o__Candidatus_Adlerbacteria.g__norank_f__norank_o__Candidatus_Adlerbacteria.s__metagenome_g__norank_f__norank_o__Candidatus_Adlerbacteria	5.66429	N	4.57742	2.56022e-06
p__Patescibacteria.c__Parcubacteria.o__Candidatus_Adlerbacteria	5.6826	N	4.59037	2.34467e-06
p__Patescibacteria.c__Parcubacteria.o__Candidatus_Adlerbacteria.f__norank_o__Candidatus_Adlerbacteria.g__norank_f__norank_o__Candidatus_Adlerbacteria	5.6826	N	4.59037	2.34467e-06
p__Patescibacteria.c__Parcubacteria.o__Candidatus_Adlerbacteria.f__norank_o__Candidatus_Adlerbacteria	5.6826	N	4.59037	2.34467e-06
p__Patescibacteria.c__Parcubacteria	5.69364	N	4.59696	2.24354e-06

## Sheet: B
Table S3B. LEfSe analysis of the microbiota of normal liver and HCC.
Notes:
N: normal; P, peri-tumor; T, tumor; ci, confidence interval.
The p value was calculated using non-parametric factorial Kruskal-Wallis sum-rank test and the threshold of the logarithmic LDA score for discriminative features was set to 3.0.
Species name	Mean	group	LDA_value	Pvalue
p__Firmicutes.c__Bacilli.o__Lactobacillales	4.69352	T	4.32554	1.11678e-10
p__Firmicutes.c__Bacilli.o__Lactobacillales.f__Lactobacillaceae.g__Lactobacillus	3.9709	T	3.62994	5.98106e-10
p__Firmicutes.c__Bacilli.o__Lactobacillales.f__Lactobacillaceae	3.9709	T	3.63022	5.98106e-10
p__Firmicutes.c__Bacilli.o__Lactobacillales.f__Leuconostocaceae	4.07373	T	3.73973	6.69635e-09
p__Acidobacteriota.c__Acidobacteriae.o__Subgroup_2.f__norank_o__Subgroup_2.g__norank_f__norank_o__Subgroup_2.s__uncultured_Acidobacteria_bacterium_g__norank_f__norank_o__Subgroup_2	4.1274	N	3.60588	1.33234e-08
p__Proteobacteria.c__Gammaproteobacteria.o__Enterobacterales.f__Enterobacteriaceae.g__Enterobacter.s__unclassified_g__Enterobacter	4.25959	T	3.88584	1.68277e-08
p__Proteobacteria.c__Gammaproteobacteria.o__Enterobacterales.f__Enterobacteriaceae.g__Enterobacter	4.25959	T	3.88584	1.68277e-08
p__Patescibacteria.c__Parcubacteria	5.69364	N	4.71361	1.84424e-08
p__Firmicutes.c__Bacilli.o__Lactobacillales.f__Leuconostocaceae.g__Weissella	3.7712	T	3.45331	1.95353e-08
p__Firmicutes.c__Bacilli.o__Lactobacillales.f__Leuconostocaceae.g__Weissella.s__Weissella_cibaria	3.7712	T	3.4542	1.95353e-08
p__Acidobacteriota.c__Acidobacteriae.o__Subgroup_2.f__norank_o__Subgroup_2.g__norank_f__norank_o__Subgroup_2	4.20317	N	3.65927	2.14811e-08
p__Acidobacteriota.c__Acidobacteriae.o__Subgroup_2	4.20317	N	3.65927	2.14811e-08
p__Acidobacteriota.c__Acidobacteriae.o__Subgroup_2.f__norank_o__Subgroup_2	4.20317	N	3.65927	2.14811e-08
p__Patescibacteria.c__Parcubacteria.o__Candidatus_Adlerbacteria	5.6826	N	4.69793	3.24888e-08
p__Patescibacteria.c__Parcubacteria.o__Candidatus_Adlerbacteria.f__norank_o__Candidatus_Adlerbacteria.g__norank_f__norank_o__Candidatus_Adlerbacteria	5.6826	N	4.69793	3.24888e-08
p__Patescibacteria.c__Parcubacteria.o__Candidatus_Adlerbacteria.f__norank_o__Candidatus_Adlerbacteria	5.6826	N	4.69793	3.24888e-08
p__Patescibacteria.c__Parcubacteria.o__Candidatus_Adlerbacteria.f__norank_o__Candidatus_Adlerbacteria.g__norank_f__norank_o__Candidatus_Adlerbacteria.s__metagenome_g__norank_f__norank_o__Candidatus_Adlerbacteria	5.66429	N	4.67621	3.98236e-08
p__Acidobacteriota.c__Acidobacteriae	4.28627	N	3.70128	4.18717e-08
p__Proteobacteria.c__Gammaproteobacteria.o__Pseudomonadales	4.75598	T	4.2376	6.92572e-08
p__Patescibacteria	5.69936	N	4.67523	8.87869e-08
p__Firmicutes.c__Bacilli.o__Lactobacillales.f__Streptococcaceae.g__Lactococcus	3.83733	T	3.49037	1.37078e-07
p__Patescibacteria.c__Saccharimonadia.o__Saccharimonadales	4.14784	T	3.62753	2.58818e-07
p__Patescibacteria.c__Saccharimonadia	4.14784	T	3.62753	2.58818e-07
p__Proteobacteria.c__Gammaproteobacteria.o__Pseudomonadales.f__Moraxellaceae	4.69498	T	4.18886	3.13126e-07
p__Firmicutes.c__Bacilli.o__Lactobacillales.f__Lactobacillaceae.g__Lactobacillus.s__Lactobacillus_plantarum_g__Lactobacillus	3.512	T	3.18122	3.18986e-07
p__Firmicutes.c__Bacilli.o__Lactobacillales.f__Streptococcaceae.g__Lactococcus.s__unclassified_g__Lactococcus	3.82208	T	3.47593	4.80711e-07
p__Proteobacteria.c__Gammaproteobacteria.o__Enterobacterales	4.31215	T	3.88397	5.36646e-07
p__Firmicutes.c__Bacilli	4.76204	T	4.24002	6.32594e-07
p__Proteobacteria.c__Gammaproteobacteria.o__Enterobacterales.f__Enterobacteriaceae	4.27924	T	3.85015	7.06453e-07
p__Proteobacteria	5.52907	T	4.44264	8.73076e-07
p__Firmicutes.c__Bacilli.o__Lactobacillales.f__Streptococcaceae	4.13612	T	3.76512	8.91983e-07
p__Proteobacteria.c__Gammaproteobacteria.o__Pseudomonadales.f__Moraxellaceae.g__Acinetobacter	4.66487	T	4.16039	1.50344e-06
p__Bacteroidota.c__Bacteroidia.o__Chitinophagales.f__Chitinophagaceae.g__Sediminibacterium	4.30352	N	3.63436	1.92135e-06
p__Firmicutes	4.82407	T	4.20496	2.91957e-06
p__Firmicutes.c__Bacilli.o__Lactobacillales.f__Leuconostocaceae.g__Leuconostoc	3.7742	T	3.42418	3.14721e-06
p__Firmicutes.c__Bacilli.o__Lactobacillales.f__Leuconostocaceae.g__Leuconostoc.s__Leuconostoc_pseudomesenteroides_g__Leuconostoc	3.7742	T	3.42457	3.14721e-06
p__Proteobacteria.c__Gammaproteobacteria.o__Burkholderiales.f__Burkholderiaceae.g__Burkholderia-Caballeronia-Paraburkholderia.s__unclassified_g__Burkholderia-Caballeronia-Paraburkholderia	5.10338	N	4.11477	3.18551e-06
p__Proteobacteria.c__Gammaproteobacteria.o__Pseudomonadales.f__Moraxellaceae.g__Acinetobacter.s__Acinetobacter_johnsonii	4.58771	T	4.06729	3.70739e-06
p__Patescibacteria.c__Saccharimonadia.o__Saccharimonadales.f__unclassified_o__Saccharimonadales	4.08617	T	3.54809	1.02043e-05
p__Patescibacteria.c__Saccharimonadia.o__Saccharimonadales.f__unclassified_o__Saccharimonadales.g__unclassified_o__Saccharimonadales.s__unclassified_o__Saccharimonadales	4.08617	T	3.54809	1.02043e-05
p__Patescibacteria.c__Saccharimonadia.o__Saccharimonadales.f__unclassified_o__Saccharimonadales.g__unclassified_o__Saccharimonadales	4.08617	T	3.54809	1.02043e-05
p__Actinobacteriota.c__Actinobacteria.o__Corynebacteriales.f__Tsukamurellaceae.g__Tsukamurella	3.81949	T	3.34344	1.28504e-05
p__Actinobacteriota.c__Actinobacteria.o__Corynebacteriales.f__Tsukamurellaceae.g__Tsukamurella.s__unclassified_g__Tsukamurella	3.81949	T	3.34344	1.28504e-05
p__Actinobacteriota.c__Actinobacteria.o__Corynebacteriales.f__Tsukamurellaceae	3.81949	T	3.34344	1.28504e-05
p__Bacteroidota.c__Bacteroidia.o__Chitinophagales.f__Chitinophagaceae.g__Sediminibacterium.s__uncultured_bacterium_g__Sediminibacterium	4.24158	N	3.56935	1.33697e-05
p__Proteobacteria.c__Gammaproteobacteria.o__Burkholderiales.f__Burkholderiaceae.g__Burkholderia-Caballeronia-Paraburkholderia	5.16582	N	4.10275	2.86835e-05
p__Proteobacteria.c__Gammaproteobacteria.o__Burkholderiales.f__Burkholderiaceae	5.1682	N	4.1027	3.49004e-05
p__Acidobacteriota	4.49232	N	3.62405	4.23833e-05
p__Proteobacteria.c__Gammaproteobacteria.o__Burkholderiales.f__Comamonadaceae.g__Pelomonas	4.50457	N	3.63528	7.50412e-05
p__Proteobacteria.c__Gammaproteobacteria.o__Burkholderiales.f__Comamonadaceae.g__Pelomonas.s__Pelomonas_saccharophila	4.50457	N	3.63528	7.50412e-05
p__Patescibacteria.c__Parcubacteria.o__Candidatus_Kaiserbacteria	4.02909	N	3.27115	9.73922e-05
p__Patescibacteria.c__Parcubacteria.o__Candidatus_Kaiserbacteria.f__norank_o__Candidatus_Kaiserbacteria	4.02909	N	3.27115	9.73922e-05
p__Patescibacteria.c__Parcubacteria.o__Candidatus_Kaiserbacteria.f__norank_o__Candidatus_Kaiserbacteria.g__norank_f__norank_o__Candidatus_Kaiserbacteria	4.02909	N	3.27115	9.73922e-05
p__Bacteroidota.c__Bacteroidia.o__Chitinophagales.f__Chitinophagaceae	4.6244	N	3.71972	0.000108781
p__Proteobacteria.c__Gammaproteobacteria	5.42254	T	4.23572	0.000200944
p__Proteobacteria.c__Alphaproteobacteria.o__Sphingomonadales.f__Sphingomonadaceae	3.59547	T	3.00238	0.000207573
p__Proteobacteria.c__Alphaproteobacteria.o__Sphingomonadales	3.59547	T	3.00702	0.000207573
p__Patescibacteria.c__Parcubacteria.o__Candidatus_Adlerbacteria.f__norank_o__Candidatus_Adlerbacteria.g__norank_f__norank_o__Candidatus_Adlerbacteria.s__uncultured_bacterium_g__norank_f__norank_o__Candidatus_Adlerbacteria	4.2984	N	3.38639	0.000223418
p__Bacteroidota.c__Bacteroidia.o__Chitinophagales	4.62795	N	3.69772	0.000239688
p__Patescibacteria.c__Parcubacteria.o__Candidatus_Kaiserbacteria.f__norank_o__Candidatus_Kaiserbacteria.g__norank_f__norank_o__Candidatus_Kaiserbacteria.s__metagenome_g__norank_f__norank_o__Candidatus_Kaiserbacteria	4.00367	N	3.2495	0.000266191
p__Proteobacteria.c__Gammaproteobacteria.o__Burkholderiales	5.27651	N	4.08645	0.000295422
p__Bacteroidota.c__Bacteroidia.o__Sphingobacteriales.f__Sphingobacteriaceae	3.52574	T	3.15143	0.000371478
p__Actinobacteriota.c__Actinobacteria.o__Micrococcales.f__Micrococcaceae	3.72995	T	3.35057	0.000388849
p__Proteobacteria.c__Alphaproteobacteria.o__Rhodobacterales	3.80437	T	3.42038	0.000466178
p__Proteobacteria.c__Alphaproteobacteria.o__Rhodobacterales.f__Rhodobacteraceae	3.80437	T	3.42038	0.000466178
p__Actinobacteriota	4.57269	T	3.77747	0.000492317
p__Actinobacteriota.c__Actinobacteria	4.49481	T	3.66765	0.000685495
p__Proteobacteria.c__Gammaproteobacteria.o__Xanthomonadales.f__Xanthomonadaceae	3.72513	T	3.27463	0.000741096
p__Proteobacteria.c__Alphaproteobacteria.o__Rhodobacterales.f__Rhodobacteraceae.g__Paracoccus	3.60592	T	3.27664	0.000912349
p__Proteobacteria.c__Alphaproteobacteria.o__Rhodobacterales.f__Rhodobacteraceae.g__Paracoccus.s__Paracoccus_denitrificans	3.60592	T	3.28028	0.000912349
p__Proteobacteria.c__Gammaproteobacteria.o__Pseudomonadales.f__Pseudomonadaceae	3.87341	T	3.26411	0.000917262
p__Proteobacteria.c__Gammaproteobacteria.o__Pseudomonadales.f__Pseudomonadaceae.g__Pseudomonas	3.87341	T	3.26443	0.000917262
p__Bacteroidota.c__Bacteroidia.o__Bacteroidales	3.7042	T	3.14367	0.00104444
p__Actinobacteriota.c__Actinobacteria.o__Micrococcales	3.91701	T	3.4188	0.00137467
p__Proteobacteria.c__Gammaproteobacteria.o__Xanthomonadales	4.08456	T	3.46281	0.00147118
p__Proteobacteria.c__Alphaproteobacteria.o__Caulobacterales.f__Caulobacteraceae.g__Brevundimonas.s__Brevundimonas_vesicularis	3.66079	T	3.24028	0.00227396
p__Firmicutes.c__Bacilli.o__Lactobacillales.f__Streptococcaceae.g__Streptococcus	3.83285	T	3.43548	0.00239665
p__Proteobacteria.c__Alphaproteobacteria	4.79453	T	3.9875	0.00293695
p__Actinobacteriota.c__Actinobacteria.o__Corynebacteriales	4.19118	T	3.38177	0.00302373
p__Bacteroidota.c__Bacteroidia.o__Flavobacteriales	3.90306	T	3.28218	0.00330698
p__Proteobacteria.c__Alphaproteobacteria.o__unclassified_c__Alphaproteobacteria.f__unclassified_c__Alphaproteobacteria.g__unclassified_c__Alphaproteobacteria	3.97611	N	3.19978	0.00380751
p__Proteobacteria.c__Alphaproteobacteria.o__unclassified_c__Alphaproteobacteria	3.97611	N	3.19978	0.00380751
p__Proteobacteria.c__Alphaproteobacteria.o__unclassified_c__Alphaproteobacteria.f__unclassified_c__Alphaproteobacteria.g__unclassified_c__Alphaproteobacteria.s__unclassified_c__Alphaproteobacteria	3.97611	N	3.19978	0.00380751
p__Proteobacteria.c__Alphaproteobacteria.o__unclassified_c__Alphaproteobacteria.f__unclassified_c__Alphaproteobacteria	3.97611	N	3.19978	0.00380751
p__Actinobacteriota.c__Actinobacteria.o__Micrococcales.f__Micrococcaceae.g__Glutamicibacter	3.64009	T	3.29063	0.00486917
p__Actinobacteriota.c__Actinobacteria.o__Micrococcales.f__Micrococcaceae.g__Glutamicibacter.s__Glutamicibacter_arilaitensis	3.64009	T	3.29116	0.00486917
p__Firmicutes.c__Bacilli.o__Lactobacillales.f__Streptococcaceae.g__Streptococcus.s__unclassified_g__Streptococcus	3.57279	T	3.07683	0.00635855
p__Bacteroidota.c__Bacteroidia.o__Flavobacteriales.f__Crocinitomicaceae.g__Fluviicola	3.55693	T	3.06064	0.0073957
p__Bacteroidota.c__Bacteroidia.o__Flavobacteriales.f__Crocinitomicaceae	3.55693	T	3.06064	0.0073957
p__Proteobacteria.c__Gammaproteobacteria.o__Xanthomonadales.f__Xanthomonadaceae.g__Stenotrophomonas	3.40883	T	3.00336	0.00762869
p__Proteobacteria.c__Gammaproteobacteria.o__Burkholderiales.f__Comamonadaceae	4.53424	N	3.43355	0.00866808
p__Proteobacteria.c__Alphaproteobacteria.o__Caulobacterales.f__Caulobacteraceae.g__Brevundimonas	3.88754	T	3.34088	0.00873382
p__Bacteroidota.c__Bacteroidia.o__Bacteroidales.f__Prevotellaceae	3.45291	T	3.02798	0.0140217
p__Actinobacteriota.c__Actinobacteria.o__Corynebacteriales.f__Mycobacteriaceae	3.3865	N	3.03992	0.0211593
p__Actinobacteriota.c__Actinobacteria.o__Corynebacteriales.f__Mycobacteriaceae.g__Mycobacterium	3.3865	N	3.08465	0.0211593
p__Bacteroidota.c__Bacteroidia.o__Flavobacteriales.f__Crocinitomicaceae.g__Fluviicola.s__uncultured_Fluviicola_sp__g__Fluviicola	3.52574	T	3.00682	0.0212053
p__Bacteroidota.c__Bacteroidia.o__Sphingobacteriales.f__env_OPS_17.g__norank_f__env_OPS_17.s__uncultured_bacterium_g__norank_f__env_OPS_17	3.93295	N	3.0917	0.0344794
p__Proteobacteria.c__Alphaproteobacteria.o__Rhizobiales	4.33004	T	3.52775	0.0429036
p__Proteobacteria.c__Gammaproteobacteria.o__Pseudomonadales.f__Moraxellaceae.g__Acinetobacter.s__Acinetobacter_lwoffii	3.51874	T	3.13801	0.0460238
p__Proteobacteria.c__Alphaproteobacteria.o__Caulobacterales	4.05712	T	3.40574	0.0467218

## Sheet: C
Table S3C. The association of the key taxa with the clinicopathological features of the HCC subjects.
Note:
aTaxon abundance was determined based on the median read count of each taxon. "Low", lower than the median; "High", higher than the median.
bTwo-sided Chai-square test was performed using GraphPad Prism 7.04. p < 0.05 was considered as statistically significant.
cCirrhosis with stage of S1~S3 was classified as "N" (no cirrhosis), while cirrhosis with stage S4 was classified as "Y" (cirrhosis).
Characteristics	Phylum-Proteobacteria				Phylum-Firmicutes				Phylum-Actinobacteriota				Class-Gammaproteobacteria				Class-Alphaproteobacteria				Class-Bacilli				Class-Saccharimonadia				Class-Acidobacteriae				Family-Streptococcaceae				Genus-Lactococcus
	Higha	Low	x2	pb	High	Low	x2	p	High	Low	x2	p	High	Low	x2	p	High	Low	x2	p	High	Low	x2	p	High	Low	x2	p	High	Low	x2	p	High	Low	x2	p	High	Low	x2	p
Sex
Male	24	24	0	1	23	25	0.4167	0.5186	20	28	6.667	0.0098	24	24	0	1	23	25	0.4167	0.5186	22	26	1.667	0.1967	26	22	1.66667	0.196706	24	24	0	1	24	24	0	1	23	25	0.4167	0.5186
Female	6	6			7	5			10	2			6	6			7	5			8	4			4	8			6	6			6	6			7	5
Age
>= 55	20	19	0.0732601	0.786648	18	21	0.659341	0.416793	20	19	0.00660074	0.935247	23	16	3.58974	0.0581372	19	20	0.0732601	0.786648	20	19	0.0732601	0.786648	22	17	1.8315	0.17595	17	22	1.8315	0.17595	18	21	0.659341	0.416793	19	20	0.0732601	0.786648
< 55	10	11			12	9			11	10			7	14			11	10			10	11			8	13			13	8			12	9			11	10
Grade
II	16	12	0.845	0.358	13	15	0.1582	0.6908	17	11	2.076	0.1497	15	13	0.1582	0.6908	15	13	0.1582	0.6908	14	14	0.01531	0.9015	16	12	0.845045	0.357958	14	14	0.0153133	0.901516	13	15	0.1582	0.6908	13	15	0.1582	0.6908
III	14	17			16	15			13	18			15	16			15	16			16	15			14	17			15	16			16	15			16	15
Cancer_count
1	24	26	0.48	0.4884	25	25	0	1	24	26	0.48	0.4884	24	26	0.48	0.4884	23	27	1.92	0.1659	26	24	0.48	0.4884	24	26	0.48	0.488422	25	25	0	1	26	24	0.48	0.4884	26	24	0.48	0.4884
> 1	6	4			5	5			6	4			6	4			7	3			4	6			6	4			5	5			4	6			4	6
Cirrhosis_grading (inflammation activity)
G1	8	7	0.0100093	0.920308	4	11	4.667	0.0308	8	7	0.0100093	0.920308	7	8	0.0986583	0.753446	8	7	0.0100093	0.920308	7	8	0.0986583	0.753446	11	4	5.51	0.0189	10	5	2.38095	0.122823	5	10	2.38095	0.122823	5	10	2.38095	0.122823
> G1	17	18			21	14			17	18			18	17			17	18			18	17			14	21			15	20			20	15			20	15
Cirrhosisc
N	14	12	0.271493	0.602332	11	15	1.08597	0.297365	14	12	0.271493	0.602332	11	15	1.08597	0.297365	15	11	1.08597	0.297365	16	10	2.44344	0.118017	14	12	0.271493	0.602332	10	16	2.44344	0.118017	11	15	1.08597	0.297365	8	18	6.78733	0.00918071
Y	16	18			19	15			16	18			19	15			15	19			14	20			16	18			20	14			19	15			22	12
Tumor_capsule
Single_nodule_envelope, no capsule	8	10	1.698	0.6373	10	8	2.794	0.4245	7	11	2.222	0.5276	9	9	3.476	0.3239	8	10	1.698	0.6373	10	8	1.698	0.6373	8	10	2.69841	0.440497	8	10	2.22222	0.527585	8	10	1.698	0.6373	9	9	3.476	0.3239
Single_nodule_envelope, has capsule	13	15			12	16			14	14			13	15			13	15			15	13			15	13			14	14			13	15			13	15
Multinodular	8	4			6	6			8	4			8	4			8	4			4	8			7	5			6	6			8	4			8	4
Intact_capsule	1	1			2	0			1	1			0	2			1	1			1	1			0	2			2	0			1	1			0	2
Microvascular_invasion
M0	19	12	3.395	0.0654	14	17	0.258702	0.611014	14	17	1.14865	0.283832	17	14	0.623656	0.429692	18	13	1.07209	0.300473	15	16	0.0692951	0.792366	17	14	0.258702	0.611014	14	17	0.258702	0.611014	15	16	0.0692951	0.792366	15	16	0.0692951	0.792366
> M0	10	17			14	13			16	11			12	15			12	15			14	13			13	14			14	13			14	13			14	13
HBsAg
Negative	9	9	0.007443	0.9312	8	10	0.4249	0.5145	8	10	0.4249	0.5145	9	9	0.007443	0.9312	9	9	0.007443	0.9312	8	10	0.4249	0.5145	10	8	0.229729	0.631725	11	7	1.09177	0.29608	8	10	0.4249	0.5145	6	12	3.17909	0.0745864
Positive	21	20			22	19			22	19			21	20			21	20			22	19			20	21			19	22			22	19			24	17
HBcAb
Negative	3	4	0.2029	0.6524	4	3	0.1259	0.7227	3	4	0.2029	0.6524	3	4	0.2029	0.6524	4	3	0.1259	0.7227	2	5	1.577	0.2092	4	3	0.125944	0.722675	4	3	0.125944	0.722675	2	5	1.577	0.2092	0	7	8.21618	0.00415185
Positive	27	25			26	26			27	25			27	25			26	26			28	24			26	26			26	26			28	24			30	22
AFP
Low (< 100 μg/μL)	11	15	1.086	0.2974	19	15	1.086	0.2974	16	18	0.2715	0.6023	19	15	1.086	0.2974	17	17	0	1	16	18	0.2715	0.6023	19	15	1.08597	0.297365	17	17	0	1	16	18	0.2715	0.6023	17	17	0	1
High (>= 100 μg/μL)	19	15			11	15			14	12			11	15			13	13			14	12			11	15			13	13			14	12			13	13
Tumor volume
Small (< 10 cm3)	5	3	0.576923	0.447521	3	5	0.576923	0.447521	1	7	5.19231	0.0226871	5	3	0.576923	0.447521	3	5	0.576923	0.447521	2	6	2.30769	0.128735	1	7	5.19231	0.0226871	4	4	0	1	5	3	0.576923	0.447521	5	3	0.576923	0.447521
Large (>= 10 cm3)	25	27			27	25			29	23			25	27			27	25			28	24			29	23			26	26			25	27			25	27

## Sheet: D
Table S3D. 50 OTU-based markers prioritized by 10-cross validation.
No.	OTU ID	Species level name
1	OTU3136	s__Leuconostoc_pseudomesenteroides_g__Leuconostoc
2	OTU1176	s__unclassified_g__Burkholderia-Caballeronia-Paraburkholderia
3	OTU2281	s__uncultured_Acidobacteria_bacterium_g__norank_f__norank_o__Subgroup_2
4	OTU876	s__unclassified_g__Enterobacter
5	OTU3218	s__Weissella_cibaria
6	OTU1500	s__uncultured_Acidobacteria_bacterium_g__norank_f__norank_o__Subgroup_2
7	OTU1456	s__metagenome_g__norank_f__norank_o__Candidatus_Adlerbacteria
8	OTU3679	s__Acinetobacter_johnsonii
9	OTU895	s__unclassified_g__Tsukamurella
10	OTU1560	s__uncultured_bacterium_g__norank_f__norank_o__Subgroup_2
11	OTU1085	s__uncultured_bacterium_g__norank_f__norank_o__Candidatus_Adlerbacteria
12	OTU881	s__Lactobacillus_plantarum_g__Lactobacillus
13	OTU1142	s__Pelomonas_saccharophila
14	OTU3283	s__uncultured_bacterium_g__Sediminibacterium
15	OTU770	s__uncultured_bacterium_g__Hydrotalea
16	OTU1179	s__unclassified_g__norank_f__Simkaniaceae
17	OTU3164	s__metagenome_g__norank_f__norank_o__Candidatus_Kaiserbacteria
18	OTU3530	s__unclassified_g__Burkholderia-Caballeronia-Paraburkholderia
19	OTU3403	s__unclassified_g__Lactococcus
20	OTU1089	s__unclassified_k__norank_d__Bacteria
21	OTU904	s__Sphingobacterium_kyonggiense
22	OTU833	s__unclassified_o__Saccharimonadales
23	OTU1557	s__unclassified_g__norank_f__Caulobacteraceae
24	OTU2285	s__uncultured_bacterium_g__Sediminibacterium
25	OTU80	s__unclassified_g__Stenotrophomonas
26	OTU3004	s__unclassified_f__Sphingomonadaceae
27	OTU2895	s__unclassified_g__Acinetobacter
28	OTU1455	s__unclassified_k__norank_d__Bacteria
29	OTU3629	s__uncultured_bacterium_g__Reyranella
30	OTU2371	s__Lactobacillus_johnsonii
31	OTU765	s__unclassified_k__norank_d__Bacteria
32	OTU1000	s__Paraburkholderia_sprentiae_WSM5005
33	OTU2951	s__uncultured_bacterium_g__Amnibacterium
34	OTU3322	s__Haemophilus_parainfluenzae
35	OTU1591	s__Dermacoccus_nishinomiyaensis_g__Dermacoccus
36	OTU1104	s__Ileibacterium_valens
37	OTU3360	s__Lactobacillus_reuteri
38	OTU669	s__unclassified_k__norank_d__Bacteria
39	OTU3189	s__unclassified_g__norank_f__norank_o__0319-6G20
40	OTU1075	s__Halomonas_ventosae
41	OTU863	s__Paraburkholderia_caledonica
42	OTU2101	s__Romboutsia_ilealis
43	OTU3288	s__metagenome_g__Peredibacter
44	OTU1109	s__uncultured_Salegentibacter_sp._g__Salinimicrobium
45	OTU873	s__unclassified_o__Enterobacterales
46	OTU63	s__metagenome_g__norank_f__norank_o__Candidatus_Adlerbacteria
47	OTU956	s__uncultured_gamma_proteobacterium_g__norank_f__Beggiatoaceae
48	OTU3276	s__uncultured_bacterium_g__Curvibacter
49	OTU3363	s__Mesorhizobium_ciceri
50	OTU3520	s__unclassified_g__Burkholderia-Caballeronia-Paraburkholderia
